# Supplementary material for: Immunoglobulin-like transcript 2 (ILT2) is a biomarker of therapeutic response to oncolytic immunotherapy with vaccinia viruses
Source: J Immunother Cancer. 2014 Jan 27;2:1. doi: 10.1186/2051-1426-2-1 (PMC4019911; doi:10.1186/2051-1426-2-1)
Supplement: Additional file 1: Table S1 — Up-regulated genes in PBMCs after rV-B7.1 treatment. Healthy donor (n = 6) PBMCs were treated with rV-B7.1 vaccine for 12 hours and gene expression profiles were analyzed using a customized 32x24x23 (~17,000 spot) human cDNA microarray. [file 2051-1426-2-1-S1.xls]

## Sheet: Upregulated genes in PBMCs
Additional file 1: Table S1. Up-regulated genes in PBMCs after rV-B7.1 treatment.
Red-highlighted genes are up-regulated genes listed in Figure 1
UNIQID	NAME
WID:184010	WID:184010 || IMAGE:1493160 || MAP:4q21 || CXCL10 || chemokine (C-X-C motif) ligand 10 ||	3.5574
WID:190594	WID:190594 || IMAGE:1581406 || MAP:3q13.3-q || CD80 || CD80=B7-1=CD28 and CTLA-4 counter-receptor 1 ||	2.1815
WID:184689	WID:184689 || IMAGE:815542 || MAP:21q22.3 || MX1 || MxA=interferon-induced cellular resistance mediator protein ||	2.0231
WID:280940	WID:280940 || IMAGE:1597856 || MAP:1q21-q23 || APOA2 || apolipoprotein A-II ||	1.9726
WID:281909	WID:281909 || IMAGE:2239304 || MAP:3q26.3-q || LAMP3 || lysosomal-associated membrane protein 3 ||	1.8604
WID:282469	WID:282469 || P04592 || MAP: || || interferon-induced, hepatitis C-associated microtubular aggregate protein (44kD) ||	1.8286
WID:279303	WID:279303 || IMAGE:1584310 || MAP:11p12-p1 || SYT13 || synaptotagmin XIII ||	1.6388
WID:186475	WID:186475 || IMAGE:485989 || MAP:17q11.2- || CCL7 || MCP-3=monocyte chemotactic protein-3=chemokine ||	1.5788
WID:280382	WID:280382 || IMAGE:950459 || MAP:5q13 || SMA5 || SMA5 ||	1.5483
WID:274276	WID:274276 || IMAGE:1527063 || MAP:10q23-q2 || IFIT2 || interferon-induced protein with tetratricopeptide repeats 2 ||	1.5166
WID:189607	WID:189607 || IMAGE:745083 || MAP:22q11.21 || USP18 || ubiquitin specific protease 18 ||	1.4784
WID:184310	WID:184310 || IMAGE:823696 || MAP:10q25-q2 || IFIT1 || Interferon-induced 56-KDa protein ||	1.4589
WID:276606	WID:276606 || IMAGE:140299 || MAP: || || Homo sapiens transcribed sequence with weak similarity to protein sp:P39195 (H.sapiens) ALU8_HUMAN Alu subfamily SX sequence contamination warning entry ||	1.4534
WID:184998	WID:184998 || IMAGE:460398 || MAP:17q11-q2 || CCL3 || chemokine (C-C motif) ligand 3 ||	1.4491
WID:190474	WID:190474 || IMAGE:725278 || MAP: || || Unknown ||	1.3686
WID:187163	WID:187163 || IMAGE:742132 || MAP:1p36.33 || G1P2 || Interferon-induced 17 KD protein ||	1.3234
WID:276598	WID:276598 || IMAGE:139996 || MAP:13q12.2- || KIAA0266 || KIAA0266 ||	1.2587
WID:279754	WID:279754 || IMAGE:951297 || MAP: || || Unknown ||	1.2494
WID:279117	WID:279117 || IMAGE:1534010 || MAP:1q31 || PFKFB2 || 6-phosphofructo-2-kinase/fructose-2,6-biphosphatase 2 ||	1.2455
WID:276550	WID:276550 || IMAGE:136026 || MAP:14q24.3 || KIAA0998 || KIAA0998 ||	1.2432
WID:275110	WID:275110 || IMAGE:139226 || MAP: || || Unknown ||	1.186
WID:184184	WID:184184 || IMAGE:205633 || MAP:17 || || MIP-1 beta=SCAY2=G-26=HC21=pAT 744=LAG-1=Act-2=H400=SIS-gamma=chemokine ||	1.1853
WID:190878	WID:190878 || IMAGE:590150 || MAP:16q13 || MT2A || metallothionein 2A ||	1.1836
WID:276679	WID:276679 || IMAGE:153534 || MAP:1 || || Homo sapiens TRAX/DISC1 intergenic exon A ||	1.1749
WID:280353	WID:280353 || IMAGE:510057 || MAP: || || Unknown ||	1.1688
WID:275775	WID:275775 || IMAGE:207838 || MAP:2p25.2 || LOC129607 || hypothetical protein LOC129607 ||	1.1558
WID:279347	WID:279347 || IMAGE:1586842 || MAP:16p13.3 || TMEM8 || transmembrane protein 8 (five membrane-spanning domains) ||	1.147
WID:280378	WID:280378 || IMAGE:565319 || MAP:8 || MAL2 || mal, T-cell differentiation protein 2 ||	1.1449
WID:281908	WID:281908 || IMAGE:2239016 || MAP:4p16.3 || WHSC1 || Wolf-Hirschhorn syndrome candidate 1 ||	1.1443
WID:280357	WID:280357 || IMAGE:588436 || MAP:15q22.2 || HSPC121 || butyrate-induced transcript 1 ||	1.1408
WID:185241	WID:185241 || IMAGE:345538 || MAP:9q21-q22 || CTSL || cathepsin L ||	1.1385
WID:282422	WID:282422 || IMAGE:2572207 || MAP:21q22.3 || C21orf2 || chromosome 21 open reading frame 2 ||	1.1138
WID:190206	WID:190206 || IMAGE:1589468 || MAP:12p12.3 || EMP1 || epithelial membrane protein 1 ||	1.1103
WID:280311	WID:280311 || IMAGE:841398 || MAP:3q21.1 || KIAA1268 || KIAA1268 protein ||	1.1076
WID:278538	WID:278538 || IMAGE:858962 || MAP:12 || || Homo sapiens cDNA FLJ39041 fis, clone NT2RP7010109. ||	1.1021
WID:280122	WID:280122 || IMAGE:248654 || MAP:1 || || Homo sapiens transcribed sequence with weak similarity to protein sp:P39189 (H.sapiens) ALU2_HUMAN Alu subfamily SB sequence contamination warning entry ||	1.0999
WID:280377	WID:280377 || IMAGE:565075 || MAP:8p21-p11 || STC1 || stanniocalcin 1 ||	1.0998
WID:276526	WID:276526 || IMAGE:134168 || MAP:10 || || Homo sapiens transcribed sequences ||	1.0967
WID:278562	WID:278562 || IMAGE:868004 || MAP:Xq25 || ATP1B4 || ATPase, (Na+)/K+ transporting, beta 4 polypeptide ||	1.0852
WID:280363	WID:280363 || IMAGE:592241 || MAP:11 || || Homo sapiens cDNA FLJ41078 fis, clone ADRGL2007974 ||	1.0786
WID:280301	WID:280301 || IMAGE:840746 || MAP:3 || || Homo sapiens transcribed sequence with weak similarity to protein ref:NP_060265.1 (H.sapiens) hypothetical protein FLJ20378 [Homo sapiens] ||	1.0736
WID:274977	WID:274977 || IMAGE:240050 || MAP: || || Unknown ||	1.0728
WID:188452	WID:188452 || IMAGE:782513 || MAP:1p35 || G1P3 || interferon, alpha-inducible protein (clone IFI-6-16) ||	1.0556
WID:184810	WID:184810 || IMAGE:782760 || MAP:2p21 || CYP1B1 || Cytochrome P450 IB1 (dioxin-inducible) ||	1.0438
WID:280681	WID:280681 || IMAGE:40842 || MAP:1 || || Homo sapiens cDNA FLJ38396 fis, clone FEBRA2007957. ||	1.0437
WID:279951	WID:279951 || IMAGE:1589468 || MAP:12p12.3 || EMP1 || epithelial membrane protein 1 ||	1.0428
WID:280177	WID:280177 || IMAGE:194592 || MAP: || || Homo sapiens transcribed sequence with weak similarity to protein ref:NP_071431.1 (H.sapiens) cytokine receptor-like factor 2; cytokine receptor CRL2 precusor [Homo sapiens] ||	1.0422
WID:278597	WID:278597 || IMAGE:884677 || MAP: || || Unknown ||	1.0397
WID:278615	WID:278615 || IMAGE:969650 || MAP:15q23 || SCAMP5 || secretory carrier membrane protein 5 ||	1.0364
WID:278558	WID:278558 || IMAGE:867697 || MAP:2 || || Homo sapiens transcribed sequences ||	1.0359
WID:186723	WID:186723 || IMAGE:897774 || MAP:16q24 || APRT || adenine phosphoribosyltransferase ||	1.0297
WID:280359	WID:280359 || IMAGE:526504 || MAP:1q23.3 || GPR161 || G protein-coupled receptor 161 ||	1.0281
WID:190825	WID:190825 || IMAGE:2009491 || MAP:4q22.1-q || CEB1 || cyclin-E binding protein 1 ||	1.0239
WID:185896	WID:185896 || IMAGE:124138 || MAP:11q12-q1 || NXF1 || nuclear RNA export factor 1 ||	1.0089
WID:280343	WID:280343 || IMAGE:328768 || MAP:1 || || Homo sapiens transcribed sequence with weak similarity to protein ref:NP_060312.1 (H.sapiens) hypothetical protein FLJ20489 [Homo sapiens] ||	1.0074
WID:279758	WID:279758 || IMAGE:531479 || MAP:19p13.1 || NR2F6 || nuclear receptor subfamily 2, group F, member 6 ||	1.0033
WID:274405	WID:274405 || IMAGE:510383 || MAP:11p15.5 || IFITM1 || Interferon-inducible protein 9-27=interferon-induced 17kDa membrane protein ||	1.0033
WID:275455	WID:275455 || IMAGE:770997 || MAP:7p14.3 || NT5C3 || 5'-nucleotidase, cytosolic III ||	1.0004
WID:280342	WID:280342 || IMAGE:287444 || MAP:7q33 || KIAA1466 || KIAA1466 protein ||	0.9942
WID:276554	WID:276554 || IMAGE:136528 || MAP:5p12 || FLJ21657 || hypothetical protein FLJ21657 ||	0.9925
WID:278937	WID:278937 || IMAGE:1591941 || MAP:12q13.13 || STAT2 || signal transducer and activator of transcription 2, 113kDa ||	0.9901
WID:280370	WID:280370 || IMAGE:626874 || MAP:3q26.31 || FAD104 || FAD104 ||	0.9808
WID:280411	WID:280411 || IMAGE:753860 || MAP:12q13.1 || MGC5576 || hypothetical protein MGC5576 ||	0.9761
WID:280355	WID:280355 || IMAGE:586996 || MAP:17q21.31 || MGC3130 || hypothetical protein MGC3130 ||	0.9724
WID:279854	WID:279854 || IMAGE:78845 || MAP:5q33-q35 || CSF1R || colony stimulating factor 1 receptor, formerly McDonough feline sarcoma viral (v-fms) oncogene homolog ||	0.9707
WID:278621	WID:278621 || IMAGE:969913 || MAP:1p32.3 || FLJ13456 || hypothetical protein FLJ13456 ||	0.9698
WID:275486	WID:275486 || IMAGE:364865 || MAP:7q21.2 || FLJ21062 || hypothetical protein FLJ21062 ||	0.9688
WID:280693	WID:280693 || IMAGE:68602 || MAP:1 || || Homo sapiens transcribed sequence with weak similarity to protein ref:NP_060312.1 (H.sapiens) hypothetical protein FLJ20489 [Homo sapiens] ||	0.9666
WID:186695	WID:186695 || IMAGE:704532 || MAP:2p24.3-q || NMI || Nmi=IL-2 and IFN-gamma inducible potentiator of STAT -induced transcription=interacts with N-myc, C-myc, Max, and other leucine zipper transcription factors ||	0.9611
WID:273741	WID:273741 || IMAGE:838999 || MAP:10q22.3 || FUT11 || fucosyltransferase 11 (alpha (1,3) fucosyltransferase) ||	0.9586
WID:274700	WID:274700 || IMAGE:2503967 || MAP:15q26 || ISG20 || interferon stimulated gene 20kDa ||	0.954
WID:184285	WID:184285 || IMAGE:589115 || MAP:11q22.3 || MMP1 || matrix metalloproteinase 1 (interstitial collagenase) ||	0.9516
WID:275874	WID:275874 || IMAGE:238756 || MAP:1 || || Homo sapiens transcribed sequences ||	0.9488
WID:281757	WID:281757 || IMAGE:855402 || MAP: || || Unknown ||	0.9445
WID:273508	WID:273508 || IMAGE:140455 || MAP:2q33 || ALS2CR3 || amyotrophic lateral sclerosis 2 (juvenile) chromosome region, candidate 3 ||	0.9423
WID:277521	WID:277521 || IMAGE:854831 || MAP:21q22.12 || CLIC6 || chloride intracellular channel 6 ||	0.9412
WID:278577	WID:278577 || IMAGE:869504 || MAP: || || Unknown ||	0.9405
WID:185144	WID:185144 || IMAGE:162491 || MAP:9p13 || AQP7 || aquaporin 7 ||	0.9381
WID:279729	WID:279729 || IMAGE:609626 || MAP:10pter-q || KIF5B || kinesin family member 5B ||	0.9362
WID:188994	WID:188994 || IMAGE:62263 || MAP:21q21.2 || ADAMTS1 || a disintegrin-like and metalloprotease (reprolysin type) with thrombospondin type 1 motif, 1 ||	0.9341
WID:277107	WID:277107 || IMAGE:289936 || MAP:4q28-q32 || SLC7A11 || solute carrier family 7, (cationic amino acid transporter, y+ system) member 11 ||	0.9289
WID:274407	WID:274407 || IMAGE:511768 || MAP:6p22.3 || TPMT || Thiopurine S-methyltransferase=catalyzes the S-methylation of thiopurine drugs such as 6-mercaptopurine ||	0.9242
WID:279749	WID:279749 || IMAGE:565083 || MAP:1q25-q31 || RGS16 || regulator of G-protein signalling 16 ||	0.9222
WID:188890	WID:188890 || IMAGE:298128 || MAP:2p25 || DDEF2 || development and differentiation enhancing factor 2 ||	0.9174
WID:184338	WID:184338 || IMAGE:85509 || MAP:19q13.2 || APOC4 || apolipoprotein C-IV ||	0.9032
WID:276578	WID:276578 || IMAGE:137602 || MAP:17 || || Homo sapiens mRNA; cDNA DKFZp434G0972 (from clone DKFZp434G0972) ||	0.8983
WID:187823	WID:187823 || IMAGE:595109 || MAP:11pter-p || ALG8 || asparagine-linked glycosylation 8 homolog (yeast, alpha-1,3-glucosyltransferase) ||	0.8962
WID:280354	WID:280354 || IMAGE:511234 || MAP:11q23.3 || PDZK2 || PDZ domain containing 2 ||	0.889
WID:280780	WID:280780 || IMAGE:1899878 || MAP:2q24-q31 || LRP2 || low density lipoprotein-related protein 2 ||	0.8775
WID:280119	WID:280119 || IMAGE:564884 || MAP:7q21-q22 || CCM1 || cerebral cavernous malformations 1 ||	0.8767
WID:278573	WID:278573 || IMAGE:869443 || MAP: || || Unknown ||	0.8701
WID:280505	WID:280505 || IMAGE:567308 || MAP: || || Unknown ||	0.8699
WID:278530	WID:278530 || IMAGE:858488 || MAP:2q33.3 || LOC130026 || hypothetical protein BC000993 ||	0.8695
WID:274661	WID:274661 || IMAGE:2490241 || MAP:2q31.1 || HOXD9 || homeo box D9 ||	0.8686
WID:276574	WID:276574 || IMAGE:138149 || MAP:12q24.11 || KIAA1033 || KIAA1033 protein ||	0.8683
WID:280307	WID:280307 || IMAGE:841289 || MAP:10 || || Homo sapiens transcribed sequence with weak similarity to protein ref:NP_060265.1 (H.sapiens) hypothetical protein FLJ20378 [Homo sapiens] ||	0.8667
WID:280362	WID:280362 || IMAGE:591242 || MAP:7 || || Homo sapiens transcribed sequence with moderate similarity to protein sp:P39195 (H.sapiens) ALU8_HUMAN Alu subfamily SX sequence contamination warning entry ||	0.8661
WID:275514	WID:275514 || IMAGE:257317 || MAP:9 || || Homo sapiens transcribed sequences ||	0.8651
WID:274985	WID:274985 || IMAGE:240674 || MAP:19 || || Homo sapiens cDNA FLJ16599 fis, clone TESTI4006567, highly similar to Homo sapiens ubiquitin UBF-fl (UBF-fl) ||	0.8622
WID:274522	WID:274522 || IMAGE:2402513 || MAP:17q25 || AANAT || arylalkylamine N-acetyltransferase ||	0.8612
WID:273754	WID:273754 || IMAGE:627508 || MAP: || || Unknown ||	0.8585
WID:186754	WID:186754 || IMAGE:75254 || MAP:12q21.1 || CSRP2 || cysteine and glycine-rich protein 2 ||	0.854
WID:189099	WID:189099 || IMAGE:841645 || MAP:17p13 || CLDN7 || claudin 7 ||	0.8522
WID:277897	WID:277897 || IMAGE:845658 || MAP:7q32.2 || HIG2 || hypoxia-inducible protein 2 ||	0.8504
WID:188594	WID:188594 || IMAGE:80095 || MAP:5q13 || HEXB || hexosaminidase B (beta polypeptide) ||	0.8502
WID:279756	WID:279756 || IMAGE:624620 || MAP:10p14 || OPTN || optineurin ||	0.8492
WID:185192	WID:185192 || IMAGE:781017 || MAP:10q21.1 || EGR2 || EGR-2=early growth response gene-2 ||	0.8486
WID:278559	WID:278559 || IMAGE:867717 || MAP: || || Unknown ||	0.8422
WID:280773	WID:280773 || IMAGE:1858992 || MAP:16q12.1 || N4BP1 || Nedd4 binding protein 1 ||	0.8421
WID:279433	WID:279433 || IMAGE:1635065 || MAP:1p13.1 || FLJ11220 || hypothetical protein FLJ11220 ||	0.8395
WID:280997	WID:280997 || IMAGE:1519564 || MAP:8q12.1 || DKFZP434F1 || DKFZP434F122 protein ||	0.8395
WID:187155	WID:187155 || IMAGE:857264 || MAP:6q12 || ME1 || Malate oxidoreductase ||	0.8383
WID:278289	WID:278289 || IMAGE:455277 || MAP:6 || || Homo sapiens transcribed sequences ||	0.8378
WID:276582	WID:276582 || IMAGE:138255 || MAP:20p12.3 || MCM8 || MCM8 minichromosome maintenance deficient 8 (S. cerevisiae) ||	0.8328
WID:275462	WID:275462 || IMAGE:429186 || MAP:13q21.33 || LMO7 || LIM domain only 7 ||	0.8325
WID:277022	WID:277022 || IMAGE:278661 || MAP:4p16.3 || FLJ34443 || hypothetical protein FLJ34443 ||	0.8305
WID:279378	WID:279378 || IMAGE:1591287 || MAP:22q11.2 || ZNF74 || zinc finger protein 74 (Cos52) ||	0.8295
WID:280376	WID:280376 || IMAGE:564892 || MAP:2 || || Homo sapiens transcribed sequence with weak similarity to protein ref:NP_060312.1 (H.sapiens) hypothetical protein FLJ20489 [Homo sapiens] ||	0.828
WID:278990	WID:278990 || IMAGE:1622469 || MAP:2 || || Homo sapiens transcribed sequence with strong similarity to protein pir:A39650 (H.sapiens) A39650 protein kinase p68 (EC 2.7.1.-) - human ||	0.8274
WID:276465	WID:276465 || IMAGE:209082 || MAP: || || Unknown ||	0.8254
WID:280513	WID:280513 || IMAGE:27204 || MAP:Xp22.13 || NHS || Nance-Horan syndrome (congenital cataracts and dental anomalies) ||	0.8249
WID:277901	WID:277901 || IMAGE:512751 || MAP:1q22 || FLJ20249 || hypothetical protein FLJ20249 ||	0.8209
WID:189612	WID:189612 || IMAGE:1049287 || MAP:16p13.3 || PRSS21 || protease, serine, 21 (testisin) ||	0.8198
WID:275866	WID:275866 || IMAGE:285049 || MAP:3p21.1-p || APPL || adaptor protein containing pH domain, PTB domain and leucine zipper motif ||	0.8159
WID:188950	WID:188950 || IMAGE:79808 || MAP:19p13.3 || || Homo sapiens guanine nucleotide binding protein (G protein), alpha 11 (Gq class), mRNA (cDNA clone IMAGE:6213090), containing frame-shift errors ||	0.8136
WID:280384	WID:280384 || IMAGE:950975 || MAP: || || Unknown ||	0.8117
WID:275179	WID:275179 || IMAGE:111634 || MAP: || || Homo sapiens transcribed sequence with moderate similarity to protein sp:P39194 (H.sapiens) ALU7_HUMAN Alu subfamily SQ sequence contamination warning entry ||	0.8113
WID:278501	WID:278501 || IMAGE:855413 || MAP:2 || || Homo sapiens cDNA FLJ14364 fis, clone HEMBA1000918. ||	0.8094
WID:279727	WID:279727 || IMAGE:238590 || MAP:1q24 || CD84 || CD84 antigen (leukocyte antigen) ||	0.8086
WID:275914	WID:275914 || IMAGE:841153 || MAP:19q13.32 || MGC2508 || hypothetical protein MGC2508 ||	0.8056
WID:279697	WID:279697 || IMAGE:204634 || MAP:18p11.31 || YES1 || c-yes-1 kinase ||	0.8053
WID:189939	WID:189939 || IMAGE:884418 || MAP:18q21 || MYO5B || myosin VB ||	0.803
WID:190540	WID:190540 || IMAGE:530485 || MAP:12q24.3- || BAZ2A || bromodomain adjacent to zinc finger domain, 2A ||	0.8017
WID:280313	WID:280313 || IMAGE:72811 || MAP:13q32-q3 || BIVM || basic, immunoglobulin-like variable motif containing ||	0.7969
WID:282419	WID:282419 || IMAGE:2572170 || MAP:10q22.3 || FLJ23841 || hypothetical protein FLJ23841 ||	0.793
WID:278487	WID:278487 || IMAGE:853445 || MAP: || || Unknown ||	0.7926
WID:273905	WID:273905 || IMAGE:295868 || MAP:1p34 || LAPTM5 || Lysosomal-associated multispanning membrane protein-5 ||	0.7914
WID:280613	WID:280613 || IMAGE:645076 || MAP:3 || || Homo sapiens transcribed sequences ||	0.7907
WID:279282	WID:279282 || IMAGE:1574382 || MAP:4 || || Homo sapiens transcribed sequences ||	0.7893
WID:275898	WID:275898 || IMAGE:594286 || MAP:11q14 || ZF || HCF-binding transcription factor Zhangfei ||	0.7891
WID:275845	WID:275845 || IMAGE:610883 || MAP:5q31 || PCDHA5 || protocadherin alpha 5 ||	0.7867
WID:280573	WID:280573 || IMAGE:814603 || MAP: || || Unknown ||	0.7857
WID:274317	WID:274317 || IMAGE:1616322 || MAP:9q31-q34 || LAMC3 || laminin, gamma 3 ||	0.7852
WID:280380	WID:280380 || IMAGE:565825 || MAP:12q24.12 || || Homo sapiens similar to prostate cancer antigen-1 (LOC121642), mRNA ||	0.7841
WID:275510	WID:275510 || IMAGE:267186 || MAP:4q31.21 || LOC152485 || hypothetical protein LOC152485 ||	0.7839
WID:279648	WID:279648 || IMAGE:417249 || MAP:12q12-q1 || TIMELESS || timeless homolog (Drosophila) ||	0.7834
WID:280285	WID:280285 || IMAGE:40594 || MAP: || || Unknown ||	0.7833
WID:282409	WID:282409 || IMAGE:2571385 || MAP: || || Unknown ||	0.7832
WID:276528	WID:276528 || IMAGE:134408 || MAP:3q22.1 || UBE1DC1 || ubiquitin-activating enzyme E1-domain containing 1 ||	0.781
WID:277550	WID:277550 || IMAGE:855710 || MAP:2p12-p11 || SFTPB || surfactant, pulmonary-associated protein B ||	0.781
WID:280143	WID:280143 || IMAGE:139725 || MAP: || || Homo sapiens transcribed sequence with weak similarity to protein ref:NP_060312.1 (H.sapiens) hypothetical protein FLJ20489 [Homo sapiens] ||	0.7807
WID:279604	WID:279604 || IMAGE:840763 || MAP:7 || || Homo sapiens general transcription factor II, i, pseudogene 1, mRNA (cDNA clone IMAGE:5277364), containing frame-shift errors ||	0.7788
WID:275849	WID:275849 || IMAGE:950989 || MAP:16p13.3 || LOC90850 || hypothetical protein LOC90850 ||	0.7776
WID:279068	WID:279068 || IMAGE:1636360 || MAP:15q21.2 || FLJ14957 || hypothetical protein FLJ14957 ||	0.7765
WID:274314	WID:274314 || IMAGE:1612075 || MAP: || || Unknown ||	0.7719
WID:184688	WID:184688 || IMAGE:701481 || MAP:21q22.3 || MX2 || MxB=interferon-induced cellular resistance mediator protein ||	0.7717
WID:189772	WID:189772 || IMAGE:1592048 || MAP:9q34.3 || SSNA1 || Sjogren's syndrome nuclear autoantigen 1 ||	0.7708
WID:280163	WID:280163 || IMAGE:512061 || MAP:21q21.1 || CXADR || coxsackie virus and adenovirus receptor ||	0.7699
WID:279955	WID:279955 || IMAGE:1592452 || MAP:1q22 || PXF || peroxisomal farnesylated protein ||	0.7682
WID:276230	WID:276230 || IMAGE:785540 || MAP:16q13 || CAPNS2 || calpain small subunit 2 ||	0.7679
WID:280297	WID:280297 || IMAGE:119290 || MAP:11q24 || CTXL || cortical thymocyte receptor (X. laevis CTX) like ||	0.7673
WID:279652	WID:279652 || IMAGE:501587 || MAP:14q13.2 || KIAA0391 || KIAA0391 ||	0.7648
WID:279733	WID:279733 || IMAGE:510608 || MAP: || || Unknown ||	0.7621
WID:189630	WID:189630 || IMAGE:869182 || MAP:5q31-q33 || CNOT8 || CCR4-NOT transcription complex, subunit 8 ||	0.7616
WID:189120	WID:189120 || IMAGE:85800 || MAP:11p11.2- || SLC43A1 || solute carrier family 43, member 1 ||	0.7608
WID:280074	WID:280074 || IMAGE:246665 || MAP: || || Unknown ||	0.7605
WID:188038	WID:188038 || IMAGE:561942 || MAP:15q21.1- || CRI1 || CREBBP/EP300 inhibitory protein 1 ||	0.7603
WID:275001	WID:275001 || IMAGE:242084 || MAP:5 || || Homo sapiens transcribed sequences ||	0.7603
WID:190454	WID:190454 || IMAGE:2060588 || MAP:2q36 || ABCB6 || ATP-binding cassette, sub-family B (MDR/TAP), member 6 ||	0.7598
WID:279615	WID:279615 || IMAGE:950592 || MAP:1p36.2 || FRAP1 || FK506 binding protein 12-rapamycin associated protein 1 ||	0.7596
WID:280390	WID:280390 || IMAGE:594770 || MAP:16p13.11 || TMC5 || transmembrane channel-like 5 ||	0.7585
WID:275593	WID:275593 || IMAGE:427980 || MAP:1p32-p34 || ZNF262 || zinc finger protein 262 ||	0.758
WID:187162	WID:187162 || IMAGE:289496 || MAP:10q23-q2 || IFIT2 || interferon-induced protein with tetratricopeptide repeats 2 ||	0.7521
WID:277505	WID:277505 || IMAGE:853977 || MAP:17q21.1 || MGC19764 || hypothetical protein MGC19764 ||	0.7505
WID:274479	WID:274479 || IMAGE:2329679 || MAP:17q25 || FSCN2 || fascin homolog 2, actin-bundling protein, retinal (Strongylocentrotus purpuratus) ||	0.7504
WID:189178	WID:189178 || IMAGE:840150 || MAP:11q13.1 || FLJ22531 || hypothetical protein FLJ22531 ||	0.7482
WID:278567	WID:278567 || IMAGE:869164 || MAP:8 || || Homo sapiens transcribed sequence with weak similarity to protein sp:P49646 (H.sapiens) YYY1_HUMAN Very very hypothetical protein RMSA-1 ||	0.7481
WID:279805	WID:279805 || IMAGE:898178 || MAP: || || Unknown ||	0.748
WID:279745	WID:279745 || IMAGE:612122 || MAP:16p13.2 || MGC24665 || hypothetical protein MGC24665 ||	0.7476
WID:277799	WID:277799 || IMAGE:1033716 || MAP:20q13.33 || URKL1 || uridine kinase-like 1 ||	0.7474
WID:278522	WID:278522 || IMAGE:857651 || MAP:7q32 || MAP2K2 || mitogen-activated protein kinase kinase 2 ||	0.7468
WID:277770	WID:277770 || IMAGE:448205 || MAP:14 || || Homo sapiens cDNA FLJ12055 fis, clone HEMBB1002049. ||	0.7446
WID:189159	WID:189159 || IMAGE:838761 || MAP:19p12 || GDF1 || growth differentiation factor 1 ||	0.7438
WID:187794	WID:187794 || IMAGE:855872 || MAP:1p32.2-p || NRD1 || nardilysin (N-arginine dibasic convertase) ||	0.7437
WID:280817	WID:280817 || IMAGE:2048244 || MAP:3q27 || CHRD || chordin ||	0.7432
WID:188012	WID:188012 || IMAGE:950364 || MAP:19p13.3- || CALR || calreticulin ||	0.7414
WID:186403	WID:186403 || IMAGE:73782 || MAP:6pter-p2 || CLPS || colipase, pancreatic ||	0.7413
WID:278986	WID:278986 || IMAGE:1616181 || MAP: || || Unknown ||	0.7413
WID:274411	WID:274411 || IMAGE:740117 || MAP:11p15.5 || IRF7 || IRF-7=interferon regulatory factor-7 ||	0.7403
WID:187826	WID:187826 || IMAGE:594322 || MAP:4q24 || PAPSS1 || 3'-phosphoadenosine 5'-phosphosulfate synthase 1 ||	0.7402
WID:273869	WID:273869 || IMAGE:253532 || MAP:11q23.3 || ZNF202 || zinc finger protein 202 ||	0.7389
WID:185126	WID:185126 || IMAGE:68049 || MAP:2q33-q36 || IGFBP5 || insulin-like growth factor binding protein 5 ||	0.7369
WID:275035	WID:275035 || IMAGE:243385 || MAP:22 || || Homo sapiens transcribed sequence with weak similarity to protein ref:NP_060312.1 (H.sapiens) hypothetical protein FLJ20489 [Homo sapiens] ||	0.7342
WID:275947	WID:275947 || IMAGE:252904 || MAP:16q22.3- || ATBF1 || AT-binding transcription factor 1 ||	0.7333
WID:185334	WID:185334 || IMAGE:286378 || MAP:19q13.4 || ZNF135 || zinc finger protein 135 (clone pHZ-17) ||	0.7331
WID:274550	WID:274550 || IMAGE:2430566 || MAP:7q32.3 || SMO || smoothened homolog (Drosophila) ||	0.7326
WID:277525	WID:277525 || IMAGE:854900 || MAP:3 || || Homo sapiens cDNA FLJ11982 fis, clone HEMBB1001335. ||	0.7323
WID:280372	WID:280372 || IMAGE:627613 || MAP:7 || || Homo sapiens transcribed sequences ||	0.728
WID:280259	WID:280259 || IMAGE:731428 || MAP:11 || || Homo sapiens transcribed sequence with moderate similarity to protein sp:P39193 (H.sapiens) ALU6_HUMAN Alu subfamily SP sequence contamination warning entry ||	0.7278
WID:273817	WID:273817 || IMAGE:485738 || MAP:1q42.12 || DEGS || degenerative spermatocyte homolog, lipid desaturase (Drosophila) ||	0.727
WID:278563	WID:278563 || IMAGE:868053 || MAP:12q24.31 || SBNO1 || sno, strawberry notch homolog 1 (Drosophila) ||	0.7258
WID:190334	WID:190334 || IMAGE:1908973 || MAP:5q13.2 || CART || cocaine- and amphetamine-regulated transcript ||	0.7257
WID:276655	WID:276655 || IMAGE:151365 || MAP:11p15 || XLKD1 || extracellular link domain containing 1 ||	0.7257
WID:276934	WID:276934 || IMAGE:256975 || MAP:2p22.3 || PRO1853 || hypothetical protein PRO1853 ||	0.7255
WID:278299	WID:278299 || IMAGE:460233 || MAP:3q26.2-q || TFRC || transferrin receptor (p90, CD71) ||	0.7253
WID:274647	WID:274647 || IMAGE:2477598 || MAP:20q12 || SLPI || secretory leukocyte protease inhibitor (antileukoproteinase) ||	0.7247
WID:275747	WID:275747 || IMAGE:327228 || MAP:7q35 || KIAA0738 || KIAA0738 gene product ||	0.7215
WID:274087	WID:274087 || IMAGE:884837 || MAP: || || Unknown ||	0.7209
WID:276562	WID:276562 || IMAGE:136508 || MAP:12q24.2 || OAS2 || 2'-5'-oligoadenylate synthetase 2, 69/71kDa ||	0.7207
WID:273802	WID:273802 || IMAGE:509458 || MAP:12q13.13 || LOC57228 || hypothetical protein from clone 643 ||	0.7201
WID:190501	WID:190501 || IMAGE:1566232 || MAP: || || Unknown ||	0.7195
WID:275823	WID:275823 || IMAGE:416154 || MAP: || || Unknown ||	0.7191
WID:278671	WID:278671 || IMAGE:1422377 || MAP:9 || || Homo sapiens, clone IMAGE:5229459, mRNA ||	0.7189
WID:278497	WID:278497 || IMAGE:854633 || MAP:15q15.1 || FLJ32334 || hypothetical protein FLJ32334 ||	0.7177
WID:280366	WID:280366 || IMAGE:530485 || MAP:12q24.3- || BAZ2A || bromodomain adjacent to zinc finger domain, 2A ||	0.7164
WID:276127	WID:276127 || IMAGE:587595 || MAP:1p36.11 || IL22RA1 || interleukin 22 receptor, alpha 1 ||	0.7156
WID:281961	WID:281961 || IMAGE:70120 || MAP:10q24-qt || GPRK5 || GRK5=G protein-coupled receptor kinase 5 ||	0.7152
WID:277557	WID:277557 || IMAGE:855808 || MAP:12 || || Homo sapiens transcribed sequences ||	0.7129
WID:184827	WID:184827 || IMAGE:284882 || MAP:12q13.11 || COL2A1 || collagen, type II, alpha 1 (primary osteoarthritis, spondyloepiphyseal dysplasia, congenital) ||	0.712
WID:280356	WID:280356 || IMAGE:587262 || MAP:12q24.31 || FLJ38690 || hypothetical protein FLJ38690 ||	0.7107
WID:186954	WID:186954 || IMAGE:42258 || MAP:9q22.1 || NTRK2 || neurotrophic tyrosine kinase, receptor, type 2 ||	0.7105
WID:184369	WID:184369 || IMAGE:823928 || MAP:15q22.1 || TPM1 || tropomyosin 1 (alpha) ||	0.7102
WID:276163	WID:276163 || IMAGE:753597 || MAP:7q33 || MGC5242 || hypothetical protein MGC5242 ||	0.7098
WID:280358	WID:280358 || IMAGE:588669 || MAP:1p34.3 || YARS || tyrosyl-tRNA synthetase ||	0.7079
WID:186874	WID:186874 || IMAGE:840486 || MAP:12p13.3 || VWF || Von Willebrand factor ||	0.7078
WID:280995	WID:280995 || IMAGE:1499828 || MAP:19q13.3 || FUT1 || fucosyltransferase 1 (galactoside 2-alpha-L-fucosyltransferase) ||	0.7077
WID:277281	WID:277281 || IMAGE:489351 || MAP:16p13.3 || DKFZP566J2 || hypothetical protein DKFZp566J2046 ||	0.7074
WID:280374	WID:280374 || IMAGE:843101 || MAP:4q28-q32 || SLC7A11 || solute carrier family 7, (cationic amino acid transporter, y+ system) member 11 ||	0.7071
WID:278610	WID:278610 || IMAGE:969560 || MAP:1q23.1 || PAQR6 || progestin and adipoQ receptor family member VI ||	0.707
WID:279612	WID:279612 || IMAGE:843222 || MAP:9q34.2-q || COL5A1 || collagen, type V, alpha 1 ||	0.7069
WID:275879	WID:275879 || IMAGE:252963 || MAP:11p14-p1 || GPR48 || G protein-coupled receptor 48 ||	0.7067
WID:188490	WID:188490 || IMAGE:80924 || MAP:5q31.3 || HARSL || histidyl-tRNA synthetase ||	0.7067
WID:274509	WID:274509 || IMAGE:2390143 || MAP:16q24.3 || CDT1 || DNA replication factor ||	0.7056
WID:280360	WID:280360 || IMAGE:526615 || MAP:2p11.2-q || MRPS5 || mitochondrial ribosomal protein S5 ||	0.7047
WID:280743	WID:280743 || IMAGE:1643564 || MAP:12 || || Homo sapiens transcribed sequences ||	0.7047
WID:274259	WID:274259 || IMAGE:1551208 || MAP:3q21.3 || SEC61A1 || Sec61 alpha 1 subunit (S. cerevisiae) ||	0.7034
WID:187875	WID:187875 || IMAGE:328745 || MAP:14q21-q2 || RTN1 || reticulon 1 ||	0.7027
WID:279293	WID:279293 || IMAGE:1576740 || MAP:6q15 || C6orf166 || chromosome 6 open reading frame 166 ||	0.7027
WID:273497	WID:273497 || IMAGE:138141 || MAP:5q23.1 || CGI-109 || CGI-109 protein ||	0.7021
WID:274305	WID:274305 || IMAGE:1581445 || MAP:17q21.31 || || Homo sapiens clone 24970 mRNA sequence ||	0.7019
WID:184778	WID:184778 || IMAGE:840889 || MAP:19p13.3 || PIP5K1C || phosphatidylinositol-4-phosphate 5-kinase, type I, gamma ||	0.7002
WID:184400	WID:184400 || IMAGE:809464 || MAP:10q26 || FGFR2 || FGFR2=Fibroblast growth factor receptor 2 ||	0.6999
WID:186082	WID:186082 || IMAGE:119384 || MAP: || || Unknown ||	0.6994
WID:189118	WID:189118 || IMAGE:594630 || MAP:1p36.1 || DHRS3 || dehydrogenase/reductase (SDR family) member 3 ||	0.6989
WID:278578	WID:278578 || IMAGE:877789 || MAP:2q21.2 || MGC29643 || hypothetical protein MGC29643 ||	0.6987
WID:277109	WID:277109 || IMAGE:290081 || MAP: || || Unknown ||	0.6981
WID:279549	WID:279549 || IMAGE:245002 || MAP:9q34.13 || GOLGA2 || golgi autoantigen, golgin subfamily a, 2 ||	0.6977
WID:275918	WID:275918 || IMAGE:731039 || MAP:13q11-q1 || SET07 || PR/SET domain containing protein 07 ||	0.6971
WID:276608	WID:276608 || IMAGE:148352 || MAP:21q21.3 || ADAMTS5 || a disintegrin-like and metalloprotease (reprolysin type) with thrombospondin type 1 motif, 5 (aggrecanase-2) ||	0.6965
WID:275419	WID:275419 || IMAGE:201609 || MAP:17 || || Homo sapiens transcribed sequence with moderate similarity to protein sp:P39192 (H.sapiens) ALU5_HUMAN Alu subfamily SC sequence contamination warning entry ||	0.6935
WID:274265	WID:274265 || IMAGE:1506432 || MAP:1p36.33- || SHARP || SMART/HDAC1 associated repressor protein ||	0.6934
WID:277547	WID:277547 || IMAGE:855634 || MAP:2q31.3-q || FLJ25270 || hypothetical protein FLJ25270 ||	0.6884
WID:280338	WID:280338 || IMAGE:77262 || MAP: || || Unknown ||	0.6879
WID:277209	WID:277209 || IMAGE:712292 || MAP:1 || || Guanylate binding protein 1 interferon-inducible 67kD ||	0.6869
WID:275755	WID:275755 || IMAGE:489476 || MAP:5q31.1 || RIL || LIM domain protein ||	0.6861
WID:276424	WID:276424 || IMAGE:205497 || MAP:7q34 || ZC3HDC1 || zinc finger CCCH type domain containing 1 ||	0.6859
WID:278504	WID:278504 || IMAGE:855583 || MAP: || || Unknown ||	0.6851
WID:274461	WID:274461 || IMAGE:2305693 || MAP:Xq28 || L1CAM || L1 cell adhesion molecule (hydrocephalus, stenosis of aqueduct of Sylvius 1, MASA (mental retardation, aphasia, shuffling gait and adducted thumbs) syndrome, spastic paraplegia 1) ||	0.6847
WID:274498	WID:274498 || IMAGE:2365721 || MAP:19q13.32 || CGB7 || chorionic gonadotropin, beta polypeptide 7 ||	0.6847
WID:276813	WID:276813 || IMAGE:266819 || MAP:17q21 || DUSP3 || dual specificity phosphatase 3 (vaccinia virus phosphatase VH1-related) ||	0.6838
WID:189902	WID:189902 || IMAGE:855557 || MAP:20q12-q1 || PKIG || protein kinase (cAMP-dependent, catalytic) inhibitor gamma ||	0.683
WID:277529	WID:277529 || IMAGE:855133 || MAP:19 || || Homo sapiens cDNA FLJ45343 fis, clone BRHIP3010135 ||	0.6828
WID:278737	WID:278737 || IMAGE:1474156 || MAP:2p25.1 || NSE1 || NSE1 ||	0.6826
WID:281283	WID:281283 || IMAGE:2062453 || MAP:9q34.11 || DKFZP727G0 || DKFZP727G051 protein ||	0.6826
WID:279609	WID:279609 || IMAGE:74678 || MAP:20q13.1- || PTPN1 || protein tyrosine phosphatase, non-receptor type 1 ||	0.6822
WID:278576	WID:278576 || IMAGE:869475 || MAP: || || Unknown ||	0.6815
WID:275193	WID:275193 || IMAGE:144870 || MAP:1p31.3 || MI-ER1 || mesoderm induction early response 1 ||	0.6802
WID:281963	WID:281963 || IMAGE:78298 || MAP:19q13.2 || CYP2A6 || Cytochrome P450, subfamily IIA (phenobarbital-inducible), polypeptide 6 ||	0.6791
WID:279137	WID:279137 || IMAGE:1534799 || MAP:20q12 || PRO0628 || PRO0628 protein ||	0.6787
WID:279415	WID:279415 || IMAGE:1631895 || MAP: || || Unknown ||	0.6787
WID:275827	WID:275827 || IMAGE:200692 || MAP:10 || || Homo sapiens transcribed sequences ||	0.6781
WID:274357	WID:274357 || IMAGE:1646592 || MAP:12q24.11 || KIAA1033 || KIAA1033 protein ||	0.6778
WID:280032	WID:280032 || IMAGE:506683 || MAP:1p22 || SH3GLB1 || SH3-domain GRB2-like endophilin B1 ||	0.677
WID:278219	WID:278219 || IMAGE:195925 || MAP:22q12-q1 || PPARA || peroxisome proliferative activated receptor, alpha ||	0.6763
WID:273735	WID:273735 || IMAGE:950461 || MAP:5 || SFXN1 || sideroflexin 1 ||	0.6756
WID:274926	WID:274926 || IMAGE:135010 || MAP:1q32.1 || || Homo sapiens cDNA FLJ42565 fis, clone BRACE3007472 ||	0.6752
WID:278674	WID:278674 || IMAGE:1422447 || MAP:22 || || Homo sapiens cDNA FLJ42990 fis, clone BRTHA2010073 ||	0.6742
WID:277790	WID:277790 || 1292880 || MAP:14 || || Homo sapiens transcribed sequences ||	0.6735
WID:279953	WID:279953 || IMAGE:1592021 || MAP:1q32 || HF1 || H factor 1 (complement) ||	0.6731
WID:273687	WID:273687 || IMAGE:76196 || MAP:17q23 || FTSJ3 || FtsJ homolog 3 (E. coli) ||	0.673
WID:275805	WID:275805 || IMAGE:301817 || MAP:5q31.1 || LEAP-2 || liver-expressed antimicrobial peptide 2 ||	0.6725
WID:273562	WID:273562 || IMAGE:233299 || MAP:1p36.23 || FLJ32096 || hypothetical protein FLJ32096 ||	0.6723
WID:274108	WID:274108 || IMAGE:845311 || MAP:10q24.32 || DKFZP566F0 || DKFZP566F084 protein ||	0.6723
WID:275057	WID:275057 || IMAGE:243656 || MAP: || || Unknown ||	0.6716
WID:184088	WID:184088 || IMAGE:1161155 || MAP:9p21 || CDKN2A || cyclin-dependent kinase inhibitor 2A (melanoma, p16, inhibits CDK4) ||	0.6712
WID:278521	WID:278521 || IMAGE:857612 || MAP:19q13.13 || FLJ32389 || hypothetical protein FLJ32389 ||	0.6711
WID:276196	WID:276196 || IMAGE:754126 || MAP:6q25 || FNDC1 || fibronectin type III domain containing 1 ||	0.6704
WID:273523	WID:273523 || IMAGE:201961 || MAP:16q12-q1 || CYLD || cylindromatosis (turban tumor syndrome) ||	0.6703
WID:185112	WID:185112 || IMAGE:549933 || MAP:4q13-q21 || IL8 || interleukin 8 ||	0.6702
WID:184721	WID:184721 || IMAGE:84295 || MAP:2q14.2 || IL1RN || IL-1 receptor antagonist ||	0.6694
WID:277399	WID:277399 || IMAGE:32567 || MAP: || || Unknown ||	0.6693
WID:275573	WID:275573 || IMAGE:503334 || MAP:11p13 || FBXO3 || F-box only protein 3 ||	0.6692
WID:276515	WID:276515 || IMAGE:133150 || MAP:Xq26.3 || FLJ12649 || hypothetical protein FLJ12649 ||	0.6692
WID:279759	WID:279759 || IMAGE:531840 || MAP: || || Unknown ||	0.6691
WID:280811	WID:280811 || IMAGE:2019387 || MAP:9q34.3 || SNAPC4 || small nuclear RNA activating complex, polypeptide 4, 190kDa ||	0.6691
WID:281560	WID:281560 || IMAGE:2252928 || MAP: || || Unknown ||	0.668
WID:185988	WID:185988 || IMAGE:246304 || MAP:21q21.1- || BTG3 || BTG family, member 3 ||	0.666
WID:276602	WID:276602 || IMAGE:140816 || MAP:2 || || Homo sapiens transcribed sequences ||	0.6647
WID:278505	WID:278505 || IMAGE:855616 || MAP:3p21.3-p || PRKAR2A || protein kinase, cAMP-dependent, regulatory, type II, alpha ||	0.6636
WID:280692	WID:280692 || IMAGE:71287 || MAP:6q24.3 || KATNA1 || katanin p60 (ATPase-containing) subunit A 1 ||	0.6635
WID:274559	WID:274559 || IMAGE:2436257 || MAP:2p22-p21 || SOS1 || son of sevenless homolog 1 (Drosophila) ||	0.6629
