# Supplementary material for: Immunoglobulin-like transcript 2 (ILT2) is a biomarker of therapeutic response to oncolytic immunotherapy with vaccinia viruses
Source: J Immunother Cancer. 2014 Jan 27;2:1. doi: 10.1186/2051-1426-2-1 (PMC4019911; doi:10.1186/2051-1426-2-1)
Supplement: Additional file 2: Table S2 — Down-regulated genes in PBMCs after rV-B7.1 treatment. Healthy donor (n = 6) PBMCs were treated with rV-B7.1 vaccine for 12 hours and gene expression profiles were analyzed using a customized 32x24x23 (~17,000 spot) human cDNA microarray. [file 2051-1426-2-1-S2.xls]

## Sheet: 1.58 PBMC retrived data
Additional file 2: Table S2. Down-regulated genes in PBMCs after rV-B7.1 treatment.
Green-highlighted genes are down-regulated genes listed in Figure 1
UNIQID	NAME
WID:191450	WID:191450 || IMAGE:25584 || MAP:16p12 || UQCRC2 || ubiquinol-cytochrome c reductase core protein II ||	-5.641
WID:281663	WID:281663 || IMAGE:2310335 || MAP: || || Unknown ||	-3.457
WID:282463	WID:282463 || IMAGE:2580289 || MAP:7p15-p12 || ACTB || actin, beta ||	-3.3315
WID:277576	WID:277576 || IMAGE:122321 || MAP: || || Unknown ||	-3.2605
WID:282426	WID:282426 || IMAGE:2576857 || MAP:17q21.31 || SUI1 || putative translation initiation factor ||	-3.1832
WID:191217	WID:191217 || IMAGE:2559526 || MAP:1cen-qte || HSPA6 || heat shock 70kDa protein 6 (HSP70B') ||	-3.174
WID:281708	WID:281708 || IMAGE:2316594 || MAP: || || Unknown ||	-3.16
WID:278694	WID:278694 || IMAGE:1435624 || MAP:5q14.3 || CSPG2 || chondroitin sulfate proteoglycan 2 (versican) ||	-3.1265
WID:188236	WID:188236 || IMAGE:504527 || MAP:5q34 || DUSP1 || dual specificity phosphatase 1=MKP-1=CL100 ||	-3.0057
WID:191472	WID:191472 || IMAGE:34357 || MAP:7p15-p12 || ACTB || actin, beta ||	-2.9911
WID:275723	WID:275723 || IMAGE:144849 || MAP:16q24.1 || COTL1 || coactosin-like 1 (Dictyostelium) ||	-2.986
WID:191312	WID:191312 || IMAGE:2442397 || MAP:12 || || HMGI-C...ALDH 2 {junction region} [human, uterine leiomyoma, mRNA Partial Mutant, 3 genes, 410 nt] ||	-2.9818
WID:185670	WID:185670 || IMAGE:489631 || MAP:5q14.3 || CSPG2 || chondroitin sulfate proteoglycan 2 (versican) ||	-2.9765
WID:277590	WID:277590 || IMAGE:232651 || MAP:20q13.32 || TUBB1 || tubulin, beta 1 ||	-2.9687
WID:187156	WID:187156 || IMAGE:293925 || MAP:12q14.3 || LYZ || MIR-7=monocyte/macrophage Ig-related receptor=HM43 monocyte inhibitory receptor (overlaps with lysozyme)=LIR-1 ||	-2.949
WID:282383	WID:282383 || IMAGE:2568696 || MAP:8q22-q23 || EIF3S6 || eukaryotic translation initiation factor 3, subunit 6 48kDa ||	-2.8564
WID:281720	WID:281720 || IMAGE:2321596 || MAP:1q31 || RGS2 || regulator of G-protein signalling 2, 24kDa ||	-2.8201
WID:186849	WID:186849 || IMAGE:810787 || MAP:19p13.2 || DNAJB1 || DnaJ (Hsp40) homolog, subfamily B, member 1 ||	-2.8145
WID:282615	WID:282615 || P26998 || MAP: || 3-Apr || apoptosis related protein APR-3 ||	-2.802
WID:282544	WID:282544 || P34423 || MAP: || || putative lymphocyte G0/G1 switch gene ||	-2.7342
WID:185097	WID:185097 || IMAGE:293925 || MAP:12q14.3 || LYZ || MIR-7=monocyte/macrophage Ig-related receptor=HM43 monocyte inhibitory receptor (overlaps with lysozyme)=LIR-1 ||	-2.6678
WID:275189	WID:275189 || IMAGE:208699 || MAP:6p21.3 || KIAA1949 || KIAA1949 protein ||	-2.6648
WID:191535	WID:191535 || IMAGE:173385 || MAP:11p15.5 || HBB || hemoglobin, beta ||	-2.6627
WID:281800	WID:281800 || IMAGE:321266 || MAP:20q11.2- || MAFB || v-maf musculoaponeurotic fibrosarcoma oncogene homolog B (avian) ||	-2.6478
WID:191536	WID:191536 || IMAGE:126531 || MAP:11p15.5 || HBB || hemoglobin, beta ||	-2.6359
WID:279958	WID:279958 || IMAGE:1600221 || MAP:1p34.3 || MLP || MARCKS-like protein ||	-2.6286
WID:282433	WID:282433 || IMAGE:2577075 || MAP:6p12 || HSPCB || heat shock 90kDa protein 1, beta ||	-2.5914
WID:281799	WID:281799 || IMAGE:547945 || MAP:13q33-q3 || LIG4 || ligase IV, DNA, ATP-dependent ||	-2.5585
WID:281840	WID:281840 || IMAGE:2043167 || MAP:10q25.2- || BAG3 || BCL2-associated athanogene 3 ||	-2.5571
WID:282166	WID:282166 || IMAGE:2490482 || MAP:17q || RPL23 || ribosomal protein L23 ||	-2.5397
WID:185881	WID:185881 || IMAGE:188232 || MAP:9q31 || KLF4 || GKLF=EZF=KLF4=gut-enriched Kruppel-like zinc finger protein=expressed in vascular endothelial cells ||	-2.5386
WID:186286	WID:186286 || IMAGE:153411 || MAP:6p21.3 || HLA-DRA || major histocompatibility complex, class II, DR alpha ||	-2.5383
WID:282531	WID:282531 || P01959 || MAP: || || intercellular adhesion molecule 3 ||	-2.5047
WID:278974	WID:278974 || IMAGE:1609975 || MAP:15q24.2 || ADAMTS7 || a disintegrin-like and metalloprotease (reprolysin type) with thrombospondin type 1 motif, 7 ||	-2.504
WID:278961	WID:278961 || IMAGE:1603583 || MAP:Xq13.3 || SH3BGRL || SH3 domain binding glutamic acid-rich protein like ||	-2.4668
WID:183977	WID:183977 || IMAGE:897158 || MAP:3p21.3 || ARHA || ras homolog gene family, member A ||	-2.4454
WID:275625	WID:275625 || IMAGE:134942 || MAP:11q13.1 || FBXL11 || F-box and leucine-rich repeat protein 11 ||	-2.4301
WID:184009	WID:184009 || IMAGE:1492412 || MAP:19p13.1- || UBA52 || ubiquitin A-52 residue ribosomal protein fusion product 1 ||	-2.4166
WID:276786	WID:276786 || IMAGE:172517 || MAP:2p25.1 || HPCAL1 || hippocalcin-like 1 ||	-2.393
WID:189136	WID:189136 || IMAGE:897730 || MAP:1p36-p31 || C1orf8 || chromosome 1 open reading frame 8 ||	-2.3899
WID:280011	WID:280011 || IMAGE:754491 || MAP: || || Unknown ||	-2.3723
WID:185446	WID:185446 || IMAGE:1476181 || MAP:18p11.32 || CETN1 || centrin, EF-hand protein, 1 ||	-2.3666
WID:282493	WID:282493 || P44296 || MAP:5q11-q12 || GZMA || granzyme A (granzyme 1, cytotoxic T-lymphocyte-associated serine esterase 3) ||	-2.3572
WID:274724	WID:274724 || IMAGE:2556738 || MAP:19p13.3 || OAZ1 || ornithine decarboxylase antizyme 1 ||	-2.3334
WID:185693	WID:185693 || IMAGE:1470060 || MAP:12q12-12 || TUBA3 || tubulin, alpha 3 ||	-2.3208
WID:191500	WID:191500 || IMAGE:42352 || MAP:Xp22.32 || SLC25A6 || solute carrier family 25 (mitochondrial carrier; adenine nucleotide translocator), member 6 ||	-2.3061
WID:282417	WID:282417 || IMAGE:2572015 || MAP:Xp11.3-p || TIMP1 || tissue inhibitor of metalloproteinase 1 (erythroid potentiating activity, collagenase inhibitor) ||	-2.3051
WID:282312	WID:282312 || IMAGE:2546786 || MAP:12q13 || RPL41 || ribosomal protein L41 ||	-2.2883
WID:185551	WID:185551 || IMAGE:1321598 || MAP: || || Unknown ||	-2.2819
WID:282656	WID:282656 || P49643 || MAP: || || macrophage myristoylated alanine-rich C kinase substrate ||	-2.232
WID:187275	WID:187275 || IMAGE:436029 || MAP:1q21 || S100A12 || S100 calcium binding protein A12 (calgranulin C) ||	-2.216
WID:186653	WID:186653 || IMAGE:839890 || MAP:2p13-p12 || PCBP1 || poly(rC) binding protein 1 ||	-2.2143
WID:188654	WID:188654 || IMAGE:161993 || MAP:20q13.1 || CEBPB || NF-IL6=C/EBP beta ||	-2.2039
WID:282452	WID:282452 || IMAGE:2578221 || MAP:17p12-p1 || UBB || ubiquitin B ||	-2.1892
WID:186870	WID:186870 || IMAGE:843049 || MAP:8q11.2 || MCM4 || MCM4 minichromosome maintenance deficient 4 (S. cerevisiae) ||	-2.1848
WID:282470	WID:282470 || P04763 || MAP: || || chemokine (C-X-C motif), receptor 4 (fusin) ||	-2.1807
WID:278038	WID:278038 || IMAGE:41411 || MAP:3q12 || RPL24 || ribosomal protein L24 ||	-2.1782
WID:185863	WID:185863 || IMAGE:51447 || MAP:1q23 || FCGR3A || CD16=Fcgamma receptor IIIa ||	-2.1653
WID:185274	WID:185274 || IMAGE:298268 || MAP:12q22 || BTG1 || BTG1=B-cell translocation gene 1=anti-proliferative ||	-2.1474
WID:273690	WID:273690 || IMAGE:73638 || MAP: || || Unknown ||	-2.1473
WID:185099	WID:185099 || IMAGE:344589 || MAP:13q14.3 || LCP1 || L-plastin=actin-binding protein ||	-2.1468
WID:184842	WID:184842 || IMAGE:785975 || MAP:6p25.3-p || F13A1 || coagulation factor XIII, A1 polypeptide ||	-2.1424
WID:282336	WID:282336 || IMAGE:2549794 || MAP:1p34.2 || CAP1 || CAP, adenylate cyclase-associated protein 1 (yeast) ||	-2.1313
WID:186858	WID:186858 || IMAGE:687875 || MAP:1q21 || CTSS || cathepsin S ||	-2.1264
WID:279718	WID:279718 || IMAGE:489393 || MAP:17q25.3 || LOC56270 || hypothetical protein 628 ||	-2.1237
WID:282444	WID:282444 || IMAGE:2577287 || MAP:1p22.1 || RPL5 || ribosomal protein L5 ||	-2.1232
WID:191028	WID:191028 || IMAGE:2461206 || MAP:11p15.5 || HBB || hemoglobin, beta ||	-2.1167
WID:279708	WID:279708 || IMAGE:469297 || MAP:3p26 || BHLHB2 || DEC1=basic helix-loop-helix protein ||	-2.1112
WID:282432	WID:282432 || IMAGE:2577093 || MAP:1p36.13 || MSTP9 || macrophage stimulating, pseudogene 9 ||	-2.1104
WID:187802	WID:187802 || IMAGE:593183 || MAP:17q11.2 || EVI2B || ecotropic viral integration site 2B ||	-2.0991
WID:191520	WID:191520 || IMAGE:47833 || MAP:12q12-12 || TUBA3 || tubulin, alpha 3 ||	-2.0979
WID:190209	WID:190209 || IMAGE:1600221 || MAP:1p34.3 || MLP || MARCKS-like protein ||	-2.0905
WID:187991	WID:187991 || IMAGE:704517 || MAP:21q22.3 || ITGB2 || CD18=Integrin beta 2=leukocyte adhesion protein (LFA-1/Mac-1/p150 95 family) beta subunit ||	-2.0708
WID:278950	WID:278950 || IMAGE:1601605 || MAP:2q35 || CTDSP1 || CTD (carboxy-terminal domain, RNA polymerase II, polypeptide A) small phosphatase 1 ||	-2.0662
WID:278759	WID:278759 || IMAGE:1475200 || MAP:19p13.3 || CAPS || calcyphosine ||	-2.0643
WID:278359	WID:278359 || IMAGE:550141 || MAP:2q11.2 || || Homo sapiens similar to RIKEN cDNA 2010300C02 gene (LOC343990), mRNA ||	-2.054
WID:191522	WID:191522 || IMAGE:50117 || MAP:12p13 || GAPD || glyceraldehyde-3-phosphate dehydrogenase ||	-2.0518
WID:275773	WID:275773 || IMAGE:343731 || MAP:19p13.13 || KLF2 || Kruppel-like factor 2 (lung) ||	-2.0463
WID:276491	WID:276491 || IMAGE:243238 || MAP:8q23.1 || YWHAZ || tyrosine 3-monooxygenase/tryptophan 5-monooxygenase activation protein, zeta polypeptide ||	-2.0441
WID:281972	WID:281972 || IMAGE:198453 || MAP:6p21.3 || HLA-E || MHC Class I=HLA-E ||	-2.0374
WID:189996	WID:189996 || IMAGE:344168 || MAP:10q23 || POLL || DNA polymerase lambda ||	-2.0353
WID:185425	WID:185425 || IMAGE:971367 || MAP:1p34.1-p || RPS8 || ribosomal protein S8 ||	-2.0259
WID:186611	WID:186611 || IMAGE:789091 || MAP:6p21.3 || HIST1H2AC || histone 1, H2ac ||	-2.0241
WID:188447	WID:188447 || IMAGE:81129 || MAP:22q13.1 || MYH9 || myosin, heavy polypeptide 9, non-muscle ||	-2.0239
WID:185101	WID:185101 || IMAGE:854701 || MAP:10q23.2- || LIPA || lipase A, lysosomal acid, cholesterol esterase (Wolman disease) ||	-2.0207
WID:184032	WID:184032 || IMAGE:392622 || MAP:12p13-qt || ATP5B || ATP synthase, H+ transporting, mitochondrial F1 complex, beta polypeptide ||	-2.0117
WID:185138	WID:185138 || IMAGE:343867 || MAP:6p21.3 || AIF1 || allograft-inflammatory factor-1=interferon gamma induced macrophage protein=Iba1=ionized calcium binding adapter molecule 1 ||	-2.008
WID:184465	WID:184465 || IMAGE:363058 || MAP:Xp22.3 || CLCN4 || chloride channel 4 ||	-2.0073
WID:184939	WID:184939 || IMAGE:782427 || MAP:17q21.32 || GRN || granulin ||	-2.0064
WID:277825	WID:277825 || IMAGE:878617 || MAP:7p11.2 || DKFZP564K0 || hypothetical protein DKFZp564K0822 ||	-2.0028
WID:190870	WID:190870 || IMAGE:198453 || MAP:6p21.3 || HLA-E || MHC Class I=HLA-E ||	-1.9987
WID:282171	WID:282171 || IMAGE:2490795 || MAP:20q12-q1 || WISP2 || WNT1 inducible signaling pathway protein 2 ||	-1.9987
WID:279850	WID:279850 || IMAGE:814818 || MAP:12q22-q2 || DUSP6 || dual specificity phosphatase 6 ||	-1.9829
WID:279577	WID:279577 || IMAGE:809707 || MAP:19p13.2 || JUNB || jun-B ||	-1.9802
WID:189897	WID:189897 || IMAGE:39833 || MAP:7p15-p14 || CPVL || carboxypeptidase, vitellogenic-like ||	-1.9734
WID:185862	WID:185862 || IMAGE:811900 || MAP:12p13 || LTBR || Lymphotoxin-Beta receptor precursor=Tumor necrosis factor receptor 2 related protein=Tumor necrosis factor C receptor ||	-1.9626
WID:279528	WID:279528 || IMAGE:195419 || MAP:2q35-q36 || PTMA || prothymosin, alpha (gene sequence 28) ||	-1.9579
WID:185686	WID:185686 || IMAGE:878681 || MAP:8q22 || RPL30 || ribosomal protein L30 ||	-1.9558
WID:191449	WID:191449 || IMAGE:24145 || MAP:1p34.2 || CAP1 || CAP, adenylate cyclase-associated protein 1 (yeast) ||	-1.9505
WID:184640	WID:184640 || IMAGE:703581 || MAP:10q22.1 || PRG1 || proteoglycan 1, secretory granule ||	-1.9495
WID:188081	WID:188081 || IMAGE:815288 || MAP:1p35-p34 || SH3BGRL3 || SH3 domain binding glutamic acid-rich protein like 3 ||	-1.9437
WID:282416	WID:282416 || IMAGE:2572023 || MAP:17q21.32 || GRN || granulin ||	-1.9323
WID:274591	WID:274591 || IMAGE:2450237 || MAP: || || SOCS-3=STAT induced STAT inhibitor-3=CIS3 ||	-1.9213
WID:191474	WID:191474 || IMAGE:34396 || MAP:4q22.1 || || Homo sapiens similar to Heat shock protein HSP 90-beta (HSP 84) (HSP 90) (LOC220763), mRNA ||	-1.919
WID:185327	WID:185327 || IMAGE:236034 || MAP:11q13 || UCP2 || UCP2=UCPH=Mitochondrial uncoupling protein 2 ||	-1.9121
WID:184852	WID:184852 || IMAGE:193913 || MAP:8q13 || LYN || lyn=tyrosine kinase ||	-1.9114
WID:282436	WID:282436 || IMAGE:2577108 || MAP:6p21 || SFRS3 || splicing factor, arginine/serine-rich 3 ||	-1.9061
WID:273896	WID:273896 || IMAGE:203183 || MAP:11q12.2 || KIAA0937 || KIAA0937 protein ||	-1.8964
WID:188217	WID:188217 || IMAGE:489282 || MAP:8q22.2 || TIEG || TGF-beta inducible early protein=TIEG=EGR alpha=early growth response gene alpha=putative zinc finger transcription factor ||	-1.8808
WID:276335	WID:276335 || IMAGE:788520 || MAP:2 || || Homo sapiens mRNA; cDNA DKFZp586A0722 (from clone DKFZp586A0722) ||	-1.8799
WID:186817	WID:186817 || IMAGE:782449 || MAP:12q12 || DKFZP564J1 || DKFZp564J157 protein ||	-1.8764
WID:186766	WID:186766 || IMAGE:626502 || MAP:7q22.1 || ARPC1B || actin related protein 2/3 complex, subunit 1B, 41kDa ||	-1.8759
WID:191403	WID:191403 || IMAGE:2577075 || MAP:6p12 || HSPCB || heat shock 90kDa protein 1, beta ||	-1.8754
WID:275100	WID:275100 || IMAGE:324342 || MAP:4q21.1 || ASAHL || N-acylsphingosine amidohydrolase (acid ceramidase)-like ||	-1.8731
WID:186738	WID:186738 || IMAGE:712341 || MAP:6q27 || RNASET2 || ribonuclease T2 ||	-1.8616
WID:281271	WID:281271 || IMAGE:2042739 || MAP: || || Unknown ||	-1.8539
WID:188216	WID:188216 || IMAGE:486054 || MAP:10q25.2- || BAG3 || BCL2-associated athanogene 3=BAG3=Bcl-2-binding protein BIS=BAG-family molecular chaperone regulator-3=docking protein CAIR-1 ||	-1.8532
WID:191298	WID:191298 || IMAGE:2420792 || MAP:14q11.2 || SLC7A7 || solute carrier family 7 (cationic amino acid transporter, y+ system), member 7 ||	-1.8476
WID:274519	WID:274519 || IMAGE:2400539 || MAP:15q24.3 || BCL2A1 || BCL2-related protein A1 ||	-1.8412
WID:184978	WID:184978 || IMAGE:884766 || MAP:12q12-q1 || TEGT || testis enhanced gene transcript (BAX inhibitor 1) ||	-1.8277
WID:186637	WID:186637 || IMAGE:785575 || MAP:21q22.11 || IFNGR2 || Interferon gamma receptor 2=interferon gamma transducer 1=interferon gamma receptor accessory factor-1=AF-1 ||	-1.8271
WID:274576	WID:274576 || IMAGE:2443695 || MAP:6p21.3 || HLA-DRB3 || major histocompatibility complex, class II, DR beta 3 ||	-1.826
WID:277424	WID:277424 || IMAGE:39833 || MAP:7p15-p14 || CPVL || carboxypeptidase, vitellogenic-like ||	-1.8201
WID:191518	WID:191518 || IMAGE:47110 || MAP:4q21.1-q || HNRPD || heterogeneous nuclear ribonucleoprotein D (AU-rich element RNA binding protein 1, 37kDa) ||	-1.8115
WID:281569	WID:281569 || IMAGE:2271240 || MAP:6q23.1 || RPS12 || ribosomal protein S12 ||	-1.8076
WID:186289	WID:186289 || IMAGE:767183 || MAP:3q13 || HCLS1 || HS1= hematopoietic lineage cell specific protein = homologue of mouse lckbp-1 (lck binding protein) ||	-1.7959
WID:274538	WID:274538 || IMAGE:2410729 || MAP:22q13.1 || RAC2 || ras-related C3 botulinum toxin substrate 2 (rho family, small GTP binding protein Rac2) ||	-1.7946
WID:191094	WID:191094 || IMAGE:2516114 || MAP:1q25 || NCF2 || neutrophil cytosolic factor 2 (65kDa, chronic granulomatous disease, autosomal 2) ||	-1.7935
WID:279601	WID:279601 || IMAGE:81357 || MAP:9q13 || BTEB1 || basic transcription element binding protein 1 ||	-1.7927
WID:276793	WID:276793 || IMAGE:173554 || MAP:6p21 || SFRS3 || splicing factor, arginine/serine-rich 3 ||	-1.7921
WID:184750	WID:184750 || IMAGE:504544 || MAP:20q11-q1 || HCK || HCK=hemopoietic cell protein-tyrosine kinase ||	-1.787
WID:190742	WID:190742 || IMAGE:2321596 || MAP:1q31 || RGS2 || regulator of G-protein signalling 2, 24kDa ||	-1.7813
WID:185311	WID:185311 || IMAGE:868304 || MAP:10q23.3 || ACTA2 || actin, alpha 2, smooth muscle, aorta ||	-1.78
WID:184342	WID:184342 || IMAGE:809598 || MAP:6p21.3 || HLA-DQB1 || major histocompatibility complex, class II, DQ beta 1 ||	-1.7766
WID:189582	WID:189582 || IMAGE:815190 || MAP:12p13.1 || UNRIP || unr-interacting protein ||	-1.7761
WID:282208	WID:282208 || IMAGE:2512070 || MAP:15q21.3 || BNIP2 || BCL2/adenovirus E1B 19kDa interacting protein 2 ||	-1.7761
WID:281265	WID:281265 || IMAGE:2028876 || MAP:14q24 || SFRS5 || splicing factor, arginine/serine-rich 5 ||	-1.7725
WID:282430	WID:282430 || IMAGE:2577057 || MAP:12q24.3- || BAZ2A || bromodomain adjacent to zinc finger domain, 2A ||	-1.7679
WID:279744	WID:279744 || IMAGE:593115 || MAP:21q22.3 || PDE9A || phosphodiesterase 9A ||	-1.7645
WID:280998	WID:280998 || IMAGE:1521767 || MAP:16q24 || FOXF1 || forkhead box F1 ||	-1.764
WID:184382	WID:184382 || IMAGE:681906 || MAP:1p36.2-p || FGR || Gardner-Rasheed feline sarcoma viral (v-fgr) oncogene homolog ||	-1.7595
WID:184279	WID:184279 || IMAGE:296880 || MAP:Xq28 || MPP1 || membrane protein, palmitoylated 1, 55kDa ||	-1.7509
WID:189681	WID:189681 || IMAGE:825356 || MAP:5 || || Homo sapiens cDNA clone IMAGE:30341956, containing frame-shift errors ||	-1.7487
WID:191447	WID:191447 || IMAGE:23019 || MAP:20q13.2- || GNAS || GNAS complex locus ||	-1.7424
WID:191391	WID:191391 || IMAGE:2565353 || MAP:17q25 || MSF || MLL septin-like fusion ||	-1.741
WID:188017	WID:188017 || IMAGE:299709 || MAP:7q11.23 || HSPB1 || heat shock 27kDa protein 1 ||	-1.7379
WID:280337	WID:280337 || IMAGE:755508 || MAP:9p13 || B4GALT1 || UDP-Gal:betaGlcNAc beta 1,4- galactosyltransferase, polypeptide 1 ||	-1.7378
WID:184008	WID:184008 || IMAGE:1492147 || MAP:Xq13.1 || RPS4X || ribosomal protein S4, X-linked ||	-1.7348
WID:190145	WID:190145 || IMAGE:897590 || MAP:20q13.2- || GNAS || GNAS complex locus ||	-1.7346
WID:187644	WID:187644 || IMAGE:490805 || MAP:10q11.2 || NCOA4 || nuclear receptor coactivator 4 ||	-1.7311
WID:188687	WID:188687 || IMAGE:810741 || MAP:17p13.2 || GABARAP || GABA(A) receptor-associated protein ||	-1.7297
WID:184189	WID:184189 || IMAGE:149910 || MAP:1q23-q25 || SELL || CD62L=L-selectin=LAM-1=leukocyte adhesion molecule-1 ||	-1.7273
WID:279653	WID:279653 || IMAGE:502360 || MAP:13q14.1 || FOXO1A || forkhead box O1A (rhabdomyosarcoma) ||	-1.7256
WID:191357	WID:191357 || IMAGE:2546786 || MAP:12q13 || RPL41 || ribosomal protein L41 ||	-1.7216
WID:185571	WID:185571 || IMAGE:868575 || MAP:Xq22.3 || DSIPI || delta sleep inducing peptide, immunoreactor ||	-1.7196
WID:282170	WID:282170 || IMAGE:2490680 || MAP:7p15 || TRGV9 || T cell receptor gamma variable 9 ||	-1.7196
WID:186005	WID:186005 || IMAGE:813673 || MAP:Xq25 || HDGF || hepatoma-derived growth factor ||	-1.7178
WID:282280	WID:282280 || IMAGE:2543539 || MAP:Xq13.1 || KIF4A || kinesin family member 4A ||	-1.7174
WID:188098	WID:188098 || IMAGE:746168 || MAP:10p12.1 || RAB18 || RAB18, member RAS oncogene family ||	-1.7131
WID:187668	WID:187668 || IMAGE:530185 || MAP:6p23 || CD83 || CD83 antigen (activated B lymphocytes, immunoglobulin superfamily) ||	-1.7096
WID:185812	WID:185812 || IMAGE:45544 || MAP:1q21-q25 || TAGLN2 || transgelin 2 ||	-1.684
WID:184093	WID:184093 || IMAGE:1473300 || MAP:2p23 || HADHA || hydroxyacyl-Coenzyme A dehydrogenase/3-ketoacyl-Coenzyme A thiolase/enoyl-Coenzyme A hydratase (trifunctional protein), alpha subunit ||	-1.6835
WID:185891	WID:185891 || IMAGE:43771 || MAP:1q23.1 || CROC4 || transcriptional activator of the c-fos promoter ||	-1.6801
WID:191057	WID:191057 || IMAGE:2490482 || MAP:17q || RPL23 || ribosomal protein L23 ||	-1.6773
WID:278069	WID:278069 || IMAGE:32772 || MAP:5q31 || C5orf6 || chromosome 5 open reading frame 6 ||	-1.6741
WID:280617	WID:280617 || IMAGE:897961 || MAP:12q14 || RAP1B || RAP1B, member of RAS oncogene family ||	-1.6734
WID:186477	WID:186477 || IMAGE:49710 || MAP:13q34 || LAMP1 || lysosomal-associated membrane protein 1 ||	-1.673
WID:279987	WID:279987 || IMAGE:755855 || MAP:Xp22.32 || SLC25A6 || solute carrier family 25 (mitochondrial carrier; adenine nucleotide translocator), member 6 ||	-1.6727
WID:279767	WID:279767 || IMAGE:665508 || MAP:6p21 || CCND3 || cyclin D3 ||	-1.6524
WID:188407	WID:188407 || IMAGE:767769 || MAP:16q22.1 || SLC7A6 || solute carrier family 7 (cationic amino acid transporter, y+ system), member 6 ||	-1.6486
WID:276459	WID:276459 || IMAGE:209383 || MAP:19 || || Homo sapiens transcribed sequence with moderate similarity to protein sp:P11142 (H.sapiens) HS7C_HUMAN Heat shock cognate 71 kDa protein ||	-1.6485
WID:281685	WID:281685 || IMAGE:2313912 || MAP:5q35.3 || RNF44 || ring finger protein 44 ||	-1.648
WID:281716	WID:281716 || IMAGE:2321118 || MAP:2 || || Homo sapiens transcribed sequence with strong similarity to protein sp:P23821 (H.sapiens) RS7_HUMAN 40S ribosomal protein S7 (S8) ||	-1.6448
WID:191487	WID:191487 || IMAGE:39285 || MAP:10q23.3 || GLUD1 || glutamate dehydrogenase 1 ||	-1.639
WID:281683	WID:281683 || IMAGE:2313852 || MAP:16q12.2- || HERPUD1 || homocysteine-inducible, endoplasmic reticulum stress-inducible, ubiquitin-like domain member 1 ||	-1.6346
WID:185305	WID:185305 || IMAGE:772304 || MAP:Xq24-q26 || SLC25A5 || solute carrier family 25 (mitochondrial carrier; adenine nucleotide translocator), member 5 ||	-1.6337
WID:191401	WID:191401 || IMAGE:2576872 || MAP:15q22 || SRP14 || signal recognition particle 14kDa (homologous Alu RNA binding protein) ||	-1.6299
WID:187598	WID:187598 || IMAGE:203732 || MAP:7q11.23 || FGL2 || fibrinogen-like 2 ||	-1.6192
WID:279673	WID:279673 || IMAGE:73437 || MAP:1q21 || ARNT || aryl hydrocarbon receptor nuclear translocator ||	-1.6135
WID:278769	WID:278769 || IMAGE:1475662 || MAP:3p22 || AXUD1 || AXIN1 up-regulated 1 ||	-1.6132
WID:186701	WID:186701 || IMAGE:841332 || MAP:12p12.3 || ARHGDIB || LyGDI=Rho GDP dissociation inhibitor (GDI) beta=RHO GDI 2 ||	-1.6062
WID:189786	WID:189786 || IMAGE:1631863 || MAP:6p21.3 || HLA-DQB1 || major histocompatibility complex, class II, DQ beta 1 ||	-1.6056
WID:184629	WID:184629 || IMAGE:827132 || MAP:22q13.1 || RAC2 || HSPC022 protein ||	-1.6044
WID:191390	WID:191390 || IMAGE:2565316 || MAP:2q33.1 || HSPD1 || heat shock 60kDa protein 1 (chaperonin) ||	-1.601
WID:191469	WID:191469 || IMAGE:33525 || MAP:X || || Homo sapiens transcribed sequence with strong similarity to protein pir:S22655 (H.sapiens) S22655 translation elongation factor eEF-1 gamma chain - human ||	-1.5964
WID:188641	WID:188641 || IMAGE:324342 || MAP:4q21.1 || ASAHL || N-acylsphingosine amidohydrolase (acid ceramidase)-like ||	-1.5937
WID:188941	WID:188941 || IMAGE:77193 || MAP:20q11.2- || MAFB || v-maf musculoaponeurotic fibrosarcoma oncogene homolog B (avian) ||	-1.5933
WID:191235	WID:191235 || IMAGE:2580561 || MAP:6p21.3 || HLA-B || major histocompatibility complex, class I, B ||	-1.5868
WID:282572	WID:282572 || P18752 || MAP: || || death associated protein 3 ||	-1.5853
WID:191508	WID:191508 || IMAGE:43550 || MAP:11p15.4 || LDHA || lactate dehydrogenase A ||	-1.5815
WID:274029	WID:274029 || IMAGE:744914 || MAP:2p13-p12 || MAD || MAX dimerization protein 1 ||	-1.5806
WID:186703	WID:186703 || IMAGE:795738 || MAP:9q32 || GNG10 || guanine nucleotide binding protein (G protein), gamma 10 ||	-1.5797
WID:187541	WID:187541 || IMAGE:131268 || MAP:2q22-q24 || GRB14 || growth factor receptor-bound protein 14 ||	-1.5726
WID:282456	WID:282456 || IMAGE:2578421 || MAP:17q12-q2 || IGFBP4 || insulin-like growth factor binding protein 4 ||	-1.5713
WID:191457	WID:191457 || IMAGE:23019 || MAP:20q13.2- || GNAS || GNAS complex locus ||	-1.5628
WID:280585	WID:280585 || IMAGE:814951 || MAP:10q22.2 || LOC119504 || hypothetical protein LOC119504 ||	-1.5622
WID:185865	WID:185865 || IMAGE:810504 || MAP:Xp11.23 || PLP2 || proteolipid protein 2 (colonic epithelium-enriched) ||	-1.5612
WID:184151	WID:184151 || IMAGE:530875 || MAP:3p14.3 || TKT || transketolase (Wernicke-Korsakoff syndrome) ||	-1.5597
WID:185786	WID:185786 || IMAGE:66686 || MAP:X || || Homo sapiens transcribed sequence with strong similarity to protein sp:P27635 (H.sapiens) RL10_HUMAN 60S ribosomal protein L10 (QM protein) (Tumor suppressor QM) (Laminin receptor homolog) ||	-1.5597
WID:281845	WID:281845 || IMAGE:2049835 || MAP:9 || || Homo sapiens mRNA; cDNA DKFZp313E1515 (from clone DKFZp313E1515) ||	-1.559
WID:191234	WID:191234 || IMAGE:2580290 || MAP:7p13-p11 || PPIA || peptidylprolyl isomerase A (cyclophilin A) ||	-1.5582
WID:187183	WID:187183 || IMAGE:868368 || MAP:Xq21.3-q || TMSB4X || thymosin, beta 4, X-linked ||	-1.5579
WID:184861	WID:184861 || IMAGE:897596 || MAP:1p22.1 || RPL5 || ribosomal protein L5 ||	-1.5552
WID:186965	WID:186965 || IMAGE:262920 || MAP:3q22.1 || H41 || hypothetical protein H41 ||	-1.5537
WID:186518	WID:186518 || IMAGE:824041 || MAP:12q24.31 || SFRS9 || splicing factor, arginine/serine-rich 9 ||	-1.5532
WID:190711	WID:190711 || IMAGE:2252417 || MAP:6p21.31 || RPS10 || ribosomal protein S10 ||	-1.5507
WID:184199	WID:184199 || IMAGE:51981 || MAP:9q34 || RPL7A || ribosomal protein L7a ||	-1.5495
WID:184146	WID:184146 || IMAGE:292996 || MAP:22q12.3 || YWHAH || tyrosine 3-monooxygenase/tryptophan 5-monooxygenase activation protein, eta polypeptide ||	-1.5478
WID:189588	WID:189588 || IMAGE:825076 || MAP:6q27 || PHF10 || PHD finger protein 10 ||	-1.5419
WID:184710	WID:184710 || IMAGE:814095 || MAP:12q22 || LTA4H || leukotriene A4 hydrolase ||	-1.5411
WID:191455	WID:191455 || IMAGE:27549 || MAP:13q14.2 || LOC144983 || hypothetical protein LOC144983 ||	-1.5364
WID:274018	WID:274018 || IMAGE:814975 || MAP:21q22.2 || C21orf107 || chromosome 21 open reading frame 107 ||	-1.534
WID:281558	WID:281558 || IMAGE:2252417 || MAP:6p21.31 || RPS10 || ribosomal protein S10 ||	-1.523
WID:277487	WID:277487 || IMAGE:50987 || MAP:1p32-p36 || PABPC4 || poly(A) binding protein, cytoplasmic 4 (inducible form) ||	-1.5192
WID:281742	WID:281742 || IMAGE:2326112 || MAP:1p36.3-p || RPL22 || ribosomal protein L22 ||	-1.5182
WID:186670	WID:186670 || IMAGE:687397 || MAP:1p22-p21 || ABCD3 || ATP-binding cassette, sub-family D (ALD), member 3 ||	-1.5162
WID:187536	WID:187536 || IMAGE:297895 || MAP:6p21.3 || LST1 || leukocyte specific transcript 1 ||	-1.5162
WID:184555	WID:184555 || IMAGE:813712 || MAP:1p13.2 || ATP5F1 || ATP synthase, H+ transporting, mitochondrial F0 complex, subunit b, isoform 1 ||	-1.5154
WID:188414	WID:188414 || IMAGE:753313 || MAP:1p34 || LAPTM5 || Lysosomal-associated multispanning membrane protein-5 ||	-1.5129
WID:282407	WID:282407 || IMAGE:2571195 || MAP:19p13.3 || RPS15 || ribosomal protein S15 ||	-1.5026
WID:191010	WID:191010 || IMAGE:2448698 || MAP:6p21.3 || HLA-DRB3 || major histocompatibility complex, class II, DR beta 3 ||	-1.5005
WID:186848	WID:186848 || IMAGE:826173 || MAP:17p13.3 || PFN1 || profilin 1 ||	-1.4998
WID:282281	WID:282281 || IMAGE:2543919 || MAP:12q23-q2 || NACA || nascent-polypeptide-associated complex alpha polypeptide ||	-1.4965
WID:190550	WID:190550 || IMAGE:731442 || MAP:5q13.3 || COL4A3BP || collagen, type IV, alpha 3 (Goodpasture antigen) binding protein ||	-1.4948
WID:191519	WID:191519 || IMAGE:47202 || MAP:1q42 || ARF1 || ADP-ribosylation factor 1 ||	-1.4931
WID:184739	WID:184739 || IMAGE:687397 || MAP:1p22-p21 || ABCD3 || ATP-binding cassette, sub-family D (ALD), member 3 ||	-1.49
WID:185463	WID:185463 || IMAGE:1472719 || MAP:21q22.3 || SMT3H1 || SMT3 suppressor of mif two 3 homolog 1 (yeast) ||	-1.4847
WID:187561	WID:187561 || IMAGE:361698 || MAP:19q13.2 || LIPE || lipase, hormone-sensitive ||	-1.4745
WID:184313	WID:184313 || IMAGE:754080 || MAP:19p13.3- || ICAM3 || CD50=ICAM-3 ||	-1.4737
WID:186517	WID:186517 || IMAGE:898265 || MAP:14q24 || SFRS5 || splicing factor, arginine/serine-rich 5 ||	-1.4714
WID:191174	WID:191174 || IMAGE:2412700 || MAP:6p22.3-p || C6orf32 || chromosome 6 open reading frame 32 ||	-1.4708
WID:279066	WID:279066 || IMAGE:1636248 || MAP:2q11.2 || STARD7 || START domain containing 7 ||	-1.4692
WID:184964	WID:184964 || IMAGE:491403 || MAP:1p36.3-p || TNFRSF1B || tumor necrosis factor receptor superfamily, member 1B ||	-1.4604
WID:282267	WID:282267 || IMAGE:2542182 || MAP:21q22.11 || CCT8 || chaperonin containing TCP1, subunit 8 (theta) ||	-1.4601
WID:184891	WID:184891 || IMAGE:309864 || MAP:19p13.2 || JUNB || jun B proto-oncogene ||	-1.4591
WID:186025	WID:186025 || IMAGE:40887 || MAP:7p22 || LFNG || lunatic fringe homolog (Drosophila) ||	-1.4588
WID:274698	WID:274698 || IMAGE:2503571 || MAP:9q31 || KLF4 || Kruppel-like factor 4 (gut) ||	-1.4581
WID:187277	WID:187277 || IMAGE:50888 || MAP:10q25-q2 || PRDX3 || peroxiredoxin 3 ||	-1.4576
WID:186444	WID:186444 || IMAGE:773599 || MAP:1p34.3 || RBBP4 || retinoblastoma binding protein 4 ||	-1.4561
WID:187564	WID:187564 || IMAGE:868332 || MAP:6p21.3 || HLA-DPA1 || major histocompatibility complex, class II, DP alpha 1 ||	-1.4557
WID:185052	WID:185052 || IMAGE:897177 || MAP:12q22 || || Homo sapiens similar to Phosphoglycerate mutase 1 (Phosphoglycerate mutase isozyme B) (PGAM-B) (BPG-dependent PGAM 1) (LOC144483), mRNA ||	-1.454
WID:186457	WID:186457 || IMAGE:79629 || MAP:2q21 || CXCR4 || CXCR4=CXC chemokine receptor 4= fusin=neuropeptide Y receptor=L3 ||	-1.4511
WID:276256	WID:276256 || IMAGE:785890 || MAP:15q26 || CHD2 || chromodomain helicase DNA binding protein 2 ||	-1.4492
WID:186643	WID:186643 || IMAGE:774071 || MAP:11q14 || PICALM || phosphatidylinositol binding clathrin assembly protein ||	-1.4467
WID:187573	WID:187573 || IMAGE:433666 || MAP:22q13.2 || RBX1 || ring-box 1 ||	-1.4366
WID:186356	WID:186356 || IMAGE:810724 || MAP:6p21.3 || IER3 || immediate early response 3 ||	-1.4326
WID:188686	WID:188686 || IMAGE:795893 || MAP:19q13.2 || PPP1R15A || protein phosphatase 1, regulatory (inhibitor) subunit 15A ||	-1.4298
WID:191315	WID:191315 || IMAGE:2446581 || MAP:12p13 || KLRB1 || killer cell lectin-like receptor subfamily B, member 1 ||	-1.4279
WID:281225	WID:281225 || IMAGE:2010562 || MAP:19p13.3- || MYO1F || myosin IF ||	-1.4277
WID:278969	WID:278969 || IMAGE:1607018 || MAP:4q22.1 || MGC14156 || hypothetical protein MGC14156 ||	-1.4257
WID:191499	WID:191499 || IMAGE:42214 || MAP:9q22 || SYK || syk=protein-tyrosine kinase ||	-1.4253
WID:191366	WID:191366 || IMAGE:2549794 || MAP:1p34.2 || CAP1 || CAP, adenylate cyclase-associated protein 1 (yeast) ||	-1.4238
WID:191364	WID:191364 || IMAGE:2549557 || MAP:6p21.2 || CDKN1A || cyclin-dependent kinase inhibitor 1A (p21, Cip1) ||	-1.4236
WID:188162	WID:188162 || IMAGE:2325639 || MAP:12q13 || RPS26 || ribosomal protein S26 ||	-1.4224
WID:185861	WID:185861 || IMAGE:340734 || MAP:14q13 || NFKBIA || IkB alpha ||	-1.4215
WID:191528	WID:191528 || IMAGE:51740 || MAP:2p23 || HADHB || hydroxyacyl-Coenzyme A dehydrogenase/3-ketoacyl-Coenzyme A thiolase/enoyl-Coenzyme A hydratase (trifunctional protein), beta subunit ||	-1.4165
WID:276147	WID:276147 || IMAGE:753278 || MAP:17p13 || CXCL16 || CXCL16=transmembrane CXC chemokine=ligand for HIV-coreceptor Bonzo ||	-1.4127
WID:186471	WID:186471 || IMAGE:842989 || MAP:12q13.13 || MYL6 || myosin, light polypeptide 6, alkali, smooth muscle and non-muscle ||	-1.41
WID:282406	WID:282406 || IMAGE:2570895 || MAP:3p21.3-p || RPL29 || ribosomal protein L29 ||	-1.41
WID:187281	WID:187281 || IMAGE:472186 || MAP:6q24.2 || RAB32 || RAB32, member RAS oncogene family ||	-1.4078
WID:279158	WID:279158 || IMAGE:1536014 || MAP:8q13 || LYN || v-yes-1 Yamaguchi sarcoma viral related oncogene homolog ||	-1.4044
WID:281820	WID:281820 || IMAGE:1866094 || MAP:12q14.3 || CPM || carboxypeptidase M ||	-1.4022
WID:189515	WID:189515 || IMAGE:770888 || MAP:4q21.22 || CCNI || cyclin I ||	-1.4003
WID:186535	WID:186535 || IMAGE:825442 || MAP: || || Protein tyrosine phosphatase type IVA member 2=HU-PP-1 ||	-1.3979
WID:282232	WID:282232 || IMAGE:2516114 || MAP:1q25 || NCF2 || neutrophil cytosolic factor 2 (65kDa, chronic granulomatous disease, autosomal 2) ||	-1.3951
WID:191380	WID:191380 || IMAGE:2561954 || MAP:6q23-q24 || VNN2 || vanin 2 ||	-1.3818
WID:279890	WID:279890 || IMAGE:712829 || MAP:11p13 || LMO2 || TTG-2=LMO2=Rhombotin-2=translocated in t(11;14)(p13;q11) T cell acute lymphocytic leukemia=cysteine rich protein with LIM motif ||	-1.381
WID:184484	WID:184484 || IMAGE:727251 || MAP:12p13.3 || CD9 || CD9 ||	-1.3791
WID:187390	WID:187390 || IMAGE:773617 || MAP:5q31.3 || UBE2D2 || ubiquitin-conjugating enzyme E2D 2 (UBC4/5 homolog, yeast) ||	-1.3765
WID:186569	WID:186569 || IMAGE:814636 || MAP:9p22.3 || SMARCA2 || SWI/SNF related, matrix associated, actin dependent regulator of chromatin, subfamily a, member 2 ||	-1.3726
WID:273452	WID:273452 || IMAGE:108783 || MAP:8 || || Homo sapiens transcribed sequences ||	-1.371
WID:186422	WID:186422 || IMAGE:782800 || MAP:19q12-q1 || UQCRFS1 || ubiquinol-cytochrome c reductase, Rieske iron-sulfur polypeptide 1 ||	-1.3695
WID:185675	WID:185675 || IMAGE:506548 || MAP:10q25 || RGS10 || regulator of G-protein signalling 10 ||	-1.3599
WID:275554	WID:275554 || IMAGE:327085 || MAP:18p11.3 || DLGAP1 || discs, large (Drosophila) homolog-associated protein 1 ||	-1.353
WID:273877	WID:273877 || IMAGE:213917 || MAP:5q35.1 || DOCK2 || dedicator of cytokinesis 2 ||	-1.3486
WID:185514	WID:185514 || IMAGE:288796 || MAP:15q21.3 || BNIP2 || BCL2/adenovirus E1B 19kDa interacting protein 2 ||	-1.3456
WID:282437	WID:282437 || IMAGE:2577132 || MAP:22q13.2- || G22P1 || thyroid autoantigen 70kDa (Ku antigen) ||	-1.3446
WID:188521	WID:188521 || IMAGE:950689 || MAP:18q12.2 || MAPRE2 || microtubule-associated protein, RP/EB family, member 2 ||	-1.3443
WID:187763	WID:187763 || IMAGE:856961 || MAP:8q22-q23 || EIF3S6 || eukaryotic translation initiation factor 3, subunit 6 48kDa ||	-1.342
WID:189559	WID:189559 || IMAGE:450213 || MAP:1p36.33 || HSPC182 || HSPC182 protein ||	-1.3393
WID:189105	WID:189105 || IMAGE:843075 || MAP:5q31.3-q || H2AFY || H2A histone family, member Y ||	-1.3377
WID:191372	WID:191372 || IMAGE:2551144 || MAP:18p11.31 || MRCL3 || myosin regulatory light chain MRCL3 ||	-1.336
WID:184126	WID:184126 || IMAGE:782406 || MAP:1cen-q12 || ADSS || adenylosuccinate synthase ||	-1.3344
WID:191513	WID:191513 || IMAGE:44307 || MAP:1q21-q23 || HIST2H2BE || histone 2, H2be ||	-1.3337
WID:281690	WID:281690 || IMAGE:2314294 || MAP:1q23 || FCER1A || Fc fragment of IgE, high affinity I, receptor for; alpha polypeptide ||	-1.3331
WID:282578	WID:282578 || P30360 || MAP: || || LPS-induced TNF-alpha factor ||	-1.3328
WID:274574	WID:274574 || IMAGE:2443532 || MAP:10p11.2 || SVIL || supervillin ||	-1.3298
WID:191066	WID:191066 || IMAGE:2496232 || MAP:17q11 || RPL23A || ribosomal protein L23a ||	-1.3251
WID:185653	WID:185653 || IMAGE:453005 || MAP:7p21-p15 || ARL4 || ADP-ribosylation factor-like 4 ||	-1.3046
WID:280332	WID:280332 || IMAGE:322494 || MAP:16q22.1 || CBFB || core binding factor beta subunit=CBF beta=PEBP2 beta transcription factor=Fused to myosin heavy chain in acute myeloid leukemia ||	-1.3031
WID:185461	WID:185461 || IMAGE:1472643 || MAP:16p || RPS15A || ribosomal protein S15a ||	-1.302
WID:191225	WID:191225 || IMAGE:2569476 || MAP:19q13.3- || BAX || BCL2-associated X protein ||	-1.3014
WID:185917	WID:185917 || IMAGE:813533 || MAP:8q12 || SDCBP || syndecan binding protein (syntenin) ||	-1.2996
WID:188096	WID:188096 || IMAGE:1637402 || MAP:19q13.3 || RPL13A || ribosomal protein L13a ||	-1.2988
WID:184005	WID:184005 || IMAGE:1471829 || MAP:3q29-qte || RPL35A || ribosomal protein L35a ||	-1.2982
WID:186719	WID:186719 || IMAGE:162208 || MAP:2q36.1 || ARPC2 || actin related protein 2/3 complex, subunit 2, 34kDa ||	-1.2962
WID:191021	WID:191021 || IMAGE:2459966 || MAP:8q12 || RPS20 || ribosomal protein S20 ||	-1.2948
WID:273680	WID:273680 || IMAGE:266483 || MAP:22q13.1 || KDELR3 || KDEL (Lys-Asp-Glu-Leu) endoplasmic reticulum protein retention receptor 3 ||	-1.2945
WID:185421	WID:185421 || IMAGE:868308 || MAP:5q14.1 || RPS23 || ribosomal protein S23 ||	-1.2931
WID:186883	WID:186883 || IMAGE:843121 || MAP:6p21.3 || DDAH2 || dimethylarginine dimethylaminohydrolase 2 ||	-1.2917
WID:282420	WID:282420 || IMAGE:2572175 || MAP:3q29-qte || RPL35A || ribosomal protein L35a ||	-1.2896
WID:186584	WID:186584 || IMAGE:796757 || MAP:5q22 || AP3S1 || adaptor-related protein complex 3, sigma 1 subunit ||	-1.2859
WID:280996	WID:280996 || IMAGE:1500325 || MAP:7p15 || C7orf16 || chromosome 7 open reading frame 16 ||	-1.2843
WID:280035	WID:280035 || IMAGE:1476307 || MAP:20q13.1 || YWHAB || tyrosine 3-monooxygenase/tryptophan 5-monooxygenase activation protein, beta polypeptide ||	-1.2839
WID:279732	WID:279732 || IMAGE:839770 || MAP:2p24.3-p || KIAA0173 || KIAA0173 gene product ||	-1.2823
WID:282650	WID:282650 || P48604 || MAP: || || interferon gamma receptor 2 (interferon gamma transducer 1) ||	-1.2753
WID:279798	WID:279798 || IMAGE:796599 || MAP:13q31.2- || STK24 || serine/threonine kinase 24 (STE20 homolog, yeast) ||	-1.2742
WID:275523	WID:275523 || IMAGE:283099 || MAP:7q32-q34 || HIPK2 || homeodomain interacting protein kinase 2 ||	-1.2734
WID:189357	WID:189357 || IMAGE:768417 || MAP:6p21.1 || KIAA0076 || KIAA0076 ||	-1.2715
WID:280445	WID:280445 || IMAGE:726597 || MAP:8p22 || FLJ32642 || hepatocellular carcinoma related protein 1 ||	-1.2715
WID:184421	WID:184421 || IMAGE:770957 || MAP:1p22 || DPYD || Dihydropyrimidine dehydrogenase ||	-1.2705
WID:188417	WID:188417 || IMAGE:34795 || MAP:2q33.2 || DAZAP2 || DAZ associated protein 2 ||	-1.2666
WID:187553	WID:187553 || IMAGE:39843 || MAP:1q21 || TNRC4 || trinucleotide repeat containing 4 ||	-1.266
WID:282278	WID:282278 || IMAGE:2543381 || MAP:Xp22.32 || CD99 || CD99 antigen ||	-1.2656
WID:185150	WID:185150 || IMAGE:502622 || MAP:17q12-q2 || ACLY || ATP citrate lyase ||	-1.2654
WID:186901	WID:186901 || IMAGE:235155 || MAP:1q23 || FCER1G || FCERI=Fc epsilon receptor gamma chain=High affinity immunoglobulin epsilon receptor gamma-subunit precursor ||	-1.2652
WID:191408	WID:191408 || IMAGE:2578221 || MAP:17p12-p1 || UBB || ubiquitin B ||	-1.265
WID:189597	WID:189597 || IMAGE:727278 || MAP:10q23.2 || GHITM || growth hormone inducible transmembrane protein ||	-1.2647
WID:191133	WID:191133 || IMAGE:2572290 || MAP:5q35.3 || LOC51149 || truncated calcium binding protein ||	-1.2632
WID:279529	WID:279529 || IMAGE:241256 || MAP:5q31.3 || MATR3 || matrin 3 ||	-1.2601
WID:187015	WID:187015 || IMAGE:307933 || MAP:3q27.1 || NDUFB5 || NADH dehydrogenase (ubiquinone) 1 beta subcomplex, 5, 16kDa ||	-1.2569
WID:190581	WID:190581 || IMAGE:1637756 || MAP:1p36.3-p || ENO1 || enolase 1, (alpha) ||	-1.2567
WID:281694	WID:281694 || IMAGE:2315045 || MAP:7q11.23 || WBSCR1 || Williams-Beuren syndrome chromosome region 1 ||	-1.2565
WID:275489	WID:275489 || IMAGE:196579 || MAP:2 || || Homo sapiens transcribed sequences ||	-1.256
WID:275488	WID:275488 || IMAGE:195736 || MAP:9 || || Homo sapiens transcribed sequence with weak similarity to protein ref:NP_009056.1 (H.sapiens) ubiquitously transcribed tetratricopeptide repeat gene, Y chromosome; Ubiquitously transcribed TPR gene on Y chromosome [Homo sapiens] ||	-1.2542
WID:186984	WID:186984 || IMAGE:232826 || MAP:12q24.11 || ARPC3 || actin related protein 2/3 complex, subunit 3, 21kDa ||	-1.2539
WID:186426	WID:186426 || IMAGE:612274 || MAP:2q36.1 || TUBA1 || tubulin, alpha 1 (testis specific) ||	-1.2507
WID:184565	WID:184565 || IMAGE:840768 || MAP:16p13.3 || ATP6V0C || ATPase, H+ transporting, lysosomal 16kDa, V0 subunit c ||	-1.2499
WID:280829	WID:280829 || IMAGE:120684 || MAP:18p11.22 || GNAL || guanine nucleotide binding protein (G protein), alpha activating activity polypeptide, olfactory type ||	-1.2474
WID:281300	WID:281300 || IMAGE:236302 || MAP:3p21.1 || NISCH || nischarin ||	-1.2474
WID:191385	WID:191385 || IMAGE:2562895 || MAP:22pter-q || ATP6V1E1 || ATPase, H+ transporting, lysosomal 31kDa, V1 subunit E isoform 1 ||	-1.2459
WID:184679	WID:184679 || IMAGE:796646 || MAP:2p25 || ODC1 || ornithine decarboxylase 1 ||	-1.2458
WID:186380	WID:186380 || IMAGE:753467 || MAP:12p13.3 || SLC2A3 || solute carrier family 2 (facilitated glucose transporter), member 3 ||	-1.2445
WID:191507	WID:191507 || IMAGE:43241 || MAP: || || Unknown ||	-1.2445
WID:275257	WID:275257 || IMAGE:142067 || MAP:7 || || Homo sapiens similar to CG14977-PA (LOC378146), mRNA ||	-1.2436
WID:186404	WID:186404 || IMAGE:183337 || MAP:6p21.3 || HLA-DMA || MHC Class II=DM alpha ||	-1.2435
WID:184849	WID:184849 || IMAGE:504226 || MAP:1p13 || CD53 || CD53 ||	-1.2434
WID:275665	WID:275665 || IMAGE:376475 || MAP:17p13.1 || TNFSF13 || tumor necrosis factor (ligand) superfamily, member 13 ||	-1.2434
WID:186712	WID:186712 || IMAGE:740914 || MAP:4p16 || CTBP1 || C-terminal binding protein 1 ||	-1.2424
WID:188395	WID:188395 || IMAGE:2572288 || MAP:19q13.4 || RPS9 || ribosomal protein S9 ||	-1.2412
WID:184091	WID:184091 || IMAGE:1471841 || MAP:1p13 || ATP1A1 || ATPase, Na+/K+ transporting, alpha 1 polypeptide ||	-1.2411
WID:186494	WID:186494 || IMAGE:80708 || MAP:22q11.21 || UFD1L || ubiquitin fusion degradation 1-like ||	-1.2401
WID:274779	WID:274779 || IMAGE:2566815 || MAP:7q36.3 || DNAJB6 || DnaJ (Hsp40) homolog, subfamily B, member 6 ||	-1.2396
WID:281250	WID:281250 || IMAGE:2018332 || MAP:17q23-q2 || PRKAR1A || protein kinase, cAMP-dependent, regulatory, type I, alpha (tissue specific extinguisher 1) ||	-1.2378
WID:188944	WID:188944 || IMAGE:85195 || MAP:9q22.1-q || GADD45G || growth arrest and DNA-damage-inducible, gamma ||	-1.2356
WID:186078	WID:186078 || IMAGE:345858 || MAP:1q12-q21 || CRA || cisplatin resistance associated beta protein (hCRA beta) ||	-1.2337
WID:190584	WID:190584 || IMAGE:897460 || MAP:8q24.3 || EEF1D || eukaryotic translation elongation factor 1 delta (guanine nucleotide exchange protein) ||	-1.2327
WID:185221	WID:185221 || IMAGE:713974 || MAP:5q33-q35 || CSF1R || CD115=fms=CSF-1 receptor ||	-1.2324
WID:188606	WID:188606 || IMAGE:307255 || MAP:1p35.3 || C1orf38 || chromosome 1 open reading frame 38 ||	-1.2291
WID:191405	WID:191405 || IMAGE:2577249 || MAP:X || || Human HepG2 partial cDNA, clone hmd1c10m5. ||	-1.2287
WID:282440	WID:282440 || IMAGE:2577189 || MAP:16p13.3 || MRPS34 || mitochondrial ribosomal protein S34 ||	-1.2277
WID:279719	WID:279719 || IMAGE:1055301 || MAP:1p32-p36 || PABPC4 || poly(A) binding protein, cytoplasmic 4 (inducible form) ||	-1.2269
WID:185683	WID:185683 || IMAGE:878545 || MAP:19q13 || RPL18 || ribosomal protein L18 ||	-1.2268
WID:281725	WID:281725 || IMAGE:2322223 || MAP:19q13.1 || SNRPA || small nuclear ribonucleoprotein polypeptide A ||	-1.2264
WID:186291	WID:186291 || IMAGE:212640 || MAP:Xq28 || ARHGAP4 || Rho GTPase activating protein 4 ||	-1.224
WID:188235	WID:188235 || IMAGE:485849 || MAP:2q33 || CLK1 || CLK-1=CDC-like kinase 1=PITSLRE alpha 1=galactosyltransferase associated protein kinase P58/GTA ||	-1.2223
WID:189306	WID:189306 || IMAGE:788580 || MAP:15q14-q1 || CCNDBP1 || cyclin D-type binding-protein 1 ||	-1.2221
WID:273795	WID:273795 || IMAGE:341774 || MAP:6 || || Homo sapiens cDNA FLJ32165 fis, clone PLACE6000424. ||	-1.2214
WID:275724	WID:275724 || IMAGE:282356 || MAP:6q25-q27 || WTAP || Wilms tumor 1 associated protein ||	-1.2214
WID:279646	WID:279646 || IMAGE:357052 || MAP:1p13.1 || CAPZA1 || capping protein (actin filament) muscle Z-line, alpha 1 ||	-1.2193
WID:191467	WID:191467 || IMAGE:32875 || MAP:1q21-q22 || DAP3 || death associated protein 3 ||	-1.2192
WID:186505	WID:186505 || IMAGE:824531 || MAP:2q11.2 || PSCDBP || NK/T cell leucine zipper transcription factor ||	-1.2169
WID:279536	WID:279536 || IMAGE:711993 || MAP:6q23-q24 || IFNGR1 || interferon-gamma receptor alpha chain ||	-1.2159
WID:275906	WID:275906 || IMAGE:811121 || MAP:17q21.2 || LOC339287 || hypothetical protein LOC339287 ||	-1.2156
WID:279406	WID:279406 || IMAGE:1631663 || MAP:17q11-q2 || LASP1 || LIM and SH3 protein 1 ||	-1.2156
WID:186853	WID:186853 || IMAGE:753862 || MAP:14q || RPS29 || ribosomal protein S29 ||	-1.2141
WID:274376	WID:274376 || IMAGE:1420842 || MAP:18q21 || MALT1 || mucosa associated lymphoid tissue lymphoma translocation gene 1 ||	-1.2126
WID:282541	WID:282541 || P33111 || MAP: || || colony stimulating factor 2 receptor, beta, low-affinity (granulocyte-macrophage) ||	-1.2103
WID:185679	WID:185679 || IMAGE:878130 || MAP:17q25 || SMT3H2 || SMT3 suppressor of mif two 3 homolog 2 (yeast) ||	-1.21
WID:273872	WID:273872 || IMAGE:290399 || MAP:17q23.2 || VMP1 || likely ortholog of rat vacuole membrane protein 1 ||	-1.2096
WID:274755	WID:274755 || IMAGE:2563015 || MAP:3q24-q25 || GYG || glycogenin ||	-1.2095
WID:184246	WID:184246 || IMAGE:813841 || MAP:8p12 || PLAT || plasminogen activator, tissue ||	-1.2088
WID:187325	WID:187325 || IMAGE:280356 || MAP:18q21.1 || MADH2 || MAD, mothers against decapentaplegic homolog 2 (Drosophila) ||	-1.2072
WID:187994	WID:187994 || IMAGE:825626 || MAP:5q35.1 || DOCK2 || dedicator of cytokinesis 2 ||	-1.207
WID:191532	WID:191532 || IMAGE:44307 || MAP:1q21-q23 || HIST2H2BE || histone 2, H2be ||	-1.2055
WID:190389	WID:190389 || IMAGE:2010949 || MAP:6p25-p24 || ME2 || malic enzyme 2, NAD(+)-dependent, mitochondrial ||	-1.2026
WID:187866	WID:187866 || IMAGE:758343 || MAP:10q22-q2 || PPIF || peptidylprolyl isomerase F (cyclophilin F) ||	-1.202
WID:184408	WID:184408 || IMAGE:34849 || MAP:19 || || Homo sapiens transcribed sequence with strong similarity to protein sp:P13639 (H.sapiens) EF2_HUMAN Elongation factor 2 (EF-2) ||	-1.1996
WID:184188	WID:184188 || IMAGE:82871 || MAP:17p13-p1 || SHBG || sex hormone-binding globulin ||	-1.1987
WID:189497	WID:189497 || IMAGE:739247 || MAP:2q33.1 || SF3B1 || splicing factor 3b, subunit 1, 155kDa ||	-1.1985
WID:275225	WID:275225 || IMAGE:135220 || MAP: || || Unknown ||	-1.1981
WID:280326	WID:280326 || IMAGE:1031175 || MAP:16p11.2 || ITGAM || integrin, alpha M (complement component receptor 3, alpha; also known as CD11b (p170), macrophage antigen alpha polypeptide) ||	-1.1977
WID:279700	WID:279700 || IMAGE:307325 || MAP:1p21 || EDG1 || EDG-1=endothelial differentiation, sphingolipid G-protein-coupled receptor, 1 ||	-1.1972
WID:186718	WID:186718 || IMAGE:814478 || MAP:15q24.3 || BCL2A1 || A1=Bfl-1=GRs=Bcl-2 related protein ||	-1.1946
WID:187483	WID:187483 || IMAGE:855385 || MAP:11p15 || CLN2 || ceroid-lipofuscinosis, neuronal 2, late infantile (Jansky-Bielschowsky disease) ||	-1.1943
WID:186365	WID:186365 || IMAGE:33690 || MAP:12q14.3 || CPSF6 || cleavage and polyadenylation specific factor 6, 68kDa ||	-1.1935
WID:184352	WID:184352 || IMAGE:327350 || MAP:7p15 || HNRPA2B1 || heterogeneous nuclear ribonucleoprotein A2/B1 ||	-1.1922
WID:281060	WID:281060 || IMAGE:2010286 || MAP:14q23.1 || PPM1A || protein phosphatase 1A (formerly 2C), magnesium-dependent, alpha isoform ||	-1.1896
WID:282136	WID:282136 || IMAGE:2471879 || MAP:1q31-q32 || PTPRC || protein tyrosine phosphatase, receptor type, C ||	-1.189
WID:191495	WID:191495 || IMAGE:41452 || MAP:Xp22.1 || SAT || spermidine/spermine N1-acetyltransferase ||	-1.1835
WID:191337	WID:191337 || IMAGE:2509911 || MAP:17q25.3 || SYNGR2 || synaptogyrin 2 ||	-1.1835
WID:186888	WID:186888 || IMAGE:781050 || MAP:12q12 || PFDN5 || prefoldin 5 ||	-1.1803
WID:278253	WID:278253 || IMAGE:454296 || MAP:12p13 || CLECSF6 || C-type (calcium dependent, carbohydrate-recognition domain) lectin, superfamily member 6 ||	-1.1796
WID:185093	WID:185093 || IMAGE:810142 || MAP:6p21.3 || HLA-C || MHC Class I=HLA-C4 ||	-1.1795
WID:186622	WID:186622 || IMAGE:774036 || MAP:10q25.1 || GSTO1 || glutathione-S-transferase like; glutathione transferase omega ||	-1.1771
WID:274749	WID:274749 || IMAGE:2562853 || MAP:22q12.1 || XBP1 || X-box binding protein 1 ||	-1.1771
WID:282429	WID:282429 || IMAGE:2577002 || MAP:Xq26 || FHL1 || four and a half LIM domains 1 ||	-1.1771
WID:279902	WID:279902 || IMAGE:713178 || MAP:Xp22.2-p || EIF2S3 || eukaryotic translation initiation factor 2, subunit 3 gamma, 52kDa ||	-1.1765
WID:282442	WID:282442 || IMAGE:2577249 || MAP:X || || Human HepG2 partial cDNA, clone hmd1c10m5. ||	-1.1749
WID:185041	WID:185041 || IMAGE:897233 || MAP:19p13.3 || PTBP1 || polypyrimidine tract binding protein 1 ||	-1.1748
WID:185966	WID:185966 || IMAGE:31873 || MAP:6p21.3 || HMGN4 || high mobility group nucleosomal binding domain 4 ||	-1.1748
WID:187449	WID:187449 || IMAGE:32299 || MAP:18p11.2 || IMPA2 || inositol(myo)-1(or 4)-monophosphatase 2 ||	-1.1738
WID:282365	WID:282365 || IMAGE:2556526 || MAP:21q22.1- || DSCR1 || Down syndrome critical region gene 1 ||	-1.1735
WID:185698	WID:185698 || IMAGE:1474684 || MAP:1q21-q22 || EFNA1 || ephrin-A1 ||	-1.1683
WID:278963	WID:278963 || IMAGE:1604005 || MAP:Xp22.1-p || SH3KBP1 || SH3-domain kinase binding protein 1 ||	-1.1673
WID:282424	WID:282424 || IMAGE:2572290 || MAP:5q35.3 || LOC51149 || truncated calcium binding protein ||	-1.1668
WID:279053	WID:279053 || IMAGE:1635664 || MAP:17q25.3 || MGC15523 || hypothetical protein MGC15523 ||	-1.164
WID:184667	WID:184667 || IMAGE:897673 || MAP:1p36.3-p || PGD || phosphogluconate dehydrogenase ||	-1.163
WID:279555	WID:279555 || IMAGE:361611 || MAP:17q21 || TOB1 || transducer of ERBB2, 1 ||	-1.1623
WID:187710	WID:187710 || IMAGE:796759 || MAP:8p11.2 || VDAC3 || voltage-dependent anion channel 3 ||	-1.1621
WID:185833	WID:185833 || IMAGE:770027 || MAP:19q13.41 || PPP2R1A || protein phosphatase 2 (formerly 2A), regulatory subunit A (PR 65), alpha isoform ||	-1.1617
WID:184830	WID:184830 || IMAGE:796984 || MAP:Xp21.1 || CYBB || cytochrome b-245, beta polypeptide (chronic granulomatous disease) ||	-1.1603
WID:189669	WID:189669 || IMAGE:823964 || MAP:2q31-q32 || ITGA4 || integrin, alpha 4 (antigen CD49D, alpha 4 subunit of VLA-4 receptor) ||	-1.1572
WID:191517	WID:191517 || IMAGE:46171 || MAP:17p13 || EIF4A1 || eukaryotic translation initiation factor 4A, isoform 1 ||	-1.157
WID:187197	WID:187197 || IMAGE:435858 || MAP:14q11.2 || RNASE6 || ribonuclease, RNase A family, k6 ||	-1.1567
WID:190744	WID:190744 || IMAGE:2326112 || MAP:1p36.3-p || RPL22 || ribosomal protein L22 ||	-1.1564
WID:274547	WID:274547 || IMAGE:2421798 || MAP:19q13 || PLAUR || plasminogen activator, urokinase receptor ||	-1.1554
WID:184702	WID:184702 || IMAGE:840942 || MAP:6p21.3 || HLA-DPB1 || major histocompatibility complex, class II, DP beta 1 ||	-1.1548
WID:279618	WID:279618 || IMAGE:898051 || MAP:9q33 || TNC || tenascin C (hexabrachion) ||	-1.15
WID:186609	WID:186609 || IMAGE:814546 || MAP:17q25 || PSCD1 || pleckstrin homology, Sec7 and coiled-coil domains 1(cytohesin 1) ||	-1.149
WID:188982	WID:188982 || IMAGE:781459 || MAP:1p36.11- || WASF2 || WAS protein family, member 2 ||	-1.1475
WID:274735	WID:274735 || IMAGE:2558027 || MAP: || || Unknown ||	-1.1465
WID:274692	WID:274692 || IMAGE:2498585 || MAP:20q11.1- || MAPRE1 || microtubule-associated protein, RP/EB family, member 1 ||	-1.1455
WID:282165	WID:282165 || IMAGE:2490442 || MAP:14q32.3 || MARK3 || MAP/microtubule affinity-regulating kinase 3 ||	-1.145
WID:277806	WID:277806 || IMAGE:1055201 || MAP:10q22-q2 || RPS24 || ribosomal protein S24 ||	-1.1446
WID:189438	WID:189438 || IMAGE:290841 || MAP:6p21.33 || HIST1H2BK || histone H2B=H2B histone family, member A ||	-1.1426
WID:184241	WID:184241 || IMAGE:130541 || MAP:17q23 || PECAM1 || platelet/endothelial cell adhesion molecule (CD31 antigen) ||	-1.1416
WID:186871	WID:186871 || IMAGE:840978 || MAP:11p15.5 || CD81 || CD81=TAPA1 ||	-1.1403
WID:188092	WID:188092 || IMAGE:1558799 || MAP:19p13.3 || CIRBP || cold inducible RNA binding protein ||	-1.1388
WID:190867	WID:190867 || IMAGE:486036 || MAP:Xp22.1-p || SH3KBP1 || CIN85=c-Cbl-interacting protein=Similar to Rat SH3 domain-containing adapter protein Seta ||	-1.1369
WID:187620	WID:187620 || IMAGE:450307 || MAP:12q24.13 || C12orf8 || chromosome 12 open reading frame 8 ||	-1.1367
WID:191459	WID:191459 || IMAGE:28410 || MAP:1p13.3 || AMPD2 || adenosine monophosphate deaminase 2 (isoform L) ||	-1.135
WID:277297	WID:277297 || IMAGE:461264 || MAP:22q13.33 || ATP5L2 || ATP synthase, H+ transporting, mitochondrial F0 complex, subunit g, isoform 2 ||	-1.1329
WID:282443	WID:282443 || IMAGE:2577245 || MAP:19p13 || RPL18A || ribosomal protein L18a ||	-1.1306
WID:275999	WID:275999 || IMAGE:322553 || MAP:14q13.1 || SNX6 || sorting nexin 6 ||	-1.1243
WID:185243	WID:185243 || IMAGE:897164 || MAP:5q31 || CTNNA1 || catenin (cadherin-associated protein), alpha 1, 102kDa ||	-1.1174
WID:185767	WID:185767 || IMAGE:811013 || MAP:1p13.3 || AMPD2 || adenosine monophosphate deaminase 2 (isoform L) ||	-1.1174
WID:282376	WID:282376 || IMAGE:2568514 || MAP: || || Unknown ||	-1.1171
WID:185620	WID:185620 || IMAGE:306358 || MAP:17q25.3 || DDX48 || DEAD (Asp-Glu-Ala-Asp) box polypeptide 48 ||	-1.1156
WID:280330	WID:280330 || IMAGE:141806 || MAP:6q23 || TNFAIP3 || A20=TNF alpha inducible, TRAF1,2 binding inhibitor of NF-kB activation ||	-1.1155
WID:279885	WID:279885 || IMAGE:897879 || MAP:4q13-q21 || HNRPDL || heterogeneous nuclear ribonucleoprotein D-like ||	-1.1153
WID:185604	WID:185604 || IMAGE:362278 || MAP:17q25.3 || SOCS3 || suppressor of cytokine signaling 3 ||	-1.113
WID:189332	WID:189332 || IMAGE:813756 || MAP:Xp22.31 || AP1S2 || adaptor-related protein complex 1, sigma 2 subunit ||	-1.1119
WID:188163	WID:188163 || IMAGE:1550616 || MAP:11q13.3 || FGF4 || fibroblast growth factor 4 (heparin secretory transforming protein 1, Kaposi sarcoma oncogene) ||	-1.11
WID:187838	WID:187838 || IMAGE:593251 || MAP:2q14.1 || ACTR3 || ARP3 actin-related protein 3 homolog (yeast) ||	-1.1064
WID:188822	WID:188822 || IMAGE:782140 || MAP:9q22.33 || SLC35D2 || solute carrier family 35, member D2 ||	-1.1063
WID:274583	WID:274583 || IMAGE:2448636 || MAP:10q22-q2 || ATP5C1 || ATP synthase, H+ transporting, mitochondrial F1 complex, gamma polypeptide 1 ||	-1.1039
WID:191473	WID:191473 || IMAGE:34355 || MAP:2p21 || CALM2 || calmodulin 2 (phosphorylase kinase, delta) ||	-1.1031
WID:185090	WID:185090 || IMAGE:770454 || MAP:19p13.2 || PTD008 || PTD008 protein ||	-1.1027
WID:184087	WID:184087 || IMAGE:32257 || MAP:1 || || Homo sapiens transcribed sequence with strong similarity to protein sp:P49458 (H.sapiens) SR09_HUMAN Signal recognition particle 9 kDa protein (SRP9) ||	-1.1025
WID:189937	WID:189937 || IMAGE:845710 || MAP:9q34.13 || DPM2 || dolichyl-phosphate mannosyltransferase polypeptide 2, regulatory subunit ||	-1.0978
WID:191514	WID:191514 || IMAGE:44537 || MAP:20p13 || SNRPB || small nuclear ribonucleoprotein polypeptides B and B1 ||	-1.0961
WID:276556	WID:276556 || IMAGE:136324 || MAP:15 || || Homo sapiens transcribed sequences ||	-1.0946
WID:184894	WID:184894 || IMAGE:809603 || MAP:2q35-q36 || PTMA || prothymosin, alpha (gene sequence 28) ||	-1.094
WID:184771	WID:184771 || IMAGE:773236 || MAP:19q13.4 || FPR1 || formyl peptide receptor 1 ||	-1.0928
WID:184957	WID:184957 || IMAGE:486221 || MAP:5q31 || VDAC1 || voltage-dependent anion channel 1 ||	-1.0908
WID:184215	WID:184215 || IMAGE:340630 || MAP:10p12.1 || MAP3K8 || mitogen-activated protein kinase kinase kinase 8 ||	-1.0862
WID:191464	WID:191464 || IMAGE:31143 || MAP:12q24.2 || RPLP0 || ribosomal protein, large, P0 ||	-1.0856
WID:279916	WID:279916 || IMAGE:506002 || MAP:3p22.3 || SIMP || source of immunodominant MHC-associated peptides ||	-1.0843
WID:191173	WID:191173 || IMAGE:2411809 || MAP:12q13.13 || ITGB7 || integrin, beta 7 ||	-1.0817
WID:282503	WID:282503 || P08770 || MAP:16q24.1 || ICSBP1 || interferon consensus sequence binding protein 1 ||	-1.0786
WID:282428	WID:282428 || IMAGE:2577023 || MAP:14q11.2 || HNRPC || heterogeneous nuclear ribonucleoprotein C (C1/C2) ||	-1.0767
WID:189264	WID:189264 || IMAGE:840677 || MAP:7 || || Homo sapiens immunoglobulin kappa light chain mRNA, partial cds ||	-1.0766
WID:191389	WID:191389 || IMAGE:2563391 || MAP:12p12.2- || LDHB || lactate dehydrogenase B ||	-1.0766
WID:186785	WID:186785 || IMAGE:840776 || MAP:6q23 || SGK || sgk=putative serine/threonine protein kinase transcriptionally modified during anisotonic and isotonic alterations of cell volume ||	-1.076
WID:185969	WID:185969 || IMAGE:190887 || MAP:3p22 || MYD88 || myeloid differentiation primary response gene (88) ||	-1.0715
WID:184219	WID:184219 || IMAGE:229365 || MAP:1q31-q32 || PTPRC || protein tyrosine phosphatase, receptor type, C ||	-1.0697
WID:273988	WID:273988 || IMAGE:450160 || MAP:15q26.3 || CHSY1 || carbohydrate (chondroitin) synthase 1 ||	-1.0691
WID:186366	WID:186366 || IMAGE:810986 || MAP:6p21.3 || PPP1R11 || protein phosphatase 1, regulatory (inhibitor) subunit 11 ||	-1.0668
WID:274539	WID:274539 || IMAGE:2413337 || MAP:11q23.2- || SORL1 || sortilin-related receptor, L(DLR class) A repeats-containing ||	-1.0668
WID:281945	WID:281945 || IMAGE:2321318 || MAP:17q12 || ARHT1 || ras homolog gene family, member T1 ||	-1.0662
WID:188943	WID:188943 || IMAGE:76308 || MAP:18q12 || CGBP || CpG binding protein ||	-1.0641
WID:188457	WID:188457 || IMAGE:841044 || MAP:19q13.4 || RPL28 || ribosomal protein L28 ||	-1.0609
WID:187181	WID:187181 || IMAGE:755299 || MAP:19p13.13 || ETR101 || immediate early protein ||	-1.0607
WID:187799	WID:187799 || IMAGE:855620 || MAP:12q23-q2 || NACA || nascent-polypeptide-associated complex alpha polypeptide ||	-1.0604
WID:189762	WID:189762 || IMAGE:1576709 || MAP:14q24-q3 || RNASE2 || ribonuclease, RNase A family, 2 (liver, eosinophil-derived neurotoxin) ||	-1.0586
WID:185116	WID:185116 || IMAGE:757440 || MAP:11q23 || IL10RA || interleukin 10 receptor, alpha ||	-1.0583
WID:275609	WID:275609 || IMAGE:504469 || MAP:9q34.11 || ODF2 || outer dense fiber of sperm tails 2 ||	-1.0571
WID:275244	WID:275244 || IMAGE:135247 || MAP:11q13.5 || PRKRIR || protein-kinase, interferon-inducible double stranded RNA dependent inhibitor, repressor of (P58 repressor) ||	-1.0563
WID:187731	WID:187731 || IMAGE:770704 || MAP:2q12-qte || NCL || nucleolin ||	-1.0549
WID:274684	WID:274684 || IMAGE:2497556 || MAP: || || Unknown ||	-1.0539
WID:280012	WID:280012 || IMAGE:754537 || MAP:2p25.1 || MGC33602 || hypothetical protein MGC33602 ||	-1.0538
WID:275044	WID:275044 || IMAGE:347036 || MAP:4q23-q25 || LEF1 || lymphoid enhancer-binding factor 1 ||	-1.0533
WID:186551	WID:186551 || IMAGE:138139 || MAP:21q22.3 || HMGN1 || high-mobility group nucleosome binding domain 1 ||	-1.0531
WID:184490	WID:184490 || IMAGE:148021 || MAP:10q24 || ENTPD1 || CD39 ||	-1.0487
WID:277713	WID:277713 || IMAGE:448820 || MAP:19q13.2 || MGC20452 || hypothetical protein MGC20452 ||	-1.0484
WID:184165	WID:184165 || IMAGE:205185 || MAP:20p12-ce || THBD || thrombomodulin ||	-1.0483
WID:191086	WID:191086 || IMAGE:2504698 || MAP:17p13 || ARRB2 || arrestin, beta 2 ||	-1.0478
WID:186784	WID:186784 || IMAGE:753700 || MAP:9p22.1 || RRAGA || Ras-related GTP binding A ||	-1.047
WID:189846	WID:189846 || IMAGE:182177 || MAP:2p25 || ADAM17 || TNF-alpha converting enzyme=metalloproteinase disintegrin that releases tumour-necrosis factor-alpha from cells=a disintegrin and metalloproteinase domain 17 ||	-1.0457
WID:191453	WID:191453 || IMAGE:26366 || MAP:15q15 || GRP58 || glucose regulated protein, 58kDa ||	-1.0427
WID:189418	WID:189418 || IMAGE:767983 || MAP:15q15.1 || H63 || H63 breast cancer expressed gene ||	-1.0403
WID:191040	WID:191040 || IMAGE:2467016 || MAP:1q21 || RPS27 || ribosomal protein S27 (metallopanstimulin 1) ||	-1.0393
WID:279753	WID:279753 || IMAGE:951287 || MAP:11q24.1 || HSPA8 || heat shock 70kDa protein 8 ||	-1.0386
WID:273968	WID:273968 || IMAGE:288888 || MAP:4q21.3 || CL640 || hypothetical protein CL640 ||	-1.0359
WID:185796	WID:185796 || IMAGE:768370 || MAP:6p25 || FOXC1 || forkhead box C1 ||	-1.0346
WID:188094	WID:188094 || IMAGE:1635567 || MAP:10q22 || VDAC2 || voltage-dependent anion channel 2 ||	-1.0344
WID:186397	WID:186397 || IMAGE:810057 || MAP:12p13.1 || CSDA || cold shock domain protein A ||	-1.0317
WID:185715	WID:185715 || IMAGE:712401 || MAP:1p36.2 || PIK3CD || phosphoinositide-3-kinase, catalytic, delta polypeptide ||	-1.0304
WID:279960	WID:279960 || IMAGE:1601947 || MAP:6q12 || COX7A2 || cytochrome c oxidase subunit VIIa polypeptide 2 (liver) ||	-1.0294
WID:185820	WID:185820 || IMAGE:810521 || MAP:11p13 || LMO2 || LIM domain only 2 (rhombotin-like 1) ||	-1.0286
WID:186432	WID:186432 || IMAGE:724652 || MAP:2p12 || CD8B1 || CD8 antigen, beta polypeptide 1 (p37) ||	-1.0284
WID:185005	WID:185005 || IMAGE:562729 || MAP:1q21 || S100A8 || S100 calcium-binding protein A8 (calgranulin A) ||	-1.0271
WID:273823	WID:273823 || IMAGE:260696 || MAP:12q21.1 || HRB2 || HIV-1 rev binding protein 2 ||	-1.0269
WID:189489	WID:189489 || IMAGE:395898 || MAP: || || Unknown ||	-1.0242
WID:184223	WID:184223 || IMAGE:321661 || MAP:14q32 || PPP2R5C || protein phosphatase 2, regulatory subunit B (B56), gamma isoform ||	-1.0215
WID:185252	WID:185252 || IMAGE:882548 || MAP:19q13.13 || CAPNS1 || calpain, small subunit 1 ||	-1.0215
WID:279547	WID:279547 || IMAGE:214236 || MAP:17p13 || CD68 || CD68 ||	-1.0188
WID:185069	WID:185069 || IMAGE:755750 || MAP:17q21.3 || NME2 || non-metastatic cells 2, protein (NM23B) expressed in ||	-1.0185
WID:185714	WID:185714 || IMAGE:704254 || MAP:10q26.3 || ADAM8 || a disintegrin and metalloproteinase domain 8 ||	-1.0184
WID:281224	WID:281224 || IMAGE:2010404 || MAP:1q22 || MNDA || myeloid cell nuclear differentiation antigen ||	-1.0177
WID:189929	WID:189929 || IMAGE:436297 || MAP: || || Unknown ||	-1.0175
WID:275261	WID:275261 || IMAGE:135688 || MAP:3q21.3 || GATA2 || GATA binding protein 2 ||	-1.0145
WID:185829	WID:185829 || IMAGE:770670 || MAP:6q23 || TNFAIP3 || tumor necrosis factor, alpha-induced protein 3 ||	-1.0128
WID:281810	WID:281810 || IMAGE:2055010 || MAP:7q22.2 || PBEF || pre-B-cell colony-enhancing factor ||	-1.0112
WID:186842	WID:186842 || IMAGE:814526 || MAP:20q13.31 || RNPC1 || RNA-binding region (RNP1, RRM) containing 1 ||	-1.01
WID:275461	WID:275461 || IMAGE:234131 || MAP:15 || || Homo sapiens, clone IMAGE:3352913, mRNA ||	-1.0094
WID:185424	WID:185424 || IMAGE:858293 || MAP:2p25.2-p || YWHAQ || tyrosine 3-monooxygenase/tryptophan 5-monooxygenase activation protein, theta polypeptide ||	-1.0093
WID:274738	WID:274738 || IMAGE:2558429 || MAP:1p13.2 || ATP5F1 || ATP synthase, H+ transporting, mitochondrial F0 complex, subunit b, isoform 1 ||	-1.0089
WID:185122	WID:185122 || IMAGE:754406 || MAP:16p11.2 || ITGAM || Integrin, alpha M (complement component receptor 3, alpha; also known as CD11b (p170), macrophage antigen alpha polypeptide) ||	-1.008
WID:282186	WID:282186 || IMAGE:2509911 || MAP:17q25.3 || SYNGR2 || synaptogyrin 2 ||	-1.0071
WID:188873	WID:188873 || IMAGE:731118 || MAP:20p13 || PTPNS1 || protein tyrosine phosphatase, non-receptor type substrate 1 ||	-1.0057
WID:186732	WID:186732 || IMAGE:809648 || MAP:11q13 || SF1 || splicing factor 1 ||	-1.0055
WID:279035	WID:279035 || IMAGE:1632221 || MAP:18p11.22 || VAPA || VAMP (vesicle-associated membrane protein)-associated protein A, 33kDa ||	-1.0038
WID:184851	WID:184851 || IMAGE:783836 || MAP:14q24.3 || JDP2 || jun dimerization protein 2 ||	-1.0026
WID:185182	WID:185182 || IMAGE:868380 || MAP:1q23 || FCGR2A || Fc fragment of IgG, low affinity IIa, receptor for (CD32) ||	-1.0018
WID:184633	WID:184633 || IMAGE:704905 || MAP:1p13.3 || RAP1A || Krev-1=RAP-1A ||	-1.0016
WID:273624	WID:273624 || IMAGE:809533 || MAP:17p13.3 || || Homo sapiens mRNA; cDNA DKFZp686B06150 (from clone DKFZp686B06150) ||	-1.0002
WID:184497	WID:184497 || IMAGE:753301 || MAP:19q13.2 || CEACAM1 || carcinoembryonic antigen-related cell adhesion molecule 1 (biliary glycoprotein) ||	-0.9996
WID:279712	WID:279712 || IMAGE:624361 || MAP:7p15 || AHR || aryl hydrocarbon receptor ||	-0.9984
WID:274612	WID:274612 || IMAGE:2463364 || MAP:5q23.1-q || ENTH || enthoprotin ||	-0.9971
WID:184648	WID:184648 || IMAGE:609663 || MAP:7q22-q31 || PRKAR2B || protein kinase, cAMP-dependent, regulatory, type II, beta ||	-0.9967
WID:281551	WID:281551 || IMAGE:2249522 || MAP:11q13 || FAU || Finkel-Biskis-Reilly murine sarcoma virus (FBR-MuSV) ubiquitously expressed (fox derived); ribosomal protein S30 ||	-0.9967
WID:183999	WID:183999 || IMAGE:1323203 || MAP:8p22-p21 || ATP6V1B2 || ATPase, H+ transporting, lysosomal 56/58kDa, V1 subunit B, isoform 2 ||	-0.9959
WID:274402	WID:274402 || IMAGE:486233 || MAP:3q21.3 || RAB7 || RAB-7 ||	-0.9955
WID:185933	WID:185933 || IMAGE:380797 || MAP:Xp11.2 || RBM3 || RNA binding motif protein 3 ||	-0.995
WID:186697	WID:186697 || IMAGE:814117 || MAP:10q21 || DDX21 || DEAD (Asp-Glu-Ala-Asp) box polypeptide 21 ||	-0.9949
WID:186833	WID:186833 || IMAGE:814381 || MAP:5p15.2 || DAP || DAP-1=putative mediator of the gamma interferon-induced cell death=death-associated protein ||	-0.9949
WID:184168	WID:184168 || IMAGE:770014 || MAP:14 || || T cell receptor alpha chain ||	-0.9947
WID:186813	WID:186813 || IMAGE:758329 || MAP:21q22.3 || WRB || tryptophan rich basic protein ||	-0.9941
WID:186742	WID:186742 || IMAGE:824068 || MAP:15q25 || COX5A || cytochrome c oxidase subunit Va ||	-0.9922
WID:184022	WID:184022 || IMAGE:1473289 || MAP:20q12-q1 || PLTP || phospholipid transfer protein ||	-0.9912
WID:184869	WID:184869 || IMAGE:66560 || MAP:22 || || Homo sapiens cDNA FLJ26905 fis, clone RCT01427, highly similar to Ig lambda chain C regions ||	-0.9894
WID:185939	WID:185939 || IMAGE:342378 || MAP:10q25 || DUSP5 || DUSP5=dual specificity phosphatase 5= induced by serum stimulation and heat shock ||	-0.9844
WID:273855	WID:273855 || IMAGE:200144 || MAP:22q13.2 || RBX1 || ring-box 1 ||	-0.9829
WID:188758	WID:188758 || IMAGE:810237 || MAP:Xp22.2-p || EIF2S3 || eukaryotic translation initiation factor 2, subunit 3 gamma, 52kDa ||	-0.98
WID:276122	WID:276122 || IMAGE:281521 || MAP: || || Unknown ||	-0.9771
WID:185260	WID:185260 || IMAGE:854760 || MAP:17q23-q2 || PRKAR1A || protein kinase, cAMP-dependent, regulatory, type I, alpha (tissue specific extinguisher 1) ||	-0.9752
WID:273805	WID:273805 || IMAGE:731343 || MAP:17p13 || SRR || serine racemase ||	-0.9735
WID:186453	WID:186453 || IMAGE:897619 || MAP:Y || || XE7=B-lymphocyte surface protein ||	-0.9733
WID:191393	WID:191393 || IMAGE:2568386 || MAP:1p35.2 || ASML3B || acid sphingomyelinase-like phosphodiesterase ||	-0.9704
WID:279616	WID:279616 || IMAGE:897590 || MAP:20q13.2- || GNAS || GNAS complex locus ||	-0.9694
WID:187949	WID:187949 || IMAGE:785760 || MAP:1p34.2-p || NDUFS5 || NADH dehydrogenase (ubiquinone) Fe-S protein 5, 15kDa (NADH-coenzyme Q reductase) ||	-0.9673
WID:190417	WID:190417 || IMAGE:2018820 || MAP:19q13.12 || LRP3 || low density lipoprotein receptor-related protein 3 ||	-0.9661
WID:277153	WID:277153 || IMAGE:302955 || MAP:3q25.1 || SERP1 || stress-associated endoplasmic reticulum protein 1 ||	-0.9654
WID:186445	WID:186445 || IMAGE:898148 || MAP:15q26.1 || IQGAP1 || IQ motif containing GTPase activating protein 1 ||	-0.9641
WID:185288	WID:185288 || IMAGE:786680 || MAP:4q26-q28 || ANXA5 || annexin A5 ||	-0.9637
WID:274760	WID:274760 || IMAGE:2563383 || MAP:8p22-q11 || FNTA || farnesyltransferase, CAAX box, alpha ||	-0.9635
WID:184171	WID:184171 || IMAGE:809535 || MAP:17q25.3 || SFRS2 || splicing factor, arginine/serine-rich 2 ||	-0.9632
WID:186797	WID:186797 || IMAGE:877613 || MAP:2p13 || DCTN1 || dynactin 1 (p150, glued homolog, Drosophila) ||	-0.9629
WID:276324	WID:276324 || IMAGE:788309 || MAP:19q12 || C19orf2 || chromosome 19 open reading frame 2 ||	-0.9611
WID:188389	WID:188389 || IMAGE:2565945 || MAP:2p25 || RPS7 || ribosomal protein S7 ||	-0.9582
WID:280958	WID:280958 || IMAGE:898012 || MAP: || || Unknown ||	-0.9582
WID:188365	WID:188365 || IMAGE:2505022 || MAP:7q35-q36 || PRKAG2 || protein kinase, AMP-activated, gamma 2 non-catalytic subunit ||	-0.9555
WID:278134	WID:278134 || IMAGE:162975 || MAP:4q24 || UBE2D3 || ubiquitin-conjugating enzyme E2D 3 (UBC4/5 homolog, yeast) ||	-0.9547
WID:186975	WID:186975 || IMAGE:135247 || MAP:11q13.5 || PRKRIR || protein-kinase, interferon-inducible double stranded RNA dependent inhibitor, repressor of (P58 repressor) ||	-0.9544
WID:185357	WID:185357 || IMAGE:223176 || MAP:2p13-p12 || MAD || Mad1=MAD=MAX-binding protein=antagonizer of myc transcriptional activity ||	-0.9542
WID:184931	WID:184931 || IMAGE:281003 || MAP:7p15 || TRGV9 || T cell receptor gamma variable 9 ||	-0.9522
WID:187080	WID:187080 || IMAGE:810264 || MAP:Xq28 || F8A || coagulation factor VIII-associated (intronic transcript) ||	-0.9519
WID:282468	WID:282468 || P04437 || MAP: || RBBP4 || retinoblastoma-binding protein 4 ||	-0.9505
WID:282449	WID:282449 || IMAGE:2577949 || MAP:2p21 || CALM2 || calmodulin 2 (phosphorylase kinase, delta) ||	-0.9505
WID:185753	WID:185753 || IMAGE:814316 || MAP:16q24.3 || RPL13 || ribosomal protein L13 ||	-0.9493
WID:191237	WID:191237 || IMAGE:2580674 || MAP:Xq22 || COL4A6 || collagen, type IV, alpha 6 ||	-0.9474
WID:188394	WID:188394 || IMAGE:2571913 || MAP:1q21-q23 || SSR2 || signal sequence receptor, beta (translocon-associated protein beta) ||	-0.9467
WID:191378	WID:191378 || IMAGE:2559292 || MAP:11p14.3 || USH1C || Usher syndrome 1C (autosomal recessive, severe) ||	-0.9465
WID:186369	WID:186369 || IMAGE:768299 || MAP:17q21.33 || KIAA0924 || KIAA0924 protein ||	-0.9457
WID:276820	WID:276820 || IMAGE:267427 || MAP:2q36.1 || CGI-57 || hypothetical protein CGI-57 ||	-0.9456
WID:190213	WID:190213 || IMAGE:1609836 || MAP:1q31 || GLUL || glutamate-ammonia ligase (glutamine synthase) ||	-0.9451
WID:273476	WID:273476 || IMAGE:134525 || MAP:2q36.3 || CUL3 || cullin 3 ||	-0.9445
WID:282179	WID:282179 || IMAGE:2508563 || MAP:6q23 || TNFAIP3 || tumor necrosis factor, alpha-induced protein 3 ||	-0.9436
WID:190067	WID:190067 || IMAGE:1468558 || MAP:6q24.1 || STX11 || syntaxin 11 ||	-0.9428
WID:185306	WID:185306 || IMAGE:796323 || MAP:10q24.2- || ADD3 || adducin 3 (gamma) ||	-0.9424
WID:186248	WID:186248 || IMAGE:144932 || MAP:12q24.31 || CDK2AP1 || CDK2-associated protein 1=putative oral tumor suppressor protein (doc-1) ||	-0.94
WID:279586	WID:279586 || IMAGE:774726 || MAP:10q22-q2 || PPIF || peptidylprolyl isomerase F (cyclophilin F) ||	-0.9392
WID:186578	WID:186578 || IMAGE:758662 || MAP:12q24.31 || PSMD9 || proteasome (prosome, macropain) 26S subunit, non-ATPase, 9 ||	-0.9378
WID:185365	WID:185365 || IMAGE:745496 || MAP:20p13 || FKBP1A || FK506 binding protein 1A, 12kDa ||	-0.9368
WID:185871	WID:185871 || IMAGE:47900 || MAP:6q23-q24 || IFNGR1 || interferon-gamma receptor alpha chain ||	-0.9363
WID:185927	WID:185927 || IMAGE:47681 || MAP:3q26.2-q || SFRS10 || splicing factor, arginine/serine-rich 10 (transformer 2 homolog, Drosophila) ||	-0.9354
WID:186580	WID:186580 || IMAGE:841617 || MAP:19p13.3 || OAZ1 || ornithine decarboxylase antizyme 1 ||	-0.9342
WID:282620	WID:282620 || P27144 || MAP: || || growth arrest-specific 5 ||	-0.9331
WID:188973	WID:188973 || IMAGE:67440 || MAP:12q || CHPT1 || choline phosphotransferase 1 ||	-0.9327
WID:274747	WID:274747 || IMAGE:2562279 || MAP:14q32.33 || IGHM || immunoglobulin heavy constant mu ||	-0.9323
WID:187142	WID:187142 || IMAGE:884438 || MAP:2q31 || NFE2L2 || nuclear factor (erythroid-derived 2)-like 2 ||	-0.9306
WID:185750	WID:185750 || IMAGE:814080 || MAP:1p34 || HDAC1 || HDAC1=histone deacetylase 1=homologue of yeast RPD3 transcription factor ||	-0.9281
WID:280457	WID:280457 || IMAGE:786625 || MAP:18q12.1 || RNF138 || ring finger protein 138 ||	-0.9271
WID:186489	WID:186489 || IMAGE:80948 || MAP:4q21 || IGJ || immunoglobulin J polypeptide, linker protein for immunoglobulin alpha and mu polypeptides ||	-0.9266
WID:185924	WID:185924 || IMAGE:210887 || MAP:22q13.2 || ST13 || progesterone receptor-associated p48 protein=putative tumor suppressor (SNC6)=suppression of tumorigenicity 13 (colon carcinoma) (Hsp70-interacting protein) ||	-0.9258
WID:281009	WID:281009 || IMAGE:1560578 || MAP:8q13.2 || NCOA2 || nuclear receptor coactivator 2 ||	-0.9258
WID:274664	WID:274664 || IMAGE:2490680 || MAP:7p15 || TRGV9 || T cell receptor gamma variable 9 ||	-0.9257
WID:282603	WID:282603 || P22987 || MAP: || || early growth response 1 ||	-0.9249
WID:187411	WID:187411 || IMAGE:857002 || MAP:6q16.1 || PNRC1 || proline-rich nuclear receptor coactivator 1 ||	-0.9248
WID:279670	WID:279670 || IMAGE:47291 || MAP:2p22-p21 || BIRC6 || baculoviral IAP repeat-containing 6 (apollon) ||	-0.9237
WID:187733	WID:187733 || IMAGE:725188 || MAP:2p13.3 || MDH1 || Malate dehydrogenase, cytoplasmic ||	-0.9233
WID:189022	WID:189022 || IMAGE:842839 || MAP:16p13-p1 || DREV1 || DORA reverse strand protein 1 ||	-0.923
WID:186746	WID:186746 || IMAGE:815534 || MAP:2p25.2 || ITGB1BP1 || integrin beta 1 binding protein 1 ||	-0.9223
WID:189249	WID:189249 || IMAGE:501934 || MAP:12q24.1- || PPP1CC || protein phosphatase 1, catalytic subunit, gamma isoform ||	-0.9217
WID:185821	WID:185821 || IMAGE:755663 || MAP:3p24 || RARB || RAR-beta=retinoic acid receptor, beta ||	-0.9211
WID:185916	WID:185916 || IMAGE:280666 || MAP:9q22.2 || LOC349236 || hypothetical protein LOC349236 ||	-0.9211
WID:279630	WID:279630 || IMAGE:240620 || MAP:2 || || Homo sapiens transcribed sequence with strong similarity to protein sp:P12947 (H.sapiens) RL31_HUMAN 60S ribosomal protein L31 ||	-0.9207
WID:183978	WID:183978 || IMAGE:853570 || MAP:Xp22.32 || SLC25A6 || solute carrier family 25 (mitochondrial carrier; adenine nucleotide translocator), member 6 ||	-0.9202
WID:185435	WID:185435 || IMAGE:823665 || MAP:7q22.2 || PBEF || pre-B-cell colony-enhancing factor ||	-0.9202
WID:184811	WID:184811 || IMAGE:949938 || MAP:20p11.21 || CST3 || cystatin C (amyloid angiopathy and cerebral hemorrhage) ||	-0.9199
WID:191490	WID:191490 || IMAGE:39993 || MAP:21q22.1 || SOD1 || superoxide dismutase 1, soluble (amyotrophic lateral sclerosis 1 (adult)) ||	-0.9194
WID:188084	WID:188084 || IMAGE:824443 || MAP:9q34 || WDR5 || FLJ00083=Similar to WD repeat domain 5 ||	-0.9175
WID:280572	WID:280572 || IMAGE:814587 || MAP:4p11 || OCIA || ovarian carcinoma immunoreactive antigen ||	-0.9169
WID:191515	WID:191515 || IMAGE:45233 || MAP:7p11.2 || CCT6A || chaperonin containing TCP1, subunit 6A (zeta 1) ||	-0.9163
WID:185308	WID:185308 || IMAGE:192569 || MAP:22q12 || AP1B1 || adaptor-related protein complex 1, beta 1 subunit ||	-0.9149
WID:184034	WID:184034 || IMAGE:280507 || MAP:Xq26.1 || HPRT1 || hypoxanthine phosphoribosyltransferase 1 (Lesch-Nyhan syndrome) ||	-0.9142
WID:279833	WID:279833 || IMAGE:25621 || MAP:19p13.2 || CDC37 || CDC37 cell division cycle 37 homolog (S. cerevisiae) ||	-0.9142
WID:274622	WID:274622 || IMAGE:2466225 || MAP:7p21-p15 || ARL4 || ADP-ribosylation factor-like 4 ||	-0.9128
WID:185149	WID:185149 || IMAGE:264556 || MAP:2q33-q34 || BMPR2 || bone morphogenetic protein receptor, type II (serine/threonine kinase) ||	-0.9109
WID:275187	WID:275187 || IMAGE:149742 || MAP:2p15 || B3GNT1 || UDP-GlcNAc:betaGal beta-1,3-N-acetylglucosaminyltransferase 1 ||	-0.9109
WID:281981	WID:281981 || IMAGE:338736 || MAP:6p25 || SERPINB1 || Mononcyte/neutrophil elastase inhibitor=serine (or cysteine) proteinase inhibitor, clade B (ovalbumin), member 1 ||	-0.9094
WID:189366	WID:189366 || IMAGE:812050 || MAP:8q24 || RNF139 || ring finger 139 ||	-0.9082
WID:185692	WID:185692 || IMAGE:1358393 || MAP:17q11.2 || MAP2K3 || mitogen-activated protein kinase kinase 3 ||	-0.906
WID:183970	WID:183970 || IMAGE:246748 || MAP:Xq21.33- || BTK || btk=Bruton agammaglobulinemia tyrosine kinase ||	-0.9053
WID:187217	WID:187217 || IMAGE:769537 || MAP:19q13.1 || ECH1 || enoyl Coenzyme A hydratase 1, peroxisomal ||	-0.9047
WID:189060	WID:189060 || IMAGE:47518 || MAP:19q12 || UBA2 || SUMO-1 activating enzyme subunit 2=ARX=anthracycline-resistance gene=HRIHFB2115 ||	-0.9039
WID:282289	WID:282289 || IMAGE:2544309 || MAP:1q42.1 || LBR || lamin B receptor ||	-0.9013
WID:184792	WID:184792 || IMAGE:784777 || MAP:4q35.1 || DCTD || dCMP deaminase ||	-0.901
WID:189394	WID:189394 || IMAGE:788309 || MAP:19q12 || C19orf2 || chromosome 19 open reading frame 2 ||	-0.9006
WID:279594	WID:279594 || IMAGE:795942 || MAP:8q13.3 || TCEB1 || transcription elongation factor B (SIII), polypeptide 1 (15kDa, elongin C) ||	-0.8998
WID:281736	WID:281736 || IMAGE:2325844 || MAP:2q12-q21 || DBI || diazepam binding inhibitor (GABA receptor modulator, acyl-Coenzyme A binding protein) ||	-0.8995
WID:188392	WID:188392 || IMAGE:2571425 || MAP:6q23.1 || RPS12 || ribosomal protein S12 ||	-0.8978
WID:189391	WID:189391 || IMAGE:786308 || MAP:12pter-p || CD4 || CD4 antigen (p55) ||	-0.8958
WID:188581	WID:188581 || IMAGE:138775 || MAP:Xq22.2 || NGFRAP1 || nerve growth factor receptor (TNFRSF16) associated protein 1 ||	-0.8956
WID:275802	WID:275802 || IMAGE:416676 || MAP:2p13.3 || PELI1 || pellino homolog 1 (Drosophila) ||	-0.8955
WID:187882	WID:187882 || IMAGE:897641 || MAP:1q44 || HNRPU || heterogeneous nuclear ribonucleoprotein U (scaffold attachment factor A) ||	-0.8953
WID:185802	WID:185802 || IMAGE:771220 || MAP:11q13 || RELA || NFkB p65 ||	-0.8943
WID:187688	WID:187688 || IMAGE:769911 || MAP:1p36.1 || CAPZB || capping protein (actin filament) muscle Z-line, beta ||	-0.8943
WID:186674	WID:186674 || IMAGE:814378 || MAP:19q13.1 || SPINT2 || serine protease inhibitor, Kunitz type, 2 ||	-0.8926
WID:280104	WID:280104 || IMAGE:814632 || MAP:3q26.2-q || SFRS10 || splicing factor, arginine/serine-rich 10 (transformer 2 homolog, Drosophila) ||	-0.8924
WID:186618	WID:186618 || IMAGE:824527 || MAP:1q32-q41 || GUK1 || guanylate kinase 1 ||	-0.8922
WID:187645	WID:187645 || IMAGE:34140 || MAP:2q24.3 || GCA || grancalcin=EF-hand calcium-binding protein abundant in neutrophils and monocytes ||	-0.892
WID:282121	WID:282121 || IMAGE:2467666 || MAP:11p15 || RPS13 || ribosomal protein S13 ||	-0.8916
WID:275564	WID:275564 || IMAGE:324383 || MAP:4q26-q27 || FGF2 || fibroblast growth factor 2 (basic) ||	-0.8878
WID:184426	WID:184426 || IMAGE:125722 || MAP:2p13 || DGUOK || Deoxyguanosine kinase=required for the phosphoylation of several deoxyribonucleosides and certain nucleoside analogs used as antiviral or chemotherapeutic agents ||	-0.8872
WID:186730	WID:186730 || IMAGE:897636 || MAP:3p25-p24 || SEC13L1 || SEC13-like 1 (S. cerevisiae) ||	-0.8872
WID:191249	WID:191249 || IMAGE:2211651 || MAP:20q13.2 || ZNF217 || zinc finger protein 217 ||	-0.8842
WID:187137	WID:187137 || IMAGE:263727 || MAP:5q22-q23 || DP1 || polyposis locus protein 1 ||	-0.8829
WID:184420	WID:184420 || IMAGE:35828 || MAP:5q23 || DTR || diphtheria toxin receptor (heparin-binding epidermal growth factor-like growth factor) ||	-0.8812
WID:185853	WID:185853 || IMAGE:196348 || MAP:10p12 || CACNB2 || calcium channel, voltage-dependent, beta 2 subunit ||	-0.8795
WID:188095	WID:188095 || IMAGE:1592058 || MAP:17q24.1 || MRC2 || mannose receptor, C type 2 ||	-0.8791
WID:281724	WID:281724 || IMAGE:2322180 || MAP:1q21-q23 || SSR2 || signal sequence receptor, beta (translocon-associated protein beta) ||	-0.878
WID:191126	WID:191126 || IMAGE:2571195 || MAP:19p13.3 || RPS15 || ribosomal protein S15 ||	-0.876
WID:185145	WID:185145 || IMAGE:725877 || MAP:8p21-p12 || CLU || clusterin (complement lysis inhibitor, SP-40,40, sulfated glycoprotein 2, testosterone-repressed prostate message 2, apolipoprotein J) ||	-0.8742
WID:274401	WID:274401 || IMAGE:485286 || MAP:16p13.3 || SRRM2 || Snf2-related CBP activator protein=KIAA0324 ||	-0.8728
WID:278619	WID:278619 || IMAGE:969844 || MAP:16 || || Homo sapiens cDNA: FLJ21248 fis, clone COL01235 ||	-0.8718
WID:274033	WID:274033 || IMAGE:745143 || MAP:4q25 || CASP6 || caspase 6, apoptosis-related cysteine protease ||	-0.8711
WID:184747	WID:184747 || IMAGE:511586 || MAP:12q13.1 || HNRPA1 || heterogeneous nuclear ribonucleoprotein A1 ||	-0.8704
WID:279986	WID:279986 || IMAGE:448191 || MAP:12q12-q1 || DKFZp313M0 || hypothetical protein DKFZp313M0720 ||	-0.8682
WID:280809	WID:280809 || IMAGE:2018084 || MAP:2q31.1 || STK39 || serine threonine kinase 39 (STE20/SPS1 homolog, yeast) ||	-0.8672
WID:185096	WID:185096 || IMAGE:853906 || MAP:6p21.3 || HLA-A || major histocompatibility complex, class I, A ||	-0.8661
WID:186779	WID:186779 || IMAGE:565235 || MAP:Xp22.1 || SMS || spermine synthase ||	-0.8655
WID:186012	WID:186012 || IMAGE:823940 || MAP:17q21 || TOB1 || transducer of ERBB2, 1 ||	-0.8654
WID:184671	WID:184671 || IMAGE:788136 || MAP:1p31 || PDE4B || phosphodiesterase 4B, cAMP-specific (phosphodiesterase E4 dunce homolog, Drosophila) ||	-0.865
WID:188569	WID:188569 || IMAGE:43878 || MAP:10q23 || SMNDC1 || survival motor neuron domain containing 1 ||	-0.8644
WID:275483	WID:275483 || IMAGE:190991 || MAP:3 || || Homo sapiens transcribed sequences ||	-0.8643
WID:186185	WID:186185 || IMAGE:145503 || MAP:19p13 || CDKN2D || p19-INK4D=Cyclin-dependent kinase 4 inhibitor D ||	-0.864
WID:279253	WID:279253 || IMAGE:1572298 || MAP:1q22-q23 || CD3Z || CD3Z antigen, zeta polypeptide (TiT3 complex) ||	-0.8639
WID:189752	WID:189752 || IMAGE:1558411 || MAP:1p36.11 || SRRM1 || serine/arginine repetitive matrix 1 ||	-0.8637
WID:281004	WID:281004 || IMAGE:1552486 || MAP:6q27 || MLLT4 || myeloid/lymphoid or mixed-lineage leukemia (trithorax homolog, Drosophila); translocated to, 4 ||	-0.8613
WID:186953	WID:186953 || IMAGE:194161 || MAP:19q13.2 || CAPN12 || calpain 12 ||	-0.8596
WID:191529	WID:191529 || IMAGE:53316 || MAP:2p13.3 || MDH1 || malate dehydrogenase 1, NAD (soluble) ||	-0.8573
WID:184807	WID:184807 || IMAGE:40017 || MAP:6 || || Homo sapiens transcribed sequence with strong similarity to protein ref:NP_061820.1 (H.sapiens) cytochrome c [Homo sapiens] ||	-0.8568
WID:186834	WID:186834 || IMAGE:773170 || MAP:6q14-q15 || TPBG || trophoblast glycoprotein ||	-0.8562
WID:184238	WID:184238 || IMAGE:812048 || MAP:20pter-p || PRNP || prion protein (p27-30) (Creutzfeld-Jakob disease, Gerstmann-Strausler-Scheinker syndrome, fatal familial insomnia) ||	-0.8547
WID:186482	WID:186482 || IMAGE:842836 || MAP:6p25 || SERPINB1 || serine (or cysteine) proteinase inhibitor, clade B (ovalbumin), member 1 ||	-0.8535
WID:281180	WID:281180 || IMAGE:1902764 || MAP:10p14-p1 || PFKFB3 || 6-phosphofructo-2-kinase/fructose-2,6-biphosphatase 3 ||	-0.8535
WID:185064	WID:185064 || IMAGE:769890 || MAP:14q13.1 || NP || nucleoside phosphorylase ||	-0.8532
WID:279681	WID:279681 || IMAGE:346860 || MAP:6q25.3 || SOD2 || superoxide dismutase 2, mitochondrial ||	-0.8527
WID:185825	WID:185825 || IMAGE:47559 || MAP:3p24-p22 || RAB5A || RAB-5A=GTP-binding protein ||	-0.8519
WID:188700	WID:188700 || IMAGE:795809 || MAP:X || || Homo sapiens ubiquitin-conjugating enzyme E2E 3 (UBC4/5 homolog, yeast), mRNA (cDNA clone IMAGE:3453243) ||	-0.8518
WID:276468	WID:276468 || IMAGE:210921 || MAP:3p12-q12 || MAIL || molecule possessing ankyrin repeats induced by lipopolysaccharide (MAIL), homolog of mouse ||	-0.8508
WID:186394	WID:186394 || IMAGE:33826 || MAP:15q22.1- || MAP2K1 || mitogen-activated protein kinase kinase 1=MEK1 ||	-0.8507
WID:273832	WID:273832 || IMAGE:141115 || MAP:22q13.1 || CSF2RB || GM-CSF/IL-5/IL-3 receptor common beta chain ||	-0.8507
WID:186262	WID:186262 || IMAGE:347373 || MAP:8q13.3 || TCEB1 || transcription elongation factor B (SIII), polypeptide 1 (15kDa, elongin C) ||	-0.8506
WID:186557	WID:186557 || IMAGE:490306 || MAP:14q11.2 || TM9SF1 || transmembrane 9 superfamily member 1 ||	-0.8505
WID:281773	WID:281773 || IMAGE:1840210 || MAP:18q21.33 || PIGN || phosphatidylinositol glycan, class N ||	-0.8504
WID:281978	WID:281978 || IMAGE:325117 || MAP:14q21-q2 || HIF1A || HIF-1 alpha=hypoxia-inducible factor 1 alpha ||	-0.8478
WID:277828	WID:277828 || IMAGE:878699 || MAP:7q22.1 || CPSF4 || cleavage and polyadenylation specific factor 4, 30kDa ||	-0.8462
WID:274642	WID:274642 || IMAGE:2471879 || MAP:1q31-q32 || PTPRC || protein tyrosine phosphatase, receptor type, C ||	-0.8461
WID:184453	WID:184453 || IMAGE:246246 || MAP:5p13 || C6 || complement component 6 ||	-0.8453
WID:186101	WID:186101 || IMAGE:667598 || MAP:9p22.2 || PSIP2 || PC4 and SFRS1 interacting protein 2 ||	-0.8448
WID:191506	WID:191506 || IMAGE:43338 || MAP:2q32.3 || || Homo sapiens similar to heterogeneous nuclear ribonucleoprotein C (C1/C2) (LOC285011), mRNA ||	-0.8447
WID:188213	WID:188213 || IMAGE:29873 || MAP:1q23.1 || DEDD || DEDD=DEDPRO1=DEFT=death effector domain containing protein targeted to the nucleolus predominantly expressed in testicular germ cells ||	-0.8435
WID:186753	WID:186753 || IMAGE:949932 || MAP:9p13.1 || || Homo sapiens similar to DNA-binding protein (LOC375708), mRNA ||	-0.8429
WID:189070	WID:189070 || IMAGE:589617 || MAP:10q11.2- || UBE2D1 || ubiquitin-conjugating enzyme E2D 1 (UBC4/5 homolog, yeast) ||	-0.8414
WID:279815	WID:279815 || IMAGE:1323636 || MAP:5q35 || MGAT1 || mannosyl (alpha-1,3-)-glycoprotein beta-1,2-N-acetylglucosaminyltransferase ||	-0.8413
WID:188104	WID:188104 || IMAGE:813174 || MAP:1q32.1 || TOSO || regulator of Fas-induced apoptosis ||	-0.8386
WID:274287	WID:274287 || IMAGE:1558543 || MAP:1p13.1 || CAPZA1 || capping protein (actin filament) muscle Z-line, alpha 1 ||	-0.8379
WID:279367	WID:279367 || IMAGE:1588859 || MAP:1 || || Homo sapiens transcribed sequence with strong similarity to protein pir:A35954 (H.sapiens) A35954 endoplasmin precursor - human ||	-0.8378
WID:184357	WID:184357 || IMAGE:563444 || MAP:20q13.2- || GNAS || GNAS complex locus ||	-0.8364
WID:189770	WID:189770 || IMAGE:1591264 || MAP:11p15.5- || TALDO1 || transaldolase 1 ||	-0.836
WID:188531	WID:188531 || IMAGE:704020 || MAP:22q13.1 || CSF2RB || colony stimulating factor 2 receptor, beta, low-affinity (granulocyte-macrophage) ||	-0.8355
WID:279720	WID:279720 || IMAGE:26198 || MAP: || || Unknown ||	-0.8355
WID:187782	WID:187782 || IMAGE:897823 || MAP:4q13-q21 || HNRPDL || heterogeneous nuclear ribonucleoprotein D-like ||	-0.8345
WID:275917	WID:275917 || IMAGE:288948 || MAP:17q21.1 || LOC117584 || fring ||	-0.8341
WID:188013	WID:188013 || IMAGE:897827 || MAP:12q24.31 || RNF10 || ring finger protein 10 ||	-0.834
WID:274653	WID:274653 || IMAGE:2488760 || MAP:12q13.2- || CS || citrate synthase ||	-0.8337
WID:279617	WID:279617 || IMAGE:897864 || MAP:Xp22.1 || SAT || spermidine/spermine N1-acetyltransferase ||	-0.8323
WID:280314	WID:280314 || IMAGE:73551 || MAP:10q23.3 || TNKS2 || tankyrase, TRF1-interacting ankyrin-related ADP-ribose polymerase 2 ||	-0.8323
WID:273853	WID:273853 || IMAGE:241705 || MAP:14q21-q2 || PYGL || phosphorylase, glycogen; liver (Hers disease, glycogen storage disease type VI) ||	-0.8303
WID:278506	WID:278506 || IMAGE:855754 || MAP:16q24.1 || ZDHHC7 || zinc finger, DHHC domain containing 7 ||	-0.8303
WID:280186	WID:280186 || IMAGE:810468 || MAP:13q33.2 || FLJ10154 || hypothetical protein FLJ10154 ||	-0.8291
WID:186393	WID:186393 || IMAGE:184175 || MAP:19q13.3 || KDELR1 || KDEL (Lys-Asp-Glu-Leu) endoplasmic reticulum protein retention receptor 1 ||	-0.8288
WID:279596	WID:279596 || IMAGE:877627 || MAP:1q21-q22 || DAP3 || death associated protein 3 ||	-0.8283
WID:191213	WID:191213 || IMAGE:2551027 || MAP:20q11.2- || BLCAP || bladder cancer associated protein ||	-0.8275
WID:185228	WID:185228 || IMAGE:264640 || MAP:4q2-q3 || CLTB || clathrin, light polypeptide (Lcb) ||	-0.8254
WID:188878	WID:188878 || IMAGE:769796 || MAP:22q12.2 || MGC17330 || HGFL gene ||	-0.8251
WID:184329	WID:184329 || IMAGE:39884 || MAP:7q31.3-q || IMPDH1 || IMP (inosine monophosphate) dehydrogenase 1 ||	-0.8246
WID:282115	WID:282115 || IMAGE:2467016 || MAP:1q21 || RPS27 || ribosomal protein S27 (metallopanstimulin 1) ||	-0.8219
WID:184061	WID:184061 || IMAGE:769542 || MAP:17q25 || P4HB || procollagen-proline, 2-oxoglutarate 4-dioxygenase (proline 4-hydroxylase), beta polypeptide (protein disulfide isomerase; thyroid hormone binding protein p55) ||	-0.8218
WID:188631	WID:188631 || IMAGE:295992 || MAP:6p24-p23 || JMJ || jumonji homolog (mouse) ||	-0.8218
WID:191465	WID:191465 || IMAGE:31169 || MAP:7q31.2-q || CAPZA2 || capping protein (actin filament) muscle Z-line, alpha 2 ||	-0.8209
WID:186010	WID:186010 || IMAGE:810612 || MAP:1q21 || S100A11 || S100 calcium binding protein A11 (calgizzarin) ||	-0.8206
WID:275692	WID:275692 || IMAGE:376214 || MAP:10q24.31 || MRPL43 || mitochondrial ribosomal protein L43 ||	-0.8177
WID:274736	WID:274736 || IMAGE:2558248 || MAP:5q35 || CANX || calnexin ||	-0.8175
WID:185803	WID:185803 || IMAGE:163174 || MAP:3p22-p21 || TCEA1 || transcription elongation factor A (SII), 1 ||	-0.8171
WID:184737	WID:184737 || IMAGE:826204 || MAP:17p11.2 || FLII || flightless I homolog (Drosophila) ||	-0.816
WID:279605	WID:279605 || IMAGE:840921 || MAP:2p25 || ID2 || inhibitor of DNA binding 2, dominant negative helix-loop-helix protein ||	-0.8158
WID:274741	WID:274741 || IMAGE:2559461 || MAP:9q34.1 || RPL35 || ribosomal protein L35 ||	-0.8145
WID:275383	WID:275383 || IMAGE:811133 || MAP:8p23.3 || LOC157697 || hypothetical protein LOC157697 ||	-0.8133
WID:281282	WID:281282 || IMAGE:2062429 || MAP:3p21.31 || PRO2730 || hypothetical protein PRO2730 ||	-0.8133
WID:282580	WID:282580 || P30563 || MAP: || CD63 || CD63 antigen (melanoma 1 antigen) ||	-0.8129
WID:187928	WID:187928 || IMAGE:796513 || MAP:4q28.2-q || NDUFC1 || NADH dehydrogenase (ubiquinone) 1, subcomplex unknown, 1, 6kDa ||	-0.8117
WID:186739	WID:186739 || IMAGE:897632 || MAP:12q23-q2 || ATP2A2 || ATPase, Ca++ transporting, cardiac muscle, slow twitch 2 ||	-0.8114
WID:282651	WID:282651 || P48460 || MAP: || || lymphotoxin beta (TNF superfamily, member 3) ||	-0.8097
WID:187560	WID:187560 || IMAGE:971212 || MAP:6q23-q24 || HIVEP2 || human immunodeficiency virus type I enhancer binding protein 2 ||	-0.8092
WID:273860	WID:273860 || IMAGE:192242 || MAP:19 || || Homo sapiens transcribed sequence with weak similarity to protein sp:P39193 (H.sapiens) ALU6_HUMAN Alu subfamily SP sequence contamination warning entry ||	-0.8092
WID:185095	WID:185095 || IMAGE:855547 || MAP:6p21.3 || HLA-DRB3 || major histocompatibility complex, class II, DR beta 3 ||	-0.8087
WID:274631	WID:274631 || IMAGE:2467666 || MAP:11p15 || RPS13 || ribosomal protein S13 ||	-0.8075
WID:274350	WID:274350 || IMAGE:1639640 || MAP:10q23.1 || || Homo sapiens similar to eukaryotic initiation factor 5A (LOC143243), mRNA ||	-0.8069
WID:185345	WID:185345 || IMAGE:882510 || MAP:17q23.1- || KPNA2 || karyopherin alpha 2 (RAG cohort 1, importin alpha 1) ||	-0.8068
WID:184516	WID:184516 || IMAGE:666879 || MAP:10 || || Homo sapiens transcribed sequence with strong similarity to protein sp:P13928 (H.sapiens) ANX8_HUMAN Annexin A8 (Annexin VIII) (Vascular anticoagulant-beta) (VAC-beta) ||	-0.8067
WID:279233	WID:279233 || IMAGE:1570414 || MAP:1q32.1 || SNARK || likely ortholog of rat SNF1/AMP-activated protein kinase ||	-0.8064
WID:280005	WID:280005 || IMAGE:814841 || MAP:1q23 || FCGR2B || Low-affinity IgG Fc receptor II-B and C isoforms (multiple orthologous genes)=translocated in t(1;22)(q22;q11) follicular lymphoma ||	-0.8048
WID:273736	WID:273736 || IMAGE:796754 || MAP:16p13-p1 || DREV1 || DORA reverse strand protein 1 ||	-0.8047
WID:187129	WID:187129 || IMAGE:214884 || MAP:9q22.32- || SEC61B || Sec61 beta subunit ||	-0.8041
WID:275731	WID:275731 || IMAGE:488033 || MAP:7q31 || DNAJB9 || DnaJ (Hsp40) homolog, subfamily B, member 9 ||	-0.8006
WID:282196	WID:282196 || IMAGE:2510979 || MAP:6p21.3 || PSMB8 || proteasome (prosome, macropain) subunit, beta type, 8 (large multifunctional protease 7) ||	-0.8004
WID:276999	WID:276999 || IMAGE:277708 || MAP:9q22.1 || AGTPBP1 || ATP/GTP binding protein 1 ||	-0.7977
WID:186186	WID:186186 || IMAGE:548957 || MAP:7q11.23 || GTF2I || BAP135=Bruton's tyrosine kinase-associated protein-135=general transcription factor II, i ||	-0.7976
WID:188733	WID:188733 || IMAGE:416951 || MAP:11q22 || SRP46 || Splicing factor, arginine/serine-rich, 46kD ||	-0.7975
WID:282145	WID:282145 || IMAGE:2477806 || MAP:5q35.3 || HSPC111 || hypothetical protein HSPC111 ||	-0.7965
WID:189073	WID:189073 || IMAGE:950688 || MAP:9q33.1 || ATP6V1G1 || ATPase, H+ transporting, lysosomal 13kDa, V1 subunit G isoform 1 ||	-0.7957
WID:279552	WID:279552 || IMAGE:180079 || MAP:11p12-q1 || ARHGAP1 || Rho GTPase activating protein 1 ||	-0.7943
WID:274446	WID:274446 || IMAGE:2012135 || MAP:12p13.31 || C3AR1 || complement component 3a receptor 1 ||	-0.7925
WID:187679	WID:187679 || IMAGE:809876 || MAP:12q13.13 || ATP5G2 || ATP synthase, H+ transporting, mitochondrial F0 complex, subunit c (subunit 9), isoform 2 ||	-0.7924
WID:274068	WID:274068 || IMAGE:896972 || MAP:17q21.2 || SMARCE1 || SWI/SNF related, matrix associated, actin dependent regulator of chromatin, subfamily e, member 1 ||	-0.7909
WID:189125	WID:189125 || IMAGE:837874 || MAP:16q23.1 || TERF2IP || telomeric repeat binding factor 2, interacting protein ||	-0.7905
WID:275138	WID:275138 || IMAGE:357120 || MAP:16p12.1 || LOC124446 || hypothetical protein BC017488 ||	-0.7888
WID:188258	WID:188258 || IMAGE:2237302 || MAP:8p23.3 || MYOM2 || myomesin (M-protein) 2, 165kDa ||	-0.7874
WID:184021	WID:184021 || IMAGE:1435862 || MAP:Xp22.32 || CD99 || CD99 antigen ||	-0.7857
WID:276089	WID:276089 || IMAGE:325520 || MAP:2p21 || MRPL33 || mitochondrial ribosomal protein L33 ||	-0.7851
WID:184006	WID:184006 || IMAGE:1472150 || MAP:21q22.1- || ATP5O || ATP synthase, H+ transporting, mitochondrial F1 complex, O subunit (oligomycin sensitivity conferring protein) ||	-0.7846
WID:281216	WID:281216 || IMAGE:1967131 || MAP:7q36.1 || HIMAP2 || immunity associated protein 2 ||	-0.7844
WID:190051	WID:190051 || IMAGE:860000 || MAP:7q11.23 || RFC2 || replication factor C (activator 1) 2, 40kDa ||	-0.7842
WID:186880	WID:186880 || IMAGE:897880 || MAP:2p15 || CCT4 || chaperonin containing TCP1, subunit 4 (delta) ||	-0.7837
WID:186054	WID:186054 || IMAGE:753285 || MAP:3q24-q25 || GYG || glycogenin ||	-0.7831
WID:281226	WID:281226 || IMAGE:2010931 || MAP:19p13.3 || MGC15716 || hypothetical protein MGC15716 ||	-0.783
WID:185958	WID:185958 || IMAGE:753917 || MAP:13q32.3 || TM9SF2 || transmembrane 9 superfamily member 2 ||	-0.7805
WID:184136	WID:184136 || IMAGE:755145 || MAP:6q25.2-q || VIL2 || villin 2 (ezrin) ||	-0.7795
WID:274649	WID:274649 || IMAGE:2477806 || MAP:5q35.3 || HSPC111 || hypothetical protein HSPC111 ||	-0.7794
WID:279956	WID:279956 || IMAGE:1592837 || MAP:11p15.5 || IFITM2 || interferon induced transmembrane protein 2 (1-8D) ||	-0.7792
WID:184429	WID:184429 || IMAGE:128126 || MAP:1q32 || DAF || CD55=Decay accelerating factor ||	-0.7791
WID:188599	WID:188599 || IMAGE:214565 || MAP:1 || || Homo sapiens transcribed sequences ||	-0.7781
WID:185008	WID:185008 || IMAGE:853151 || MAP:19q13.1 || RPS16 || ribosomal protein S16 ||	-0.7773
WID:282516	WID:282516 || P10799 || MAP: || || macrophage myristoylated alanine-rich C kinase substrate ||	-0.7771
WID:186017	WID:186017 || IMAGE:184240 || MAP:17q21.3 || ADAM11 || a disintegrin and metalloproteinase domain 11 ||	-0.7762
WID:186322	WID:186322 || IMAGE:194214 || MAP: || || TGFB-induced factor (TALE family homeobox)=TG-interacting factor (TALE family homeobox) ||	-0.7756
WID:188308	WID:188308 || IMAGE:2404216 || MAP:14q22 || PTGER2 || Prostaglandin E receptor 2 (subtype EP2) 53kD ||	-0.7752
WID:187681	WID:187681 || IMAGE:845519 || MAP:10q22-q2 || ATP5C1 || ATP synthase, H+ transporting, mitochondrial F1 complex, gamma polypeptide 1 ||	-0.7744
WID:186375	WID:186375 || IMAGE:197888 || MAP:5q35.3 || GNB2L1 || guanine nucleotide binding protein (G protein), beta polypeptide 2-like 1 ||	-0.7727
WID:273791	WID:273791 || IMAGE:244347 || MAP:1p36.11 || SMP1 || small membrane protein 1 ||	-0.7727
WID:185633	WID:185633 || IMAGE:385017 || MAP:6p21.3 || CREBL1 || cAMP responsive element binding protein-like 1 ||	-0.7724
WID:186890	WID:186890 || IMAGE:758365 || MAP:12q13-q1 || CTDSP2 || CTD (carboxy-terminal domain, RNA polymerase II, polypeptide A) small phosphatase 2 ||	-0.7718
WID:273863	WID:273863 || IMAGE:25058 || MAP:4 || || Homo sapiens clone 25058 mRNA sequence ||	-0.7714
WID:280302	WID:280302 || IMAGE:840760 || MAP:3q22.1 || H41 || hypothetical protein H41 ||	-0.7708
WID:186961	WID:186961 || IMAGE:126221 || MAP:20q13.2- || TPD52L2 || tumor protein D52-like 2 ||	-0.7701
WID:185325	WID:185325 || IMAGE:740907 || MAP:14q11.2- || APEX1 || APEX nuclease (multifunctional DNA repair enzyme) 1 ||	-0.7697
WID:191222	WID:191222 || IMAGE:2568553 || MAP:18p11.21 || HFL-EDDG1 || erythroid differentiation and denucleation factor 1 ||	-0.7686
WID:185819	WID:185819 || IMAGE:263097 || MAP:2p11.2 || RPIA || ribose 5-phosphate isomerase A (ribose 5-phosphate epimerase) ||	-0.7678
WID:188215	WID:188215 || IMAGE:484898 || MAP:13q32.3 || EBI2 || EBI2=Epstein-Barr virus induced G-protein coupled receptor=Putative chemokine receptor ||	-0.7674
WID:185705	WID:185705 || IMAGE:814989 || MAP:2pter-p2 || ITSN2 || intersectin 2 ||	-0.7661
WID:278648	WID:278648 || IMAGE:1417886 || MAP:22q13.31 || CERK || ceramide kinase ||	-0.7646
WID:184416	WID:184416 || IMAGE:26418 || MAP:1p21 || EDG1 || endothelial differentiation, sphingolipid G-protein-coupled receptor, 1 ||	-0.7643
WID:184719	WID:184719 || IMAGE:489079 || MAP:22q13 || IL2RB || IL-2 receptor beta chain ||	-0.7634
WID:282418	WID:282418 || IMAGE:2572139 || MAP:18p11.23 || || Homo sapiens similar to 60S ribosomal protein L6 (TAX-responsive enhancer element binding protein 107) (TAXREB107) (Neoplasm-related protein C140) (LOC374853), mRNA ||	-0.762
WID:186197	WID:186197 || IMAGE:531028 || MAP:12q12-q1 || PRKAG1 || 5'-AMP-activated protein kinase, gamma-1 subunit ||	-0.761
WID:186852	WID:186852 || IMAGE:66564 || MAP:3q29 || BDH || 3-hydroxybutyrate dehydrogenase (heart, mitochondrial) ||	-0.7596
WID:281146	WID:281146 || IMAGE:1877120 || MAP:14q22 || PTGER2 || prostaglandin E receptor 2 (subtype EP2), 53kDa ||	-0.7596
WID:273786	WID:273786 || IMAGE:511107 || MAP:2p15 || CCT4 || chaperonin containing TCP1, subunit 4 (delta) ||	-0.7584
WID:275940	WID:275940 || IMAGE:730346 || MAP:12p13.2 || HEBP1 || HEBP=heme-binding protein ||	-0.7575
WID:282368	WID:282368 || IMAGE:2556648 || MAP:Xp11.3-p || DDX3X || DEAD (Asp-Glu-Ala-Asp) box polypeptide 3, X-linked ||	-0.7569
WID:185869	WID:185869 || IMAGE:40781 || MAP:17q25 || ILF1 || interleukin enhancer binding factor 1 ||	-0.7564
WID:189888	WID:189888 || IMAGE:878606 || MAP:5pter-p1 || PDCD6 || programmed cell death 6 ||	-0.7556
WID:188007	WID:188007 || IMAGE:79964 || MAP:14q24.3 || TMP21 || transmembrane trafficking protein ||	-0.755
WID:184605	WID:184605 || IMAGE:897822 || MAP:9q22 || SYK || syk=protein-tyrosine kinase ||	-0.7548
WID:190210	WID:190210 || IMAGE:1601947 || MAP:6q12 || COX7A2 || cytochrome c oxidase subunit VIIa polypeptide 2 (liver) ||	-0.7544
WID:187064	WID:187064 || IMAGE:487773 || MAP:15q2 || ADAM10 || a disintegrin and metalloproteinase domain 10 ||	-0.753
WID:186777	WID:186777 || IMAGE:841331 || MAP:17q || MMD || monocyte to macrophage differentiation mRNA ||	-0.7525
WID:282151	WID:282151 || IMAGE:2488760 || MAP:12q13.2- || CS || citrate synthase ||	-0.752
WID:274712	WID:274712 || IMAGE:2505604 || MAP:4q25 || SCYE1 || small inducible cytokine subfamily E, member 1 (endothelial monocyte-activating) ||	-0.7506
WID:190623	WID:190623 || IMAGE:2010562 || MAP:19p13.3- || MYO1F || myosin IF ||	-0.7499
WID:184615	WID:184615 || IMAGE:897906 || MAP:3q27-q28 || SIAT1 || sialyltransferase 1 (beta-galactoside alpha-2,6-sialyltransferase) ||	-0.7494
WID:187175	WID:187175 || IMAGE:502669 || MAP:6q21 || HDAC2 || histone deacetylase 2 ||	-0.7493
WID:187993	WID:187993 || IMAGE:825383 || MAP:2q31.1 || TLK1 || tousled-like kinase 1=PKU-beta=KIAA0137=protein kinase ||	-0.7487
WID:189513	WID:189513 || IMAGE:811062 || MAP:17q12 || CGI-69 || CGI-69 protein ||	-0.7484
WID:188024	WID:188024 || IMAGE:781057 || MAP:7q31 || DNAJB9 || DnaJ (Hsp40) homolog, subfamily B, member 9 ||	-0.7474
WID:189727	WID:189727 || IMAGE:1470151 || MAP:11q13.4 || GAB2 || GRB2-associated binding protein 2 ||	-0.7468
WID:186480	WID:186480 || IMAGE:897567 || MAP:11p15.4 || LDHA || Lactate dehydrogenase A ||	-0.7454
WID:186624	WID:186624 || IMAGE:684661 || MAP:12q21.1 || GLIPR1 || GLI pathogenesis-related 1 (glioma) ||	-0.7453
WID:187773	WID:187773 || IMAGE:592802 || MAP:4p16.3 || RGS12 || regulator of G-protein signalling 12 ||	-0.7451
WID:273864	WID:273864 || IMAGE:33126 || MAP:7q11.22 || SBDS || Shwachman-Bodian-Diamond syndrome ||	-0.7438
WID:281059	WID:281059 || IMAGE:2006131 || MAP:6p12 || GCLC || glutamate-cysteine ligase, catalytic subunit ||	-0.7424
WID:184141	WID:184141 || IMAGE:260303 || MAP:21q22.3 || ETS2 || ets-2=ets family transcription factor ||	-0.742
WID:186582	WID:186582 || IMAGE:841620 || MAP:8p22-p21 || DPYSL2 || dihydropyrimidinase-like 2 ||	-0.7419
WID:187389	WID:187389 || IMAGE:299360 || MAP:1p31.1 || FUBP1 || FBP1=FUSE binding protein1=myc transcription factor ||	-0.7406
WID:185255	WID:185255 || IMAGE:431655 || MAP:19q13.3 || TEAD2 || TEA domain family member 2 ||	-0.7399
WID:275463	WID:275463 || IMAGE:278023 || MAP:1p22.1 || M96 || likely ortholog of mouse metal response element binding transcription factor 2 ||	-0.7399
WID:184611	WID:184611 || IMAGE:785616 || MAP:6p24.3 || SSR1 || signal sequence receptor, alpha (translocon-associated protein alpha) ||	-0.7394
WID:274089	WID:274089 || IMAGE:344977 || MAP:4q25 || DC2 || DC2 protein ||	-0.7393
WID:186821	WID:186821 || IMAGE:714210 || MAP:2p13.3 || RY1 || putative nucleic acid binding protein RY-1 ||	-0.7386
WID:279723	WID:279723 || IMAGE:809910 || MAP:11p15.5 || IFITM3 || Interferon-inducible protein 1-8U ||	-0.7384
WID:191442	WID:191442 || IMAGE:21652 || MAP:5q31 || CTNNA1 || catenin (cadherin-associated protein), alpha 1, 102kDa ||	-0.7364
WID:274679	WID:274679 || IMAGE:2496451 || MAP:11q22 || SRP46 || Splicing factor, arginine/serine-rich, 46kD ||	-0.7357
WID:187986	WID:187986 || IMAGE:208764 || MAP:16p13.3 || HBA2 || hemoglobin, alpha 2 ||	-0.7356
WID:274773	WID:274773 || IMAGE:2566009 || MAP:17q25 || TIMP2 || tissue inhibitor of metalloproteinase 2 ||	-0.7347
WID:276984	WID:276984 || IMAGE:277430 || MAP:7p15.2 || KIAA0087 || KIAA0087 gene product ||	-0.7347
WID:189580	WID:189580 || IMAGE:815040 || MAP:15q25.2 || SPC18 || signal peptidase complex (18kD) ||	-0.7343
WID:187246	WID:187246 || IMAGE:78353 || MAP:16q13 || MT1F || metallothionein 1F (functional) ||	-0.7341
WID:275738	WID:275738 || IMAGE:365531 || MAP:1p36.1 || CDC42 || cell division cycle 42 (GTP binding protein, 25kDa) ||	-0.7334
WID:186308	WID:186308 || IMAGE:134476 || MAP:Xq28 || SYBL1 || synaptobrevin-like 1 ||	-0.7324
WID:273842	WID:273842 || IMAGE:586845 || MAP:20p11 || FOXA2 || forkhead box A2 ||	-0.7319
WID:191241	WID:191241 || IMAGE:2121293 || MAP:1p36.11 || CNR2 || cannabinoid receptor 2 (macrophage) ||	-0.7312
WID:189432	WID:189432 || IMAGE:854644 || MAP:14q24.3 || NPC2 || Niemann-Pick disease, type C2 ||	-0.7308
WID:189137	WID:189137 || IMAGE:897301 || MAP:12p12.2 || CMAS || cytidine monophosphate N-acetylneuraminic acid synthetase ||	-0.7297
WID:190070	WID:190070 || IMAGE:1472499 || MAP:12q13 || AQP6 || aquaporin 6, kidney specific ||	-0.7297
WID:186757	WID:186757 || IMAGE:739993 || MAP:2p23.3 || BRE || brain and reproductive organ-expressed (TNFRSF1A modulator) ||	-0.7292
WID:282138	WID:282138 || IMAGE:2472305 || MAP:2cen-q13 || RALB || v-ral simian leukemia viral oncogene homolog B (ras related; GTP binding protein) ||	-0.7283
WID:276111	WID:276111 || IMAGE:840677 || MAP:7 || || Homo sapiens immunoglobulin kappa light chain mRNA, partial cds ||	-0.7268
WID:187166	WID:187166 || IMAGE:755578 || MAP:16q24.3 || SLC7A5 || solute carrier family 7 (cationic amino acid transporter, y+ system), member 5 ||	-0.7264
WID:274673	WID:274673 || IMAGE:2494000 || MAP:20q13.33 || MYT1 || myelin transcription factor 1 ||	-0.7263
WID:187664	WID:187664 || IMAGE:345957 || MAP:3q21 || CSTA || cystatin A (stefin A) ||	-0.7251
WID:279973	WID:279973 || IMAGE:1636069 || MAP:17q25 || MRPL12 || mitochondrial ribosomal protein L12 ||	-0.7251
WID:281415	WID:281415 || IMAGE:2073299 || MAP: || || Unknown ||	-0.7242
WID:184579	WID:184579 || IMAGE:208161 || MAP:20q13.1 || YWHAB || tyrosine 3-monooxygenase/tryptophan 5-monooxygenase activation protein, beta polypeptide ||	-0.7225
WID:185708	WID:185708 || IMAGE:825411 || MAP:19p13.3- || HNRPM || heterogeneous nuclear ribonucleoprotein M ||	-0.7212
WID:190753	WID:190753 || IMAGE:825659 || MAP:8q24.3 || NDRG1 || N-myc downstream regulated gene 1 ||	-0.7207
WID:190436	WID:190436 || IMAGE:2032639 || MAP:19q13.4 || LILRB1 || LIR-6=PIR homologue ||	-0.72
WID:279706	WID:279706 || IMAGE:428733 || MAP:3p21.31 || PRKCD || PKC delta=Protein kinase C, delta ||	-0.7193
WID:282327	WID:282327 || IMAGE:2548445 || MAP:18p11.31 || MRLC2 || myosin regulatory light chain MRLC2 ||	-0.7192
WID:278705	WID:278705 || IMAGE:1455544 || MAP:18p11.21 || HCCA3 || hepatocellular carcinoma susceptibility protein ||	-0.7164
WID:185890	WID:185890 || IMAGE:240367 || MAP:16q21-q2 || CTCF || CCCTC-binding factor (zinc finger protein) ||	-0.7158
WID:186887	WID:186887 || IMAGE:797059 || MAP:Xq21.3-q || NAP1L3 || nucleosome assembly protein 1-like 3 ||	-0.7158
WID:189143	WID:189143 || IMAGE:627401 || MAP:5q23.1 || GG2-1 || TNF-induced protein ||	-0.7158
WID:279606	WID:279606 || IMAGE:841208 || MAP:1q32.2-q || PPP2R5A || protein phosphatase 2, regulatory subunit B (B56), alpha isoform ||	-0.7154
WID:274366	WID:274366 || IMAGE:489657 || MAP:21q22.3 || WRB || tryptophan rich basic protein ||	-0.715
WID:185582	WID:185582 || IMAGE:810806 || MAP:19p13.2 || CDC37 || CDC37 homolog=subunit of Hsp90 ||	-0.7126
WID:186097	WID:186097 || IMAGE:204335 || MAP:6q21 || CD24 || CD24 antigen (small cell lung carcinoma cluster 4 antigen) ||	-0.7123
WID:188161	WID:188161 || IMAGE:2316338 || MAP:13q12-q1 || TPT1 || tumor protein, translationally-controlled 1 ||	-0.7123
WID:184793	WID:184793 || IMAGE:950680 || MAP:11q12-q1 || DDB1 || Damage-specific DNA binding protein 1 (127 kD) ||	-0.7121
WID:276877	WID:276877 || IMAGE:271398 || MAP:1p13.2 || MGC54289 || hypothetical protein MGC54289 ||	-0.7116
WID:185672	WID:185672 || IMAGE:502582 || MAP:17q21.1 || TCFL4 || transcription factor-like 4 ||	-0.7108
WID:186841	WID:186841 || IMAGE:789318 || MAP:6q21 || CCNC || cyclin C ||	-0.71
WID:282091	WID:282091 || IMAGE:2463364 || MAP:5q23.1-q || ENTH || enthoprotin ||	-0.7099
WID:184492	WID:184492 || IMAGE:770858 || MAP:1q32 || CD34 || CD34 ||	-0.7097
WID:282229	WID:282229 || IMAGE:2515917 || MAP:16q22.1 || CBFB || core-binding factor, beta subunit ||	-0.7097
WID:184198	WID:184198 || IMAGE:809578 || MAP:19q13.4 || RPS5 || ribosomal protein S5 ||	-0.7094
WID:185427	WID:185427 || IMAGE:809910 || MAP:11p15.5 || IFITM3 || Interferon-inducible protein 1-8U ||	-0.7094
WID:277116	WID:277116 || IMAGE:290110 || MAP:13q14.3 || KPNA3 || karyopherin alpha 3 (importin alpha 4) ||	-0.7086
WID:185922	WID:185922 || IMAGE:197176 || MAP:10p15 || GDI2 || GDP dissociation inhibitor 2 ||	-0.7077
WID:186448	WID:186448 || IMAGE:840940 || MAP:8q22.2-q || PABPC1 || poly(A) binding protein, cytoplasmic 1 ||	-0.7073
WID:188697	WID:188697 || IMAGE:795877 || MAP:5q12.1-q || SNK || serum-inducible kinase ||	-0.7034
WID:185456	WID:185456 || IMAGE:1455976 || MAP:11p15.5 || IFITM2 || interferon induced transmembrane protein 2 (1-8D) ||	-0.7032
WID:275587	WID:275587 || IMAGE:357138 || MAP:10p11 || EPC1 || enhancer of polycomb homolog 1, (Drosophila) ||	-0.7032
WID:184526	WID:184526 || IMAGE:70827 || MAP:7q34-q36 || ABP1 || amiloride binding protein 1 (amine oxidase (copper-containing)) ||	-0.7028
WID:276271	WID:276271 || IMAGE:786169 || MAP:12p11.23 || FLJ11088 || GGA binding partner ||	-0.7024
WID:190420	WID:190420 || IMAGE:2019011 || MAP:16q13 || MT3 || metallothionein 3 (growth inhibitory factor (neurotrophic)) ||	-0.7013
WID:186629	WID:186629 || IMAGE:841691 || MAP:12q23.1 || METAP2 || methionyl aminopeptidase 2 ||	-0.7011
WID:190162	WID:190162 || IMAGE:809910 || MAP:11p15.5 || IFITM3 || Interferon-inducible protein 1-8U ||	-0.7004
WID:184483	WID:184483 || IMAGE:810899 || MAP:1q21.2 || CKS1B || ckshs1=homolog of Cks1=CDC28 protein kinase 1 ||	-0.6993
WID:274541	WID:274541 || IMAGE:2417330 || MAP:1p36 || CDW52 || CDW52 antigen (CAMPATH-1 antigen) ||	-0.6989
WID:185185	WID:185185 || IMAGE:530359 || MAP:8p22-q11 || FNTA || farnesyltransferase, CAAX box, alpha ||	-0.6987
WID:280336	WID:280336 || IMAGE:729509 || MAP:Xq28 || VBP1 || Prefoldin subunit 3=chaperone that delivers unfolded proteins to cytosolic chaperonin=VHL binding protein-1 ||	-0.6985
WID:184173	WID:184173 || IMAGE:359835 || MAP:Xp22.1 || SAT || spermidine/spermine N1-acetyltransferase ||	-0.6981
WID:280961	WID:280961 || IMAGE:345916 || MAP:2p21 || SPTBN1 || spectrin, beta, non-erythrocytic 1 ||	-0.6975
WID:186550	WID:186550 || IMAGE:767994 || MAP:14q13-q2 || STRN3 || striatin, calmodulin binding protein 3 ||	-0.6973
WID:186460	WID:186460 || IMAGE:950092 || MAP:6p21 || SFRS3 || splicing factor, arginine/serine-rich 3 ||	-0.6954
WID:189390	WID:189390 || IMAGE:786283 || MAP:5q14.1 || SSBP2 || single-stranded DNA binding protein 2 ||	-0.6952
WID:275760	WID:275760 || IMAGE:245277 || MAP:Xq13.3-X || ITM2A || integral membrane protein 2A ||	-0.695
WID:275500	WID:275500 || IMAGE:290552 || MAP:14q13.2 || GARNL1 || GTPase activating RANGAP domain-like 1 ||	-0.6941
WID:281106	WID:281106 || IMAGE:1850925 || MAP:14q31 || ITPK1 || inositol 1,3,4-triphosphate 5/6 kinase ||	-0.6929
WID:189378	WID:189378 || IMAGE:813631 || MAP:12q11-q1 || TM7SF3 || transmembrane 7 superfamily member 3 ||	-0.6925
WID:191402	WID:191402 || IMAGE:2576914 || MAP:1p33-p32 || AKR1A1 || aldo-keto reductase family 1, member A1 (aldehyde reductase) ||	-0.6923
WID:279838	WID:279838 || IMAGE:309449 || MAP:Yp11.3 || RPS4Y || ribosomal protein S4, Y-linked ||	-0.6922
WID:282453	WID:282453 || IMAGE:2578263 || MAP:12q24.11 || PWP1 || nuclear phosphoprotein similar to S. cerevisiae PWP1 ||	-0.6909
WID:276110	WID:276110 || IMAGE:897641 || MAP:1q44 || HNRPU || heterogeneous nuclear ribonucleoprotein U (scaffold attachment factor A) ||	-0.6899
WID:184440	WID:184440 || IMAGE:194949 || MAP:7q21-q22 || CYP3A7 || cytochrome P450, family 3, subfamily A, polypeptide 7 ||	-0.6897
WID:184232	WID:184232 || IMAGE:134544 || MAP:11p15.1 || PSMA1 || proteasome (prosome, macropain) subunit, alpha type, 1 ||	-0.6894
WID:190008	WID:190008 || IMAGE:248098 || MAP:1 || || Homo sapiens transcribed sequences ||	-0.6874
WID:187128	WID:187128 || IMAGE:770444 || MAP:7q22.2 || SYPL || synaptophysin-like protein ||	-0.6867
WID:185929	WID:185929 || IMAGE:141562 || MAP:1p13.2 || SLC16A4 || solute carrier family 16 (monocarboxylic acid transporters), member 4 ||	-0.6858
WID:188444	WID:188444 || IMAGE:823779 || MAP:2p13.3 || PLEK || pleckstrin ||	-0.6847
WID:279539	WID:279539 || IMAGE:814539 || MAP:Xp11.2 || RBM3 || RNA binding motif protein 3 ||	-0.684
WID:184733	WID:184733 || IMAGE:949940 || MAP:11p15 || RPL27A || ribosomal protein L27a ||	-0.6838
WID:274757	WID:274757 || IMAGE:2563224 || MAP:1p36.2 || PIK3CD || phosphoinositide-3-kinase, catalytic, delta polypeptide ||	-0.6828
WID:277519	WID:277519 || IMAGE:854789 || MAP:2p25 || TIEG2 || TGFB inducible early growth response 2 ||	-0.6823
WID:184433	WID:184433 || IMAGE:276547 || MAP:19p13.2 || DNMT1 || DNA (cytosine-5-)-methyltransferase 1 ||	-0.6821
WID:282116	WID:282116 || IMAGE:2467229 || MAP:1p36.33- || PARK7 || Parkinson disease (autosomal recessive, early onset) 7 ||	-0.6821
WID:185295	WID:185295 || IMAGE:307069 || MAP: || || Unknown ||	-0.682
WID:186341	WID:186341 || IMAGE:755239 || MAP:17q21.3 || NME2 || non-metastatic cells 2, protein (NM23B) expressed in ||	-0.6811
WID:184644	WID:184644 || IMAGE:774502 || MAP:7q11.23 || PTPN12 || protein tyrosine phosphatase, non-receptor type 12 ||	-0.6808
WID:279908	WID:279908 || IMAGE:815015 || MAP:12p11 || TERA || TERA protein ||	-0.6803
WID:184378	WID:184378 || IMAGE:741474 || MAP:19q13.1 || GPI || Glucose phosphate isomerase ||	-0.68
WID:189490	WID:189490 || IMAGE:397638 || MAP:4q31.21 || LSM6 || LSM6 homolog, U6 small nuclear RNA associated (S. cerevisiae) ||	-0.679
WID:184121	WID:184121 || IMAGE:809421 || MAP:10q22 || PCBD || 6-pyruvoyl-tetrahydropterin synthase/dimerization cofactor of hepatocyte nuclear factor 1 alpha (TCF1) ||	-0.6787
WID:183991	WID:183991 || IMAGE:1410444 || MAP:4q13-q21 || AREG || amphiregulin (schwannoma-derived growth factor) ||	-0.6786
WID:188390	WID:188390 || IMAGE:2566019 || MAP:9q34.3 || OLFM1 || olfactomedin 1 ||	-0.6785
WID:279060	WID:279060 || IMAGE:1635874 || MAP:11q12.1 || SELH || selenoprotein H ||	-0.6785
WID:184752	WID:184752 || IMAGE:781341 || MAP:6q25-q26 || TULP4 || tubby like protein 4 ||	-0.6779
WID:186613	WID:186613 || IMAGE:949934 || MAP:5q31 || HNRPA0 || heterogeneous nuclear ribonucleoprotein A0 ||	-0.6776
WID:277592	WID:277592 || IMAGE:232842 || MAP:2p13.3 || PELI1 || pellino homolog 1 (Drosophila) ||	-0.6776
WID:281240	WID:281240 || IMAGE:2016420 || MAP:21q22.3 || HRMT1L1 || HMT1 hnRNP methyltransferase-like 1 (S. cerevisiae) ||	-0.6764
WID:184652	WID:184652 || IMAGE:363569 || MAP:5p13.1 || PTGER4 || prostaglandin E receptor 4 (subtype EP4) ||	-0.6755
WID:185105	WID:185105 || IMAGE:884644 || MAP:3p21.3 || LAMR1 || laminin receptor 1 (ribosomal protein SA, 67kDa) ||	-0.6745
WID:274271	WID:274271 || IMAGE:1521859 || MAP:4q21.1 || ASAHL || N-acylsphingosine amidohydrolase (acid ceramidase)-like ||	-0.6743
WID:185313	WID:185313 || IMAGE:322914 || MAP:2p25 || ACP1 || Acid phosphatase 1, soluble ||	-0.6742
WID:187098	WID:187098 || IMAGE:782385 || MAP:8p21 || EXTL3 || exostoses (multiple)-like 3 ||	-0.6725
WID:274549	WID:274549 || IMAGE:2430220 || MAP: || || Unknown ||	-0.6725
WID:187343	WID:187343 || IMAGE:302933 || MAP:15q11-q1 || ACTC || actin, alpha, cardiac muscle ||	-0.6723
WID:186377	WID:186377 || IMAGE:768443 || MAP:12p12.3- || MGST1 || Glutathione S-transferase, microsomal ||	-0.6721
WID:191497	WID:191497 || IMAGE:42059 || MAP:7q31-q32 || DLD || dihydrolipoamide dehydrogenase (E3 component of pyruvate dehydrogenase complex, 2-oxo-glutarate complex, branched chain keto acid dehydrogenase complex) ||	-0.6708
WID:186997	WID:186997 || IMAGE:810395 || MAP:19q13.31 || E1B-AP5 || E1B-55kDa-associated protein 5 ||	-0.6698
WID:188318	WID:188318 || IMAGE:2418240 || MAP:2q12-q21 || DBI || diazepam binding inhibitor (GABA receptor modulator, acyl-Coenzyme A binding protein) ||	-0.6691
WID:279627	WID:279627 || IMAGE:951230 || MAP:9p22.2 || SNAPC3 || small nuclear RNA activating complex, polypeptide 3, 50kDa ||	-0.6684
WID:186249	WID:186249 || IMAGE:823691 || MAP:4q21.22 || CCNG2 || cyclin G2 ||	-0.6678
WID:189599	WID:189599 || IMAGE:898098 || MAP:8p11 || TACC1 || transforming, acidic coiled-coil containing protein 1 ||	-0.6672
WID:273897	WID:273897 || IMAGE:247050 || MAP:15q14 || MGC20481 || hypothetical protein MGC20481 ||	-0.6672
WID:275119	WID:275119 || IMAGE:233550 || MAP:12q14.1- || CGI-119 || CGI-119 protein ||	-0.6659
WID:187293	WID:187293 || IMAGE:884718 || MAP:4p16.3 || SLBP || stem-loop (histone) binding protein ||	-0.6658
WID:185721	WID:185721 || IMAGE:813983 || MAP:17p11.2 || COPS3 || COP9 constitutive photomorphogenic homolog subunit 3 (Arabidopsis) ||	-0.6651
WID:186271	WID:186271 || IMAGE:771084 || MAP:17q21 || BECN1 || beclin 1 (coiled-coil, myosin-like BCL2 interacting protein) ||	-0.6634
WID:281743	WID:281743 || IMAGE:2326129 || MAP:19q13.3- || BBC3 || Bcl-2 binding component 3 (bbc3) ||	-0.6634
WID:273936	WID:273936 || IMAGE:395625 || MAP:3p25.3 || LOC55831 || 30 kDa protein ||	-0.6632
WID:185760	WID:185760 || IMAGE:713129 || MAP:5q11-q12 || GZMA || Granzyme A=HuHF=Hanukah factor serine protease ||	-0.6619
WID:273541	WID:273541 || IMAGE:345751 || MAP:3p14.2 || RYBP || RING1 and YY1 binding protein ||	-0.6616
WID:186786	WID:186786 || IMAGE:826459 || MAP:9q34.11 || PPP6C || protein phosphatase 6, catalytic subunit=DUSP6=PYST1=cytosolic phosphatase catalytic subunit ||	-0.661
WID:186783	WID:186783 || IMAGE:840821 || MAP:Xq28 || SSR4 || signal sequence receptor, delta (translocon-associated protein delta) ||	-0.66
