# Supplementary material for: Immunoglobulin-like transcript 2 (ILT2) is a biomarker of therapeutic response to oncolytic immunotherapy with vaccinia viruses
Source: J Immunother Cancer. 2014 Jan 27;2:1. doi: 10.1186/2051-1426-2-1 (PMC4019911; doi:10.1186/2051-1426-2-1)
Supplement: Additional file 3: Table S3 — Up-regulated and down-regulated genes in the tumor microenvironment after rV-B7.1 treatment. Gene expression profiles from metastatic melanoma lesions were obtained from fine needle aspiration (FNA) samples (n = 5) before (pre) and after (post) rV-B7.1 vaccination and analyzed using a customized 32x24x23 (~17,000 spot) human cDNA microarray. Results pre and post oncolytic vaccine treatment are further shown for responders (n = 2; 103 SD and 104 PR) and non-responders (n = 3; 105 PD, 107 PD, 109 PD). [file 2051-1426-2-1-S3.xls]

## Sheet: rVB7.1-original retrive
Additional file 3: Table S3. Up-regulated and down-regulated genes in the tumor microenvironment after rV-B7.1 treatment.
Green-highlighted genes down-regulated
Red-highlighted genes are up-regulated
UNIQID	NAME	Pre 104 PR 1	Pre 103 SD 1	Pre 107 PD 1	Pre 109 PD 1	Pre 105 PD 1	Post 104 PR 1	Post 104 PR 2	Post 104 PR 3	Post 104 PR 4	Post 104 PR 5	Post 104 PR 6	Post 104 PR 7	Post 104 PR 8	Post 104 PR 9	Post 103 SD 1	Post 103 SD 2	Post 107 PD 1	Post 109 PD 1	Post 105 PD 1	Post 105 PD 2
WID:191450	WID:191450 || IMAGE:25584 || MAP:16p12 || UQCRC2 || ubiquinol-cytochrome c reductase core protein II		-3.7343	-4.5862	-6.1698	-7.8152	-5.9302	-6.0512	-4.7043	-5.3523	-4.6911	-6.8598	-6.6266	-7.5984	-7.1138	-6.1278	-5.3587	-6.5011	-5.8152	-5.5735	-6.3511
WID:280916	WID:280916 || IMAGE:825318 || MAP:1q21.2 || FLJ21272 || hypothetical protein FLJ21272																				-3.8745
WID:277576	WID:277576 || IMAGE:122321 || MAP: || || Unknown	-1.9529	-4.9001	-4.6478	-1.9263	-4.3996	-3.0597	-2.8455	-3.658	-4.0695	-3.5816	-2.1735	-2.4504		-2.6239	-4.8456	-3.9674	-2.7206	-3.2709	-2.1968	-2.6529
WID:277590	WID:277590 || IMAGE:232651 || MAP:20q13.32 || TUBB1 || tubulin, beta 1	-1.988	-3.8838	-4.2846	-3.3268	-3.2525	-2.2394	-2.0308	-3.935	-3.0397	-3.3862					-4.1761	-4.5442		-4.5601	-3.8764	-2.6918
WID:188236	WID:188236 || IMAGE:504527 || MAP:5q34 || DUSP1 || dual specificity phosphatase 1=MKP-1=CL100	-2.0822	-3.7122	-3.8061	-2.2118	-3.7241	-3.8644	-3.338	-3.8177	-3.616	-3.8102	-3.1333	-2.9998	-1.2536	-3.394	-4.4297	-3.5197	-2.2748	-2.4792	-3.6386	-3.2006
WID:282470	WID:282470 || P04763 || MAP: || || chemokine (C-X-C motif), receptor 4 (fusin)	-2.4183	-2.6231	-2.298	-2.81	-3.1577	-3.2415	-3.5798	-4.1936	-4.5335	-3.8293	-3.3582	-3.0072		-2.5791	-2.8663	-4.5824	-3.3645	-3.4821	-2.6312	-3.0034
WID:185097	WID:185097 || IMAGE:293925 || MAP:12q14.3 || LYZ || MIR-7=monocyte/macrophage Ig-related receptor=HM43 monocyte inhibitory receptor (overlaps with lysozyme)=LIR-1	-3.9858	-3.7318	-2.3902	-2.6578	-3.9203	-4.0656	-3.7634	-3.9172	-3.3937	-3.3003	-3.0734	-3.3512	1.388	-3.1142	-4.1976	-3.9956	-1.9501	-2.568	-3.3909	-2.331
WID:281663	WID:281663 || IMAGE:2310335 || MAP: || || Unknown	-2.4314	-3.6721	-2.3699	-0.9616	-2.9938	-2.5866	-3.1232	-4.6089	-2.9039	-3.641	-3.0244	-3.7655	-2.3691	-3.1266	-3.943	-3.5204	-3.8124	-2.162	-2.1236	-3.3932
WID:278694	WID:278694 || IMAGE:1435624 || MAP:5q14.3 || CSPG2 || chondroitin sulfate proteoglycan 2 (versican)	-3.1944	-4.1352		-1.5203	-3.4834	-2.3588	-3.2002	-4.0623	-3.2789	-3.2747		-2.6493	0.6526		-4.1454	-3.7293			-3.776	-2.281
WID:281800	WID:281800 || IMAGE:321266 || MAP:20q11.2- || MAFB || v-maf musculoaponeurotic fibrosarcoma oncogene homolog B (avian)	-2.2617	-2.9169			-3.3322	-3.3126	-3.6571	-3.5338	-3.997	-3.4659	-2.8691	-2.91	-1.0474	-3.0145	-3.8134	-4.354			-3.0432	-1.5492
WID:281720	WID:281720 || IMAGE:2321596 || MAP:1q31 || RGS2 || regulator of G-protein signalling 2, 24kDa	-1.8708	-3.3629	-4.062	-2.6954	-2.8894	-1.5024	-3.5934	-5.2548	-3.5036	-3.5388		-1.6063	1.0999		-3.8836	-4.1138	-1.9854	-3.3678	-4.7236	-2.3321
WID:280911	WID:280911 || IMAGE:1415750 || MAP:1q41 || H3F3A || H3 histone, family 3A		-2.8802
WID:185670	WID:185670 || IMAGE:489631 || MAP:5q14.3 || CSPG2 || chondroitin sulfate proteoglycan 2 (versican)	-1.9639	-4.0565	-2.8785	-1.6504	-3.6997	-2.9832	-2.7507	-3.7052	-3.3838	-3.2212	-2.1607	-2.5137	-0.0661	-2.2309	-4.3724	-3.3792		-2.8815	-2.6009	-3.8242
WID:281840	WID:281840 || IMAGE:2043167 || MAP:10q25.2- || BAG3 || BCL2-associated athanogene 3	-2.331	-4.0925		-1.2543	-3.6734	-2.6909	-3.1676	-2.8564	-3.1604	-2.5703	-3.6437		-1.8345	-3.3918	-4.5466	-4.7907	-3.4235	-1.0699	-2.7416	-2.1029
WID:186849	WID:186849 || IMAGE:810787 || MAP:19p13.2 || DNAJB1 || DnaJ (Hsp40) homolog, subfamily B, member 1	-3.2821	-3.562	-2.7753	-3.1555	-3.6945	-2.7298	-3.1686	-3.2008	-2.9629	-2.3533	-3.8136	-3.35	-2.5523	-3.2167	-3.63	-3.6994	-2.7294	-1.6451	-2.156	-1.7321
WID:191217	WID:191217 || IMAGE:2559526 || MAP:1cen-qte || HSPA6 || heat shock 70kDa protein 6 (HSP70B')	-3.0234	-4.6345	-2.655	-0.8534	-2.9331	-3.2358	-2.812	-3.6928	-2.815	-2.8584	-2.4217	-3.2815	-1.7641	-2.8797	-4.3159	-3.5906	-2.5941	-2.1569	-2.2259	-1.9044
WID:187156	WID:187156 || IMAGE:293925 || MAP:12q14.3 || LYZ || MIR-7=monocyte/macrophage Ig-related receptor=HM43 monocyte inhibitory receptor (overlaps with lysozyme)=LIR-1	-2.6858	-3.2331	-1.3453	-2.2126	-3.5791	-3.4023	-3.3297	-3.3593	-3.3723	-3.555	-2.5415	-2.1357	0.5685	-2.7753	-3.1314	-2.7279	-2.0021	-2.549	-3.6596	-3.3921
WID:275723	WID:275723 || IMAGE:144849 || MAP:16q24.1 || COTL1 || coactosin-like 1 (Dictyostelium)	-2.6088	-1.8368		-2.1995	-3.7201	-3.1163	-3.9698	-3.2439	-3.0636	-3.2838	-3.1462	-2.4436	-0.1723	-3.1591	-2.3342	-2.8958	-2.0926	-2.1278	-3.077	-3.4616
WID:280011	WID:280011 || IMAGE:754491 || MAP: || || Unknown	-1.9707	-3.2064	-2.7608	-1.595	-3.1326	-2.6266	-2.5806	-3.7985	-3.5947	-3.2158	-1.8207		0.2086	-2.1923	-3.5967	-3.601	-3.2612	-3.454	-2.4894	-3.3319
WID:281799	WID:281799 || IMAGE:547945 || MAP:13q33-q3 || LIG4 || ligase IV, DNA, ATP-dependent	-2.0307	-2.8505		0.4515	-3.0691	-3.3421	-3.1864	-3.5866	-3.8907	-3.5441	-3.4615		-0.9568	-2.6172	-3.2715	-3.5263		-2.3059	-2.584	-2.0398
WID:274698	WID:274698 || IMAGE:2503571 || MAP:9q31 || KLF4 || Kruppel-like factor 4 (gut)	-1.707	-3.8937			-3.5935	-1.9226	-2.4116	-2.5257	-2.7076	-3.1202	-2.2063		-0.9064	-1.7876	-3.9047	-2.5451	-4.5935	-3.4534	-2.0693	-3.3225
WID:275773	WID:275773 || IMAGE:343731 || MAP:19p13.13 || KLF2 || Kruppel-like factor 2 (lung)		-1.9621	-2.983		-2.6224	-3.2351	-4.0491	-3.112	-4.0144	-3.7925	-2.9445	-2.8	0.6909	-2.7201	-1.7381	-3.1254		-1.8624	-4.2617	-3.1851
WID:278961	WID:278961 || IMAGE:1603583 || MAP:Xq13.3 || SH3BGRL || SH3 domain binding glutamic acid-rich protein like	-2.1721	-2.2639			-4.3013	-2.471	-2.4851	-1.907	-2.977	-3.0271	-2.1171	-1.47	-0.43	-2.1184	-2.7095	-3.6984		-3.1632	-4.5328	-2.4063
WID:191312	WID:191312 || IMAGE:2442397 || MAP:12q24.2 || ALDH2 || aldehyde dehydrogenase 2 family (mitochondrial)	-2.1175	-2.4354		-1.7017	-3.3595	-2.3946	-3.4443	-4.8881	-2.9522	-3.0669	-2.0398		-0.5674	-2.1201	-3.1808	-2.9612		-2.9829	-2.2228	-2.5293
WID:279642	WID:279642 || IMAGE:260223 || MAP:4p15 || BST1 || bone marrow stromal cell antigen 1		-3.5054			-2.8212										-2.7705
WID:184189	WID:184189 || IMAGE:149910 || MAP:1q23-q25 || SELL || CD62L=L-selectin=LAM-1=leukocyte adhesion molecule-1	-1.9647	-1.9084	-4.9496	-2.6895	-3.8234	-2.4106	-2.5925	-4.0291	-3.0925	-3.1584	-2.4326	-2.2267	0.3231	-2.54	-2.6829	-3.3795	-2.5324	-3.033	-2.0758	-2.0117
WID:281146	WID:281146 || IMAGE:1877120 || MAP:14q22 || PTGER2 || prostaglandin E receptor 2 (subtype EP2), 53kDa		-2.8086	-1.7354		-3.6782	-2.735	-3.3884	-1.6505	-3.9658	-2.815			-0.3938		-3.5065				-1.8687	-3.0801
WID:187802	WID:187802 || IMAGE:593183 || MAP:17q11.2 || EVI2B || ecotropic viral integration site 2B		-2.221	-2.7314	-2.6214	-3.4496	-2.2941	-3.4896	-1.8944	-2.7511	-3.3074	-2.0915	-2.0719	-0.141	-1.7752	-2.922	-3.4515	-2.9819	-3.366	-3.1234	-3.1835
WID:282426	WID:282426 || IMAGE:2576857 || MAP:17q21.31 || SUI1 || putative translation initiation factor	-1.663	-3.3909	-1.4573	-2.011	-3.1815	-2.4414	-2.9015	-2.2729	-2.8739	-2.3318	-2.2656	-1.4589	-1.3989	-2.8897	-2.7075	-2.9398	-2.7445	-1.6765	-3.9036	-2.2805
WID:184640	WID:184640 || IMAGE:703581 || MAP:10q22.1 || PRG1 || proteoglycan 1, secretory granule	-3.0766	-2.8825	-2.4424	0.2376	-3.8556	-2.6733	-3.0861	-4.2648	-3.3405	-3.3258	-2.9216		0.3444		-3.6146	-3.0435	-1.7115	-0.1164	-2.9663	-1.4695
WID:185551	WID:185551 || IMAGE:1321598 || MAP: || || Unknown	-2.1244	-1.994	-2.3767	-1.6836	-3.4017	-3.0152	-2.4516	-2.8741	-3.6277	-2.6281			-0.6254		-2.7532			-2.7797	-2.8242	-3.2418
WID:186858	WID:186858 || IMAGE:687875 || MAP:1q21 || CTSS || cathepsin S		-3.4628			-3.2495	-2.8336	-1.9821	-2.9411	-4.3802	-2.6381	-1.6667	-1.7867	0.029	-1.9515	-3.5308	-2.4024	-2.7288	-2.1445	-2.2542	-2.6926
WID:278769	WID:278769 || IMAGE:1475662 || MAP:3p22 || AXUD1 || AXIN1 up-regulated 1	-0.9245	-2.3359			-2.5317	-2.464	-2.2469	-2.8546	-3.8406	-2.5869	-1.72				-2.7988	-2.3628		-2.5202	-1.8178	-2.7486
WID:281708	WID:281708 || IMAGE:2316594 || MAP: || || Unknown	-1.1374	-3.0676	-2.1791		-3.3846	-0.7422	-2.2038	-3.9081	-3.533	-1.5566	-2.5293		0.2038	-2.2647	-3.8529	-3.1291	-0.7858	-3.2985	-2.3061	-1.7988
WID:189996	WID:189996 || IMAGE:344168 || MAP:10q23 || POLL || DNA polymerase lambda	-2.3377	-1.4896	-2.1065	-2.131	-4.2807	-2.0763	-2.1829		-1.7743	-1.9609			-0.4146		-3.0185	-4.2773		-2.5507	-3.2952	-1.7591
WID:282504	WID:282504 || P08373 || MAP:3p21.3 || CX3CR1 || chemokine (C-X3-C motif) receptor 1		-2.2544	-3.9773		-2.0548	-2.3654		-3.4957	-1.7107	-1.8469			1.1308		-2.4562		-3.3328	-3.5175		-2.2157
WID:281972	WID:281972 || IMAGE:198453 || MAP:6p21.3 || HLA-E || MHC Class I=HLA-E	-2.6925	-2.0009	-0.9061	-1.5739	-3.9812	-3.0184	-2.9941	-2.594	-3.6515	-3.1776	-2.302	-1.9299	-0.4417	-2.7044	-3.0413	-1.0762	-2.1896	-1.939	-3.9423	-2.3712
WID:273896	WID:273896 || IMAGE:203183 || MAP:11q12.2 || MPEG1 || macrophage expressed gene 1	-2.1503	-3.2088			-3.3235	-1.6428	-1.7153	-4.1538	-2.7337	-2.5149	-2.3315	-2.0877	-0.0468		-3.5986	-3.4017		-2.417	-1.5342	-1.8263
WID:186870	WID:186870 || IMAGE:843049 || MAP:8q11.2 || MCM4 || MCM4 minichromosome maintenance deficient 4 (S. cerevisiae)		-3.5468	-2.3686	-1.1017	-3.1734	-2.8427	-2.8672	-2.9236	-2.5725	-2.7651	-1.9765	-1.9874	-0.0324	-1.7047	-3.3502	-2.9837	-2.7578	-1.9793	-2.2356	-2.9462
WID:279158	WID:279158 || IMAGE:1536014 || MAP:8q13 || LYN || v-yes-1 Yamaguchi sarcoma viral related oncogene homolog	-1.6432	-1.269	-1.5861	-1.3891	-3.1573	-2.4267	-3.7253	-3.5807	-3.8102	-3.4682	-2.1056	-1.9602	-0.1924	-2.0598	-2.4604	-3.8787		-2.0126	-2.4835	-2.8728
WID:282509	WID:282509 || P10332 || MAP:4q13-q21 || IL8 || interleukin 8		-3.0476	-3.4833		-2.7075	-2.4349	-2.7982	-2.2238	-2.8151	-2.0143	-1.795	-1.7746		-1.2424	-4.6507		-5.0093	-0.6825		-0.1692
WID:184852	WID:184852 || IMAGE:193913 || MAP:8q13 || LYN || lyn=tyrosine kinase	-1.785	-1.9697	-1.6085	-1.4941	-3.8166	-2.9323	-2.9512	-2.7965	-3.09	-3.2181	-2.2744	-1.5992	-0.0493	-2.5327	-2.8529	-2.7596	-3.0736	-2.3793	-2.3727	-3.2842
WID:186286	WID:186286 || IMAGE:153411 || MAP:6p21.3 || HLA-DRA || major histocompatibility complex, class II, DR alpha		-0.0259	-0.9594	-0.2114	-3.3686	-3.3727	-3.7889	-2.8482	-4.23	-3.8427	-2.9295	-3.2345	-0.3491	-2.8394	-1.1059	-2.5458	-2.7722	-1.7495	-4.7847	-2.0261
WID:281225	WID:281225 || IMAGE:2010562 || MAP:19p13.3- || MYO1F || myosin IF	-1.668	-2.8345	-2.0623		-2.1998	-1.8919	-2.8398	-2.1194		-3.2124	-1.6957				-2.6177				-3.4506	-2.1892
WID:187644	WID:187644 || IMAGE:490805 || MAP:10q11.2 || NCOA4 || nuclear receptor coactivator 4	-2.0936	-1.6557	-2.4725	-1.256	-3.772	-2.092	-2.2338		-2.576	-2.6881			-0.6576		-3.2611	-2.6969		-2.142	-3.6615	-2.3348
WID:187668	WID:187668 || IMAGE:530185 || MAP:6p23 || CD83 || CD83 antigen (activated B lymphocytes, immunoglobulin superfamily)	-2.1945	-1.3896	-2.5951	-2.0089	-2.8994	-2.3715	-2.0517		-2.3358	-2.3339			-2.9418		-2.7196	-2.75	-1.906	-2.4319	-2.7963	-1.9654
WID:282544	WID:282544 || P34423 || MAP: || || putative lymphocyte G0/G1 switch gene		-2.7938	-2.7197	0.9509	-2.8744	-2.7631	-2.3598	-3.9379	-3.5133	-3.271	-2.9574				-3.5676	-3.0676	-1.9544	2.3472	-2.4698	-1.7231
WID:282179	WID:282179 || IMAGE:2508563 || MAP:6q23 || TNFAIP3 || tumor necrosis factor, alpha-induced protein 3		-1.9428	-2.7057	-1.6754	-3.5816	-2.0188	-2.7661	-1.6414	-2.5535	-1.4452	-1.3398				-3.0437	-3.1842	-3.7337	-2.4634	-2.1938	-2.3836
WID:278974	WID:278974 || IMAGE:1609975 || MAP:15q24.2 || DKFZP434H2 || DKFZP434H204 protein	-1.3909	-1.6287			-3.711	-1.6826	-1.9312	-2.0718	-2.4193	-2.2743	-2.0998			-2.0784	-2.1411	-4.1354			-2.6393	-2.3079
WID:281690	WID:281690 || IMAGE:2314294 || MAP:1q23 || FCER1A || Fc fragment of IgE, high affinity I, receptor for; alpha polypeptide		-3.2521	-2.5409	-1.5917	-2.1896	-1.4931		-4.4762	-2.2553	-2.3445					-3.2703			-2.5484	-1.5588	-3.4783
WID:274642	WID:274642 || IMAGE:2471879 || MAP:1q31-q32 || PTPRC || protein tyrosine phosphatase, receptor type, C	-2.0192	-0.8877	-2.1733		-3.7754	-2.1018	-3.2787	-3.01	-4.5724	-3.5077	-2.4062		0.2542		-1.9314	-3.1989	-2.6107		-2.641	-2.0524
WID:280330	WID:280330 || IMAGE:141806 || MAP:6q23 || TNFAIP3 || A20=TNF alpha inducible, TRAF1,2 binding inhibitor of NF-kB activation	-1.4893	-1.9906	-2.7986	-1.3095	-3.0456	-2.08	-2.5632	-2.901	-3.1152	-2.1506	-1.8279		-0.5845	-2.0494	-2.8467	-3.652		-2.7839	-2.7966	-2.7882
WID:185881	WID:185881 || IMAGE:188232 || MAP:9q31 || KLF4 || GKLF=EZF=KLF4=gut-enriched Kruppel-like zinc finger protein=expressed in vascular endothelial cells	-1.3716	-3.752		-1.1013	-4.0601	-2.1985	-2.2396	-2.0894	-2.777	-2.4252	-2.0764		-0.2232	-1.6651	-4.6142	-2.7691	-1.9992	-2.5368	-1.303	-2.3404
WID:190742	WID:190742 || IMAGE:2321596 || MAP:1q31 || RGS2 || regulator of G-protein signalling 2, 24kDa		-2.9927	-3.7041	-2.4466	-2.6258	-1.3417	-2.5212	-2.2199	-1.9301	-1.9386	-1.9886	-1.1593		-1.0561	-3.393	-3.4339	-1.5475	-2.5533	-2.1821	-2.0191
WID:282463	WID:282463 || IMAGE:2580289 || MAP:7p15-p12 || ACTB || actin, beta	-1.6652	-1.5523	-1.291	-1.5529	-3.3421	-2.4392	-2.6164	-2.3356	-2.1549	-1.9508	-2.2044	-2.3953	-0.6301	-2.4599	-1.7305	-3.5944	-2.9651	-1.7195	-2.8899	-2.7145
WID:275625	WID:275625 || IMAGE:134942 || MAP:11q13.1 || FBXL11 || F-box and leucine-rich repeat protein 11		-2.5166			-3.3393	-2.0874	-1.1847	-2.1287	-3.3559	-2.0929	-1.9941	-1.9337	-0.6123	-1.6272	-2.9819	-3.1278	-3.1429	-2.141	-2.654	-2.3387
WID:274591	WID:274591 || IMAGE:2450237 || MAP: || || SOCS-3=STAT induced STAT inhibitor-3=CIS3	-1.759	-2.2174	-2.9025		-3.3923		-1.8889	-3.1844	-2.14	-1.9316			-0.1934		-3.1272	-2.765	-3.0587		-2.6351	-0.8606
WID:185274	WID:185274 || IMAGE:298268 || MAP:12q22 || BTG1 || BTG1=B-cell translocation gene 1=anti-proliferative	-1.7521	-1.3686	-1.5552	-2.2409	-3.7589	-2.6938	-3.2459	-2.0339	-3.2216	-2.9229	-1.9895	-2.5511	-0.7527	-2.7662	-1.9909	-3.2339	-1.1301	-2.5263	-2.6813	-0.9924
WID:191298	WID:191298 || IMAGE:2420792 || MAP:14q11.2 || SLC7A7 || solute carrier family 7 (cationic amino acid transporter, y+ system), member 7		-3.5857	-1.9667	-0.9971	-3.334	-2.141	-2.3907	-2.1913	-2.7345	-2.5302	-2.115		-0.0288		-3.2651	-2.513		-1.6132	-2.3853	-2.1294
WID:190870	WID:190870 || IMAGE:198453 || MAP:6p21.3 || HLA-E || MHC Class I=HLA-E		-2.1485	-0.8886	-1.7553	-3.4829	-2.8399	-3.0449	-1.9628	-3.4865	-3.3344	-2.1097	-2.0887	-0.2422	-2.2593	-2.6349	-0.9006	-1.2944	-2.1243	-4.0067	-2.5748
WID:187598	WID:187598 || IMAGE:203732 || MAP:7q11.23 || FGL2 || fibrinogen-like 2	-1.7394	-3.0932	-1.0535	-1.5135	-3.3478	-1.7178	-2.334	-3.0522	-2.1964	-2.1779			-0.5516	-2.2524	-3.8205	-2.9624		-2.5968	-2.0697	-2.4245
WID:279708	WID:279708 || IMAGE:469297 || MAP:3p26 || BHLHB2 || DEC1=basic helix-loop-helix protein		-3.1573	-1.5948	-1.5007	-3.9922	-2.4735	-2.4225	-1.4846	-2.5452	-2.1705	-1.0879		-1.5697	-1.584	-4.174	-2.5931	-2.0898	-2.1692	-1.3975	-1.5484
WID:185863	WID:185863 || IMAGE:51447 || MAP:1q23 || FCGR3A || CD16=Fcgamma receptor IIIa	-2.2923	-3.0021	-1.5292	-0.303	-2.5899		-2.9169		-2.8015	-2.9234			-0.8143		-3.3366	-2.9644		-1.2026	-3.1979	-1.8254
WID:278253	WID:278253 || IMAGE:454296 || MAP:12p13 || CLECSF6 || C-type (calcium dependent, carbohydrate-recognition domain) lectin, superfamily member 6		-3.0444			-2.9305	-1.864		-2.3213	-2.3819	-2.2465			-0.0212		-3.527			-2.2665		-2.8628
WID:282037	WID:282037 || IMAGE:2333826 || MAP:6p24.3 || LY86 || lymphocyte antigen 86		-1.2302			-2.8285		-2.7409			-3.2587					-1.5957					-3.1369
WID:280999	WID:280999 || IMAGE:1538637 || MAP:9q34.3 || KIAA0605 || KIAA0605 gene product	-1.6986	-1.8256	-3.0894	-1.8767	-2.5595	-2.2274	-2.4803		-2.3396	-2.7929			0.9578		-2.313	-5.2905		-2.3422		-1.985
WID:185099	WID:185099 || IMAGE:344589 || MAP:13q14.3 || LCP1 || L-plastin=actin-binding protein	-2.8772	-0.9433	-2.239	-1.6065	-2.9644	-2.2285	-2.8524		-2.8932	-2.5882		-2.255	0.1966		-1.5962	-3.4714		-2.3236	-3.4098	-2.4308
WID:282136	WID:282136 || IMAGE:2471879 || MAP:1q31-q32 || PTPRC || protein tyrosine phosphatase, receptor type, C	-2.3227	-0.6138	-2.0568	-1.578	-4.1081	-2.0979	-2.3973	-3.1973	-3.4797	-2.9844	-2.2902		0.1044		-2.2075	-3.2006	-2.6836	-3.224	-2.0975	-1.9663
WID:188098	WID:188098 || IMAGE:746168 || MAP:10p12.1 || RAB18 || RAB18, member RAS oncogene family	-2.0048	-1.8893	-2.1127	-1.2155	-2.6561	-2.335	-2.6344	-3.2722	-2.2836	-2.5257	-2.0453	-2.134	-0.5808	-2.0155	-2.1091	-2.9918		-2.3867	-2.5055	-3.2181
WID:184750	WID:184750 || IMAGE:504544 || MAP:20q11-q1 || HCK || HCK=hemopoietic cell protein-tyrosine kinase		-2.648	-1.507	-1.2739	-2.4264	-2.3056	-2.658	-1.6379	-3.1002	-3.2451	-1.8795	-1.7877	0.0562	-1.7658	-2.9478	-2.7534	-1.4108	-2.2371	-2.9811	-3.0236
WID:274538	WID:274538 || IMAGE:2410729 || MAP:22q13.1 || RAC2 || ras-related C3 botulinum toxin substrate 2 (rho family, small GTP binding protein Rac2)	-2.4384	-0.3798		-1.091	-3.1128	-2.7074	-2.6792	-4.452	-3.0863	-3.3593		-2.1529		-0.5217	-0.9588	-3.0689		-1.3631	-3.2379	-2.1231
WID:282588	WID:282588 || P31173 || MAP: || IRF 5 || interferon regulatory factor 5		-2.1733			-2.8718					-1.5781					-2.9266			-1.8636		-1.0548
WID:279681	WID:279681 || IMAGE:346860 || MAP:6q25.3 || SOD2 || superoxide dismutase 2, mitochondrial	-1.9202	-2.61	-1.216	0.7791	-3.1856	-2.2559	-2.6603	-1.9651	-3.0418	-2.9483	-2.0218	-1.8785	-0.7359	-1.3488	-3.7923	-2.686	-2.5276	-0.6867	-3.3286	-2.211
WID:186289	WID:186289 || IMAGE:767183 || MAP:3q13 || HCLS1 || HS1= hematopoietic lineage cell specific protein = homologue of mouse lckbp-1 (lck binding protein)	-1.5305	-1.6673	-1.5059	-1.4861	-3.2064	-2.8411	-2.5075	-2.7385	-2.8649	-3.2484	-1.619	-1.4845	0.1258	-2.0808	-2.5513	-2.5341	-2.1177	-2.6218	-2.1684	-2.7715
WID:187991	WID:187991 || IMAGE:704517 || MAP:21q22.3 || ITGB2 || CD18=Integrin beta 2=leukocyte adhesion protein (LFA-1/Mac-1/p150 95 family) beta subunit	-1.5927	-2.3591	-1.4596	-0.4948	-2.5086		-2.6322	-3.1027	-3.2772	-2.7596	-1.7142	-1.9546	0.0595	-1.6956	-2.3799	-2.1321		-2.3493		-2.5479
WID:281845	WID:281845 || IMAGE:2049835 || MAP:9q34 || FCN1 || ficolin (collagen/fibrinogen domain containing) 1	-2.2673	-2.884	-1.3893	-1.6298	-1.6204	-2.5046	-1.7943	-2.2474	-3.2136	-2.2922	-1.4112		0.4457	-1.2125	-2.3249	-2.1875	-3.3391	-2.0968	-1.7789	-3.5121
WID:185116	WID:185116 || IMAGE:757440 || MAP:11q23 || IL10RA || interleukin 10 receptor, alpha	-1.3034	-3.0027		-1.5424	-3.3289	-2.2697	-2.025	-2.274	-2.4223	-2.4531	-1.5445		0.1016	-1.7722	-3.3577	-2.0134	-2.4426	-2.1064	-1.4424	-2.3449
WID:276491	WID:276491 || IMAGE:243238 || MAP:8q23.1 || YWHAZ || tyrosine 3-monooxygenase/tryptophan 5-monooxygenase activation protein, zeta polypeptide	-1.0856	-1.8187			-3.9055	-1.6831	-2.3831	-1.7236	-1.9234	-1.9407	-1.5094	-1.6542	-0.7488	-2.1842	-2.654	-2.6938	-2.1517	-2.0161	-2.2259	-2.195
WID:188216	WID:188216 || IMAGE:486054 || MAP:10q25.2- || BAG3 || BCL2-associated athanogene 3=BAG3=Bcl-2-binding protein BIS=BAG-family molecular chaperone regulator-3=docking protein CAIR-1	-1.4348	-2.7322	-1.7337	-1.2745	-3.3511	-1.8705	-2.1221	-2.5368	-1.9714	-1.7235	-1.8478			-1.9266	-3.214	-2.124	-2.7414	-1.0077	-1.8392	-1.7729
WID:184382	WID:184382 || IMAGE:681906 || MAP:1p36.2-p || FGR || Gardner-Rasheed feline sarcoma viral (v-fgr) oncogene homolog		-3.5078	-1.7452	-1.7494	-2.7444	-1.8872	-2.2683	-2.1331	-2.3829	-1.8388	-1.5086	-1.4986	0.0367	-1.3181	-3.3727	-2.1884	-2.5473	-2.1273	-1.6191	-2.3968
WID:191094	WID:191094 || IMAGE:2516114 || MAP:1q25 || NCF2 || neutrophil cytosolic factor 2 (65kDa, chronic granulomatous disease, autosomal 2)		-3.1457	-1.7601	-1.2639	-2.885	-1.621	-1.5811	-2.5898	-2.1957	-2.0797	-1.3879	-1.3911	-0.6233	-1.1678	-3.5625	-3.2076	-2.0233	-2.0317	-1.5505	-1.8658
WID:191472	WID:191472 || IMAGE:34357 || MAP:7p15-p12 || ACTB || actin, beta	-1.701	-1.8689	-0.5549	-1.4361	-3.4773	-2.0422	-2.4601	-1.8947	-1.9006	-1.5979	-1.9222	-1.6361	-0.7384	-2.5649	-1.6029	-3.0248	-2.048	-1.2958	-2.8649	-2.0895
WID:184629	WID:184629 || IMAGE:827132 || MAP:22q13.1 || RAC2 || HSPC022 protein	-2.1345	-0.3714	-2.0457	-1.2819	-3.4206	-2.8267	-2.6159	-3.5147	-3.178	-3.1515	-2.4279	-2.4463	0.6274	-2.5989	-1.2879	-2.419	-2.1128	-0.8617	-2.4162	-1.6091
WID:275100	WID:275100 || IMAGE:324342 || MAP:4q21.1 || ASAHL || N-acylsphingosine amidohydrolase (acid ceramidase)-like	-1.5197	-2.4317			-3.991	-1.8466	-2.1285	-2.0191	-2.2752	-2.6057	-1.0966	-1.0681	0.4283	-1.5335	-3.8705	-1.7866		-1.6405	-2.4491	-2.5446
WID:185138	WID:185138 || IMAGE:343867 || MAP:6p21.3 || AIF1 || allograft-inflammatory factor-1=interferon gamma induced macrophage protein=Iba1=ionized calcium binding adapter molecule 1		-2.462	-1.1383	-0.2888	-2.5992	-2.0044	-2.4276	-2.0271	-3.3604	-2.8765	-2.1287	-2.0644	-0.1027	-1.6579	-2.4775	-2.3322	-2.0875	-1.5506	-2.1955	-1.8012
WID:281265	WID:281265 || IMAGE:2028876 || MAP:14q24 || SFRS5 || splicing factor, arginine/serine-rich 5	-1.3472	-1.5278	-2.0699		-3.7716	-1.9768	-2.1262	-1.6039	-3.473	-2.1368	-1.3763	-0.6761	0.1755	-1.7	-2.156	-2.4792	-2.376	-1.8932	-3.7339	-2.4804
WID:277424	WID:277424 || IMAGE:39833 || MAP:7p15-p14 || CPVL || carboxypeptidase, vitellogenic-like	-0.9596	-3.0803	-3.3502	-0.8253	-3.7544	-1.5695	-2.0069	-3.0916	-2.2154	-2.1758	-1.5848		0.048	-1.3441	-3.892	-1.3484	-2.3336	-2.6749	-0.7639	-1.0904
WID:186738	WID:186738 || IMAGE:712341 || MAP:6q27 || RNASE6PL || ribonuclease 6 precursor	-1.9715	-2.0261	-1.2316	-1.0056	-2.7887	-2.205	-1.9745	-2.3737	-3.6417	-2.6315	-2.0005		-0.5573	-1.5813	-2.2724	-1.9457	-1.5962	-1.8069	-2.3927	-1.7433
WID:184842	WID:184842 || IMAGE:785975 || MAP:6p25.3-p || F13A1 || coagulation factor XIII, A1 polypeptide	-1.4647	-2.6452	-1.8651	0.2168	-3.877	-2.2879	-2.2501	-1.1165		-2.7332	-1.8387				-3.9192		-0.6449	-1.7144	-2.3461	-1.9152
WID:185861	WID:185861 || IMAGE:340734 || MAP:14q13 || NFKBIA || IkB alpha	-1.4256	-1.6087	-2.1866	-0.0536	-3.7022	-2.53	-2.3965	-2.5544	-2.3689	-2.6215	-1.7746	-1.4747	-0.1624	-2.2083	-2.911	-1.8345	-2.6468	-1.2322	-2.8807	-1.3952
WID:279700	WID:279700 || IMAGE:307325 || MAP:1p21 || EDG1 || EDG-1=endothelial differentiation, sphingolipid G-protein-coupled receptor, 1		-2.0872	-4.0659	-1.346	-4.0235	-1.0962		-2.8911	-2.3736	-1.8822	-0.7528		0.0319		-2.7533		-1.3093	-2.2465		-1.6448
WID:282625	WID:282625 || P41442 || MAP: || granzyme A || granzyme A (granzyme 1, cytotoxic T-lymphocyte-associated serine esterase 3)	-3.344	-1.8046	-2.5514	-0.6275	-1.62	-1.4947		-2.511	-2.3945	-2.042					-1.9177				-2.1903	-0.4786
WID:190739	WID:190739 || IMAGE:2314294 || MAP:1q23 || FCER1A || Fc fragment of IgE, high affinity I, receptor for; alpha polypeptide	-2.541	-2.9315	-2.7124	-1.8972	-2.3139	-1.2224		-2.7145	-1.0411	-1.1835			-0.5834		-2.6515	-2.4092		-1.6577	-2.5586	-1.9297
WID:281224	WID:281224 || IMAGE:2010404 || MAP:1q22 || MNDA || myeloid cell nuclear differentiation antigen		-2.4183			-2.862	-1.1169	-1.4578			-2.0697			0.4439		-3.5263			-2.9795		-1.6025
WID:185862	WID:185862 || IMAGE:811900 || MAP:12p13 || LTBR || Lymphotoxin-Beta receptor precursor=Tumor necrosis factor receptor 2 related protein=Tumor necrosis factor C receptor	-2.3245	-3.2277	-1.3788	-0.1197	-2.7622	-1.6095	-2.5926	-2.2682	-2.4003	-2.5417	-1.2388	-1.2653	-1.0162	-1.8651		-3.1376		-1.1709	-2.3756	-1.4481
WID:184465	WID:184465 || IMAGE:363058 || MAP:Xp22.3 || CLCN4 || chloride channel 4	-0.9945	-3.6839	-1.7866	-1.5192	-3.5944	-1.8468	-1.3224	-2.2303	-1.9304	-2.6794	-1.3354	-0.9119	1.4176	-2.0453	-4.3473	-1.7047	-1.3454	-2.9048	-1.23	-2.2096
WID:185571	WID:185571 || IMAGE:868575 || MAP:Xq22.3 || DSIPI || delta sleep inducing peptide, immunoreactor	-1.3396	-2.363		-0.9983	-2.3382	-1.8515	-2.5524	-1.5989	-3.2631	-2.5197	-1.7287		-0.9181		-2.6496	-2.0359	-1.5872	-1.2888	-2.0598	-2.2528
WID:282170	WID:282170 || IMAGE:2490680 || MAP: || || Homo sapiens TCRgamma alternate reading frame protein (TCRg) mRNA, complete cds	-2.1788	-2.4257	-1.7399	-1.2366	-2.2235	-1.5639	-1.5882	-3.5473	-1.4876	-2.0869	-1.1337			-1.4465	-2.5175	-2.2605		-2.5692	-2.1513	-2.1328
WID:189897	WID:189897 || IMAGE:39833 || MAP:7p15-p14 || CPVL || carboxypeptidase, vitellogenic-like		-3.0766	-2.9521	-0.6991	-3.9368	-1.3638	-1.2803	-2.7359	-1.3104	-1.5655	-1.2963		0.0256		-3.833		-1.3361	-1.8126	-0.9831	-1.1821
WID:188217	WID:188217 || IMAGE:489282 || MAP:8q22.2 || TIEG || TGF-beta inducible early protein=TIEG=EGR alpha=early growth response gene alpha=putative zinc finger transcription factor	-1.0595	-2.5977	-1.9839	-1.391	-4.0558	-1.7355	-1.3608	-2.2635	-1.705	-1.7951	-1.165		-0.1132		-3.6741	-2.8134	-2.3104	-1.9839	-1.1104	-0.9541
WID:279638	WID:279638 || IMAGE:263087 || MAP:12q23-q2 || CRY1 || cryptochrome 1 (photolyase-like)		-1.496			-2.3895										-1.627
WID:280326	WID:280326 || IMAGE:1031175 || MAP:16p11.2 || ITGAM || integrin, alpha M (complement component receptor 3, alpha; also known as CD11b (p170), macrophage antigen alpha polypeptide)		-3.3614	-2.5424	-0.6362	-2.6652	-1.3141	-1.74		-2.3708	-2.641			0.1235	-0.2948	-3.6109	-3.0139		-1.4148		-1.7667
WID:184846	WID:184846 || IMAGE:704459 || MAP:12p13-p1 || CD69 || CD69=early activation antigen	-1.1379	-1.9287	-1.8484	-1.279	-3.7255	-2.1241	-1.9995	-1.5361	-3.5265	-2.7506	-1.8334		-0.4668		-2.8896		-0.9414	-2.0446	-2.695	-2.1932
WID:282531	WID:282531 || P01959 || MAP: || || intercellular adhesion molecule 3		-1.9285	-2.3626	-1.7512	-1.5035	-1.9887	-2.2149		-2.592	-2.5583			0.3085		-1.48	-2.5955		-1.9485		-2.0498
WID:187275	WID:187275 || IMAGE:436029 || MAP:1q21 || S100A12 || S100 calcium binding protein A12 (calgranulin C)	-0.5598	-2.9315	-1.4376	-1.2228	-2.1217	-1.5043	-1.5869	-2.1575	-2.3336	-1.8543	-1.5322				-3.1168			-1.9393	-1.6308	-2.5317
WID:280617	WID:280617 || IMAGE:897961 || MAP:12q14 || RAP1B || RAP1B, member of RAS oncogene family		-1.9914			-3.8475	-1.26	-2.2282	-2.125	-2.7714	-1.8583	-1.8069	-1.159	0.0653	-1.6547	-2.3927		-2.1065	-1.4784		-1.7832
WID:184719	WID:184719 || IMAGE:489079 || MAP:22q13.1 || IL2RB || IL-2 receptor beta chain	-1.8914	-1.7687	-2.789	-0.9558	-2.6848	-2.0764	-1.788		-1.7714	-2.2009			1.2401	-0.7762	-2.6277	-4.2886		-1.6667	-2.8402	-1.4491
WID:281216	WID:281216 || IMAGE:1967131 || MAP:7q36.1 || HIMAP2 || immunity associated protein 2		-2.1165	-1.8614		-3.031	-1.5539	-1.6291	-3.1729	-2.0844	-1.7258				-0.7484	-2.3881		-2.8231	-2.6195	-0.9112	-1.7104
WID:282208	WID:282208 || IMAGE:2512070 || MAP:15q21.3 || BNIP2 || BCL2/adenovirus E1B 19kDa interacting protein 2		-1.6268	-2.5744	-1.527	-3.9532	-1.3381	-1.765	-1.2322	-1.8921	-1.3974	-0.7752				-3.4276		-1.9882	-2.4321	-1.2948	-0.7416
WID:280337	WID:280337 || IMAGE:755508 || MAP:9p13 || B4GALT1 || UDP-Gal:betaGlcNAc beta 1,4- galactosyltransferase, polypeptide 1	-1.6484	-2.1174		1.2069	-2.9571	-1.9252	-2.5029	-2.0737	-2.562	-1.9804	-2.1491	-1.9716	0.2112	-2.0497	-1.9717	-2.009	-3.0108	0.0654	-2.7159	-3.1979
WID:191315	WID:191315 || IMAGE:2446581 || MAP:12p13 || KLRB1 || killer cell lectin-like receptor subfamily B, member 1	-1.41	-2.1632		-1.7627	-2.3478	-1.306	-1.5057	-2.6271	-1.9892	-1.7152					-2.64	-2.0164		-2.646	-1.7358	-2.4048
WID:280457	WID:280457 || IMAGE:786625 || MAP:18q12.1 || RNF138 || ring finger protein 138	-1.2561	-1.7355			-4.1314	-1.4735	-1.9044	-1.6175		-2.2048					-2.7922	-1.8959			-2.5659	-0.9671
WID:277825	WID:277825 || IMAGE:878617 || MAP:7p11.2 || DKFZP564K0 || hypothetical protein DKFZp564K0822	-2.1404	-0.5897	-1.624	-0.4249	-2.6542	-2.0426	-2.3786	-3.2292	-2.8883	-2.5211		-2.6501	-0.6232	-1.7737	-1.7165	-2.1409		-1.3215	-1.8898	-2.4934
WID:281415	WID:281415 || IMAGE:2073299 || MAP: || || Unknown	-0.5032	-2.0201			-2.7392	-1.9334	-2.1084	-2.5472	-2.0948	-2.1454	-1.0756		-0.0069		-2.5073			-3.6615	-0.807	-2.4546
WID:281978	WID:281978 || IMAGE:325117 || MAP:14q21-q2 || HIF1A || HIF-1 alpha=hypoxia-inducible factor 1 alpha	-0.7981	-2.0117	-1.8941		-3.303	-1.1568	-2.031	-1.8472	-2.4176	-1.8329					-3.0509	-1.933		-0.9672	-1.7935	-1.2074
WID:282171	WID:282171 || IMAGE:2490795 || MAP:20q12-q1 || WISP2 || WNT1 inducible signaling pathway protein 2	-1.3498	-1.0638	-0.2577	-1.5839	-4.567		-1.0159	-2.0909	-1.3202	-1.7724		-2.3633	-0.4788	-1.8934		-3.8175	-2.2323	-1.5329	-2.219	-1.9063
WID:185514	WID:185514 || IMAGE:288796 || MAP:15q21.3 || BNIP2 || BCL2/adenovirus E1B 19kDa interacting protein 2		-1.8998	-1.7732	-1.7009	-3.7879	-1.4128	-1.9168	-0.8031		-1.9142	-1.0067	-0.9785	-0.4012		-3.2132	-2.0498	-2.4757	-2.4156	-2.9568	-1.4348
WID:273877	WID:273877 || IMAGE:213917 || MAP:5q35.1 || DOCK2 || dedicator of cyto-kinesis 2		-1.4312	-1.255		-3.1605	-1.9224	-1.9225	-2.3952	-2.4992	-2.2303	-2.3046	-0.8035	0.1285	-1.2036	-1.5122	-2.5313		-1.9282	-2.5695	-2.5538
WID:188944	WID:188944 || IMAGE:85195 || MAP:9q22.1-q || GADD45G || growth arrest and DNA-damage-inducible, gamma	-1.5653	-2.3407	-1.87	0.6971	-2.4407	-1.7127	-1.5864	-2.7959	-2.1539	-1.9394			-0.1806		-2.7223	-2.7402	-2.7596	-1.802		-1.0606
WID:188910	WID:188910 || IMAGE:306841 || MAP: || || Homo sapiens TCR BV3 mRNA for T cell receptor beta chain (CDR3 region), partial cds, isolate:HTLV-1 myopathy case3, clone:Tax tetramer-5.	-2.1614	-1.3842	-2.1036	-1.2038	-2.8254	-2.2936	-2.6544	-2.4771	-2.3836	-2.473	-1.6488	-1.4503	0.8289	-1.8613	-1.6171	-2.6558		-2.5373	-2.1056	-2.111
WID:279994	WID:279994 || IMAGE:1551030 || MAP:1p36.2-p || CDA || cytidine deaminase		-2.4979			-1.716										-1.9152
WID:188017	WID:188017 || IMAGE:299709 || MAP:7q11.23 || HSPB1 || heat shock 27kDa protein 1	-1.196	-3.4436	-1.1588	-1.7223	-3.7624	-0.9946	-1.4317	-2.0087	-1.9654	-1.8194	-1.2179	-1.2221	-1.4113	-1.5621	-3.7364	-1.1045	-1.4823	-1.6489	-1.485	-1.8584
WID:184964	WID:184964 || IMAGE:491403 || MAP: || || Homo sapiens transcribed sequences	-1.5497	-2.3837	-1.1556	-1.2224	-2.4144	-2.0153	-2.2069	-2.0587	-2.2401	-2.4371	-1.5706	-1.4297	0.1141	-1.8482	-2.6737	-1.9447	-1.9364	-1.8827	-1.4974	-2.2583
WID:184710	WID:184710 || IMAGE:814095 || MAP:12q22 || LTA4H || leukotriene A4 hydrolase	-1.8547	-2.4293	-2.0749	-1.2157	-3.0187	-1.4946	-1.723	-2.335	-1.6717	-1.6361			-0.05		-2.7412	-2.3546		-1.8729	-2.0603	-1.7286
WID:187183	WID:187183 || IMAGE:868368 || MAP:Xq21.3-q || TMSB4X || thymosin, beta 4, X chromosome	-1.4687	-1.6526	-1.2613	-0.1206	-1.9975	-2.0789	-2.1659	-2.4974	-2.4891	-2.5841	-2.3732	-2.3087	-0.5044	-1.8598	-1.359	-2.8848	-1.5761	-1.5352	-1.7815	-2.0617
WID:184849	WID:184849 || IMAGE:504226 || MAP:1p13 || CD53 || CD53	-1.5342	-0.8277	-1.3342	-0.7889	-3.728	-2.4535	-2.3685	-2.2174	-3.2324	-2.6411	-1.4305	-1.9591	0.0713	-1.9566	-2.2973	-2.2493	-0.7855	-2.0132	-2.0418	-2.1883
WID:274779	WID:274779 || IMAGE:2566815 || MAP:7q36.3 || DNAJB6 || DnaJ (Hsp40) homolog, subfamily B, member 6	-0.7577	-2.846			-3.7793	-0.9448	-1.2003	-2.1328	-1.5543	-1.5965	-1.8208	-1.0425	-0.8417	-1.7361	-3.1389	-1.9003			-1.3346	-1.4519
WID:275189	WID:275189 || IMAGE:208699 || MAP:6p21.3 || KIAA1949 || KIAA1949 protein		-2.0781		-0.3127	-3.1218	-1.8088	-1.4979	-2.1176	-1.5245	-1.7231	-2.1716	-1.2816	-0.3329	-1.4717	-2.3029	-2.6202		-1.4258	-2.2199	-2.3478
WID:282530	WID:282530 || P50109 || MAP: || || selectin P ligand	-1.8998	-1.8255	-2.3363	-0.684	-1.1532			-3.2846	-1.8771	-1.9588					-1.1442				-1.7101	-1.9809
WID:281328	WID:281328 || IMAGE:1613844 || MAP:1pter-q3 || KIAA0449 || KIAA0449 protein						-1.7483
WID:184771	WID:184771 || IMAGE:773236 || MAP:19q13.4 || FPR1 || formyl peptide receptor 1	-1.3088	-2.3354	-1.6563	-0.775	-2.1623	-2.0557	-2.2276	-1.2026	-3.6033	-2.1306	-0.7639		-0.2666		-3.1157		-1.4912	-1.8496	-1.3251	-2.8097
WID:275665	WID:275665 || IMAGE:376475 || MAP:17p13.1 || TNFSF13 || tumor necrosis factor (ligand) superfamily, member 13	-2.2405	-2.8755	-2.4091	0.68	-1.8567	-1.8947	-1.9387	-2.7565	-2.1189	-2.1848	-2.183		-0.4394	-1.1961	-2.2094	-2.5717		-1.258	-1.9949	-2.7356
WID:274029	WID:274029 || IMAGE:744914 || MAP:2p13-p12 || MAD || MAX dimerization protein 1		-2.7853	-2.2793		-1.9074	-1.7686	-1.4175	-2.7448	-1.7552	-1.3753	-1.0781	-1.1688	-0.7137	-0.6283	-2.9464	-3.014	-1.5655		-1.7125	-1.513
WID:188641	WID:188641 || IMAGE:324342 || MAP:4q21.1 || ASAHL || N-acylsphingosine amidohydrolase (acid ceramidase)-like	-1.1577	-2.3774		-1.036	-3.6938	-1.8511	-1.8404	-1.9843	-2.415	-2.2428	-1.0196	-0.7221	0.1695	-1.6308	-3.7458	-2.0651	-1.0253	-2.2052	-1.2957	-2.433
WID:190990	WID:190990 || IMAGE:2400300 || MAP: || || Unknown	-0.6645	-2.1883			-1.787		-1.9035			-1.8538					-2.2314					-2.1108
WID:188308	WID:188308 || IMAGE:2404216 || MAP:14q22 || PTGER2 || Prostaglandin E receptor 2 (subtype EP2) 53kD	-0.8465	-2.3404	-1.2751		-3.5064	-1.8338	-1.4972	-2.3633	-1.7737	-2.5774	-1.0772	-1.0412	0.0858		-3.5975	-1.5914	-2.7891	-1.8544	-1.2122	-1.9513
WID:187144	WID:187144 || IMAGE:433567 || MAP:2p12-q11 || GNLY || NKG5=natural killer cell and T cell gene	-1.4941	-2.3525	-1.5035	-1.4142	-2.7434		-1.5462	-2.2628	-2.36	-1.7553	-1.5611	-1.2791	0.632	-1.5265	-2.8147		-2.5755	-3.1466	-1.7286	-1.7587
WID:277006	WID:277006 || IMAGE:277996 || MAP:3p14 || MGC39820 || hypothetical protein MGC39820		-2.3871	-1.6473		-2.2348	-0.8242		-3.3167	-1.6299	-1.5951	-0.6526			-0.8622	-3.1923				-1.4392	-1.7471
WID:279577	WID:279577 || IMAGE:809707 || MAP:19p13.2 || JUNB || jun-B	-1.1795	-2.1397	-2.541	-0.9908	-2.0152	-1.9207	-1.7437	-1.9909	-2.2847	-1.9498	-1.0311	-1.8392	-0.6151	-1.1629	-2.2478	-3.0016		-1.423	-1.8437	-2.282
WID:185829	WID:185829 || IMAGE:770670 || MAP:6q23 || TNFAIP3 || tumor necrosis factor, alpha-induced protein 3		-1.6611	-2.6835	-0.921	-3.7955	-1.5879	-1.4499	-1.6814	-1.8168	-1.2902	-1.3873		-0.0703		-3.1012	-1.5045	-1.9771	-1.944	-2.5207	-1.0203
WID:282232	WID:282232 || IMAGE:2516114 || MAP:1q25 || NCF2 || neutrophil cytosolic factor 2 (65kDa, chronic granulomatous disease, autosomal 2)		-2.1306	-2.6428	-0.8303	-3.3167	-1.122	-2.4276	-1.8472	-2.5819	-1.7629	-0.5977		-0.0302		-3.6573		-1.0544	-1.8772	-0.5787	-1.481
WID:188654	WID:188654 || IMAGE:161993 || MAP:20q13.1 || CEBPB || NF-IL6=C/EBP beta		-3.0988		0.1749	-2.0853	-1.6703	-1.7287	-1.6275	-1.9224	-1.3138	-1.6865	-1.1594	-0.8761	-1.5054	-2.6788	-2.2436	-1.2895	-0.8922	-2.0009	-1.7198
WID:184891	WID:184891 || IMAGE:309864 || MAP:19p13.2 || JUNB || jun B proto-oncogene	-1.2134	-2.5076	-1.6975	-0.7003	-2.1953	-2.5117	-2.2614	-1.6314	-1.7855	-1.9802	-1.3739		-0.4629	-1.3183	-2.7875	-2.2313	-1.4997	-1.4098	-1.9853	-2.2695
WID:186517	WID:186517 || IMAGE:898265 || MAP:14q24 || SFRS5 || splicing factor, arginine/serine-rich 5	-1.3934	-1.9888	-2.2938	-1.0809	-3.4433	-1.268	-1.7387	-1.9676	-2.031	-1.5223	-2.1875	-1.2106	0.2769	-2.4303	-2.3606	-2.4147	-2.0546	-1.2947	-1.5278	-1.1221
WID:185446	WID:185446 || IMAGE:1476181 || MAP:18p11.32 || CETN1 || centrin, EF-hand protein, 1	-0.9383	-1.7666	-0.7688	-0.6076	-3.3964	-1.4439	-1.6814	-1.6306	-2.0111	-1.699	-1.5019	-1.2598	-1.0529	-1.9235	-2.4193	-2.2501		-1.4195	-2.4727	-1.4739
WID:188081	WID:188081 || IMAGE:815288 || MAP:1p35-p34 || SH3BGRL3 || SH3 domain binding glutamic acid-rich protein like 3	-1.7563	-2.5422	-1.3015	-0.3045	-3.0164	-2.0451	-1.8617	-2.0473	-2.013	-1.7355	-2.2619	-1.7902	0.3713	-2.6528	-2.2087	-2.1844	-1.354	0.345	-1.999	-1.6748
WID:189937	WID:189937 || IMAGE:845710 || MAP:9q34.13 || DPM2 || dolichyl-phosphate mannosyltransferase polypeptide 2, regulatory subunit	-0.9149	-2.9773	-3.5385	-1.4767	-3.533	-1.3328	-1.0123	-2.2615	-1.7256	-1.4512	-1.3242	-0.7715	-0.1246		-3.5516	-1.4426	-1.5986	-2.7733	-0.7847	-1.078
WID:184830	WID:184830 || IMAGE:796984 || MAP:Xp21.1 || CYBB || cytochrome b-245, beta polypeptide (chronic granulomatous disease)	-1.0914	-1.9085	-1.3511	-0.6998	-3.1839	-1.0518	-1.767	-1.7456	-2.4498	-2.0834			-0.1941		-2.2479	-2.188		-1.722	-1.6929	-2.3068
WID:191235	WID:191235 || IMAGE:2580561 || MAP:6p21.3 || HLA-B || major histocompatibility complex, class I, B	-1.4382	-2.126	-0.0905	-0.1871	-3.2421	-1.8673	-2.5804	-1.5944	-1.7558	-1.7913	-1.3568	-0.3965	0.1248	-1.9604	-2.0223	-0.8088	-1.7678	-0.6582	-3.3783	-1.5624
WID:189669	WID:189669 || IMAGE:823964 || MAP:2q31-q32 || ITGA4 || integrin, alpha 4 (antigen CD49D, alpha 4 subunit of VLA-4 receptor)	-0.849	-2.0387	-2.6767	-1.3292	-3.8071	-1.4413	-1.4151	-2.5587	-1.3951	-1.77	-1.6188		-0.4097		-3.3744		-1.384	-2.0352	-1.3762	-0.6961
WID:280998	WID:280998 || IMAGE:1521767 || MAP:16q24 || FOXF1 || forkhead box F1	-1.126	-2.1706	-0.5978	-0.2635	-2.891	-1.6107	-1.6932	-2.0255	-1.8542	-1.6442		-1.0723	-0.202	-1.6622	-2.9274	-2.2943		-1.3011	-3.3024	-0.9078
WID:279253	WID:279253 || IMAGE:1572298 || MAP:1q22-q23 || CD3Z || CD3Z antigen, zeta polypeptide (TiT3 complex)		-1.4652	-1.6058		-2.6483	-2.3905	-2.4786	-2.6656		-2.1301	-1.513	-1.1794	0.8441		-1.6997		-1.0937	-2.0385		-2.1165
WID:184009	WID:184009 || IMAGE:1492412 || MAP:19p13.1- || UBA52 || ubiquitin A-52 residue ribosomal protein fusion product 1	-1.4292	-1.6569	-0.2762	-1.1406	-3.7768	-2.0675	-1.686	-1.4229	-1.7263	-1.4502	-1.352	-1.5922	-0.4854	-2.3582	-2.3224	-2.0952	-1.0305	-0.8578	-2.5814	-1.2478
WID:188941	WID:188941 || IMAGE:77193 || MAP:20q11.2- || MAFB || v-maf musculoaponeurotic fibrosarcoma oncogene homolog B (avian)	-1.3958	-3.0437	-1.8392	0.7142	-2.69	-2.22	-1.2047	-2.7595	-1.8649	-2.1855	-2.1686	-1.2369	-0.0771	-1.4463	-3.0861	-2.5415	-2.1007	-1.4228	-0.6252	-0.7313
WID:281226	WID:281226 || IMAGE:2010931 || MAP:19p13.3 || MGC15716 || hypothetical protein MGC15716		-2.0377		-0.9336	-2.0425		-1.864		-2.3115	-1.998	-0.3716				-2.252			-1.9364	-1.8964
WID:274547	WID:274547 || IMAGE:2421798 || MAP:19q13 || PLAUR || plasminogen activator, urokinase receptor	-0.9329				-2.3706	-1.8623	-2.1446	-2.2251	-1.482	-1.7535	-1.0426				-3.1058	-1.3502		-0.1374	-1.6857	-1.4321
WID:282383	WID:282383 || IMAGE:2568696 || MAP:8q22-q23 || EIF3S6 || eukaryotic translation initiation factor 3, subunit 6 48kDa	-1.361	-1.6472	-0.6456	-1.3045	-3.9401	-1.3338	-1.867	-1.784	-1.8848	-1.6647	-1.8744	-0.8898	-0.8432	-2.1887	-2.4154	-2.2746	-1.7869	-1.7823	-2.0776	-0.6775
WID:278921	WID:278921 || IMAGE:1586340 || MAP:12p13.31 || DKFZP566B1 || DKFZP566B183 protein		-1.4876			-2.6598										-1.8406
WID:277596	WID:277596 || IMAGE:233538 || MAP:1q44 || BIA2 || BIA2		-2.6771			-3.3024	-0.9009				-1.1127	-0.1349	-0.3766			-3.6848					-0.7133
WID:281080	WID:281080 || IMAGE:1745349 || MAP:8p23.3 || MYOM2 || myomesin (M-protein) 2, 165kDa		-2.6059			-2.6383	-0.9311			-0.797	-1.1551	-0.5607				-2.1666			-2.7501		-0.9026
WID:183977	WID:183977 || IMAGE:897158 || MAP:3p21.3 || ARHA || ras homolog gene family, member A	-1.4893	-1.7096	-0.7721	-0.5713	-3.6019	-1.4676	-1.5776	-1.7666	-1.8634	-1.7688		-1.1647	-0.4255	-2.2526	-2.5451	-1.8111	-1.9991	-0.7896	-1.774	-0.4762
WID:282512	WID:282512 || P09765 || MAP: || || T-cell receptor interacting molecule		-1.0351	-2.7377		-1.3913										-1.1208		-1.6237	-2.2489		-1.0948
WID:184188	WID:184188 || IMAGE:82871 || MAP:17p13-p1 || SHBG || sex hormone-binding globulin	-1.7024	-1.5032	-2.2098	-1.4681	-3.2122	-1.2152	-1.7991		-1.8234	-1.9314		-1.1053	-0.0934		-2.1693	-2.2676	-1.3991	-1.891		-1.8418
WID:184648	WID:184648 || IMAGE:609663 || MAP:7q22-q31 || PRKAR2B || protein kinase, cAMP-dependent, regulatory, type II, beta		-3.4775	-2.8514	-1.1973	-2.4458	-0.0613	-1.13		-1.1678	-1.137			-0.6255		-3.2539	-1.5546	-2.5456	-2.1884	-1.8234	-0.8898
WID:191057	WID:191057 || IMAGE:2490482 || MAP:17q || RPL23 || ribosomal protein L23	-1.4132	-1.1031	-0.8103	-1.9998	-4.6569	-2.0073	-0.4076	-1.5262	-1.4637	-1.6853	-1.9391	-1.7585	-0.1053	-2.5591	-1.778	-2.8616	-1.1276	-1.295	-2.0405	-0.3134
WID:184978	WID:184978 || IMAGE:884766 || MAP:12q12-q1 || TEGT || testis enhanced gene transcript (BAX inhibitor 1)		-2.5934	-0.9335	-0.8452	-3.1947	-1.7421	-0.9133	-1.4069	-1.1429	-1.3886	-1.4369	-1.0832	-0.609	-1.1222	-2.809	-2.3064	-1.6682	-1.3073	-1.7395	-1.4422
WID:279586	WID:279586 || IMAGE:774726 || MAP:10q22-q2 || PPIF || peptidylprolyl isomerase F (cyclophilin F)		-2.0818	-0.6055	-0.9039	-3.1366	-1.3942	-2.5288	-0.7229	-2.677	-1.6087					-2.5485		-1.2624	-0.0511	-1.5444	-2.6163
WID:274664	WID:274664 || IMAGE:2490680 || MAP: || || Homo sapiens TCRgamma alternate reading frame protein (TCRg) mRNA, complete cds		-2.5505			-2.6522	-0.8089	-1.2437	-2.9874	-1.6972	-1.4933	-1.2963		-0.5221	-1.2111	-2.4424	-2.1505		-1.6165	-0.8179	-1.0876
WID:185101	WID:185101 || IMAGE:854701 || MAP:10q23.2- || LIPA || lipase A, lysosomal acid, cholesterol esterase (Wolman disease)		-2.7146	-1.1139	-0.9944	-3.2959	-1.5835	-1.5869	-1.9433	-1.5477	-1.8732	-1.2205	-0.8227	-0.4282	-1.0832	-3.3648	-1.867	-1.9364	-1.2703	-1.0864	-0.8402
WID:282166	WID:282166 || IMAGE:2490482 || MAP:17q || RPL23 || ribosomal protein L23	-1.2621	-1.0809	-0.1088	-1.1417	-4.1226	-1.6775	-0.5989	-1.7944	-1.6464	-1.4054		-1.6313	-0.2951	-2.5502	-1.1882	-3.2433	-2.1176	-1.9551	-1.588	-0.541
WID:279536	WID:279536 || IMAGE:711993 || MAP:6q23-q24 || IFNGR1 || interferon-gamma receptor alpha chain		-1.993	-2.6159	-0.9359	-3.1115		-0.9479	-2.2633	-1.5486	-1.4725	-1.8707		0.3554		-2.6388	-2.0345	-2.2426	-1.5497	-1.334	-0.8011
WID:186494	WID:186494 || IMAGE:80708 || MAP:22q11.21 || UFD1L || ubiquitin fusion degradation 1-like		-1.6672	-1.9065	-2.2387	-2.0806	-1.5442	-1.5305	-2.3368	-1.7487	-1.7847	-1.4143	-1.0452	-0.7958	-0.9281	-1.8138	-2.2871	-2.3835	-1.7208	-1.2449	-2.5307
WID:282541	WID:282541 || P33111 || MAP: || || colony stimulating factor 2 receptor, beta, low-affinity (granulocyte-macrophage)					-1.8226	-1.0199			-3.0304	-1.4018					-2.5145					-0.9445
WID:282493	WID:282493 || P44296 || MAP:5q11-q12 || GZMA || granzyme A (granzyme 1, cytotoxic T-lymphocyte-associated serine esterase 3)					-1.6927				-2.9245											-0.4078
WID:191174	WID:191174 || IMAGE:2412700 || MAP:6p22.3-p || C6orf32 || chromosome 6 open reading frame 32	-1.7258	-2.3275	-2.1334	-1.7656	-2.3119	-1.2794	-1.3949	-1.8948	-1.5875	-1.3006			-0.0098	-1.2882	-2.4551	-1.6209		-1.5521	-2.0424	-2.1911
WID:281942	WID:281942 || IMAGE:2315794 || MAP:16p13.3 || MGC24381 || hypothetical protein MGC24381		-1.673	-0.7493		-2.2133	-0.8405				-1.7927					-2.0648
WID:186457	WID:186457 || IMAGE:79629 || MAP:2q21 || CXCR4 || CXCR4=CXC chemokine receptor 4= fusin=neuropeptide Y receptor=L3	-0.704	-2.1544	-1.1993	-1.2232	-2.8905		-1.5334	-1.7658	-2.1943	-2.0476	-1.8059	-1.0779	-0.2838	-1.3679	-2.9116	-1.7954	-1.4905	-2.4587	-0.6743	-1.5187
WID:275917	WID:275917 || IMAGE:288948 || MAP:17q21.1 || || hypothetical gene supported by AK091492; AL831912	-0.7631	-1.7301			-2.8312		-1.4243			-1.9673	-0.6229				-1.8621				-1.8415	-2.1217
WID:274735	WID:274735 || IMAGE:2558027 || MAP:10q11.2- || UBE2D1 || ubiquitin-conjugating enzyme E2D 1 (UBC4/5 homolog, yeast)		-1.9588			-3.2154	-0.9566	-1.1396	-3.0273	-1.8583	-1.6854	-1.035	-0.9114	-0.176		-2.8496	-1.7534			-1.2835	-1.1384
WID:279767	WID:279767 || IMAGE:665508 || MAP:6p21 || CCND3 || cyclin D3	-0.7424	-1.2429	-1.516		-2.6012	-1.5694	-1.3214	-1.7628	-2.0547	-1.5886	-1.7212		-0.6175	-1.5591	-1.7785	-1.8509	-2.0491	-1.5822	-1.1907	-2.6666
WID:190550	WID:190550 || IMAGE:731442 || MAP:5q13.3 || COL4A3BP || collagen, type IV, alpha 3 (Goodpasture antigen) binding protein		-2.5161	-1.7724	-1.5483	-1.6705	-1.2173	-1.2231	-2.2342	-2.1566	-1.725	-1.5598	-1.0291	1.0647	-0.6882	-2.8419	-2.3588	-1.1192	-2.0118	-0.8806	-2.141
WID:276905	WID:276905 || IMAGE:290654 || MAP:19q13.3- || ZNF463 || zinc finger protein 463		-1.6183			-1.7746	-0.2305									-1.5917	-2.2811			-1.7603
WID:278965	WID:278965 || IMAGE:1605178 || MAP: || || Unknown	-1.7406	0.3528			-3.6644	-1.7497	-2.6868	-1.5687		-2.4547	-1.5285				-0.6061			-1.7973	-2.9325	-1.8958
WID:184671	WID:184671 || IMAGE:788136 || MAP:1p31 || PDE4B || phosphodiesterase 4B, cAMP-specific (phosphodiesterase E4 dunce homolog, Drosophila)	-1.2276	-3.0017	-2.4582	-1.2424	-2.4827	-1.1993	-1.4807		-1.3212	-1.6138			-1.3017		-2.86	-1.5625		-1.2653		-0.7856
WID:187536	WID:187536 || IMAGE:297895 || MAP:6p21.3 || LST1 || leukocyte specific transcript 1	-1.1249	-2.5571		-0.8121	-2.8776	-1.6956	-1.4122	-1.5961	-1.5208	-1.812	-0.9454	-0.8814	-0.7096		-2.7533		-1.3965	-2.1886	-1.2046	-2.0727
WID:276147	WID:276147 || IMAGE:753278 || MAP:17p13.3 || || CXCL16=transmembrane CXC chemokine=ligand for HIV-coreceptor Bonzo	-0.7893	-2.7319			-2.1039	-0.9273	-1.0378	-2.5491	-1.925	-1.5832	-1.2379			-0.992	-2.7111	-1.9832	-1.9826	-1.3525	-0.9186	-1.3561
WID:184484	WID:184484 || IMAGE:727251 || MAP:12p13.3 || CD9 || CD9	-1.1945	-2.7968	-0.7326	-0.7094	-3.4014	-1.6655	-1.7217	-1.5709	-1.8594	-2.2059	-1.2289		-0.076		-3.362	-0.8603	-1.8614	-1.5607	-0.8606	-1.6845
WID:186670	WID:186670 || IMAGE:687397 || MAP:1p22-p21 || ABCD3 || ATP-binding cassette, sub-family D (ALD), member 3		-2.2389	-1.1381	-1.0017	-3.015	-1.36	-1.3294	-1.0915	-2.0169	-1.4401	-1.1542		-0.7583		-2.7325	-1.74	-1.7901	-1.2559	-1.4797	-1.2868
WID:185327	WID:185327 || IMAGE:236034 || MAP:11q13 || UCP2 || UCP2=UCPH=Mitochondrial uncoupling protein 2	-1.1558	-0.9551	-1.5845	-1.0891	-2.205	-1.8742	-1.8338	-2.7891	-2.411	-2.0043	-1.4816		-0.4819	-1.3936	-1.038	-1.3276		-1.8006	-1.659	-2.1391
WID:275717	WID:275717 || IMAGE:491644 || MAP:4q21.3 || PLAC8 || placenta-specific 8	-2.5721	-0.9953	-2.4379	-1.8856	-2.4355	-1.3372	-1.8974	-2.6054	-1.6685	-1.7687			1.0891	-0.8246	-1.4886	-4.1088		-1.5897	-1.624	-2.5556
WID:185969	WID:185969 || IMAGE:190887 || MAP:3p22 || MYD88 || myeloid differentiation primary response gene (88)		-2.1842	-1.809	-1.011	-3.5029	-1.1088	-1.5594	-2.2271	-1.8198	-1.5436	-1.0792		-0.5546		-2.5217	-1.5233	-1.457	-1.3996	-0.9383	-1.4175
WID:274519	WID:274519 || IMAGE:2400539 || MAP:15q24.3 || BCL2A1 || BCL2-related protein A1	-1.4657	-1.5635			-2.8959		-1.7398		-1.8992	-1.0488			-0.8158		-2.202	-1.936			-0.9295	0.108
WID:188235	WID:188235 || IMAGE:485849 || MAP:2q33 || CLK1 || CLK-1=CDC-like kinase 1=PITSLRE alpha 1=galactosyltransferase associated protein kinase P58/GTA		-1.9888	-1.2791	-0.9227	-3.0942	-0.4182	-1.8831	-1.7614	-2.4245	-1.4024					-2.1383		-1.0431	-1.7189	-1.2991	-1.9319
WID:188417	WID:188417 || IMAGE:34795 || MAP:2q33.2 || DAZAP2 || DAZ associated protein 2	-1.8285	-1.568	-1.5998	-0.7974	-3.2634		-1.145	-1.7667	-1.6611	-1.3543			0.4377		-2.2332	-2.0725	-1.9021	-1.2172	-1.7228	-0.3566
WID:275187	WID:275187 || IMAGE:149742 || MAP:2p15 || B3GNT1 || UDP-GlcNAc:betaGal beta-1,3-N-acetylglucosaminyltransferase 1	-0.3845	-2.133		-1.0652	-3.3417	-0.5067	-1.0018	-1.8064	-1.1312	-1.3253			-0.283		-3.2165	-2.5608		-1.7844	-2.1806	-1.0921
WID:184982	WID:184982 || IMAGE:80186 || MAP: || || Homo sapiens mRNA for T-cell receptor beta chain, clone 57LSK60		-1.4202	-1.9619	-0.9408	-1.9293	-2.0678	-1.5946	-2.2669	-2.2428	-1.8806	-1.9188	-1.6233	1.1071	-0.9288	-1.4436	-2.1466	-2.9205	-1.9726	-1.4217	-1.5716
WID:279712	WID:279712 || IMAGE:624361 || MAP:7p15 || AHR || aryl hydrocarbon receptor		-1.4542	-1.1078		-3.8847	-1.6741	-1.9861	-1.4515	-2.0233	-2.1306	-0.4569		0.1775	-0.789	-2.7027		-1.2319	-2.0098	-1.2785	-1.9736
WID:281271	WID:281271 || IMAGE:2042739 || MAP: || || Unknown	-0.6584	-1.7713	-1.6868	-0.6075	-3.7905	-1.739	-1.7651	-0.7111	-1.4599	-1.5056	-0.7259	-0.9575	0.126	-1.0421	-2.233	-2.2419	-1.432	-1.1068	-2.7017	-2.3239
WID:191449	WID:191449 || IMAGE:24145 || MAP:1p34.2 || CAP1 || CAP, adenylate cyclase-associated protein 1 (yeast)	-1.3057	-1.6147	-0.971	-0.5732	-3.9949	-1.7471	-1.3551	-1.9937	-1.775	-1.7672	-1.7894	-0.7221	-0.1667	-1.9208	-2.1426	-1.9812	-1.5111	-0.972	-1.062	-0.5635
WID:275577	WID:275577 || IMAGE:199334 || MAP:14q24.2 || C14orf117 || chromosome 14 open reading frame 117		-2.0413			-2.5595	-1.1213	-1.2442	-1.4054	-2.461	-0.5411				-0.5025	-2.0633	-3.334			-1.1198	-1.5194
WID:191299	WID:191299 || IMAGE:2420963 || MAP:19q13.4 || LILRB3 || leukocyte immunoglobulin-like receptor, subfamily B (with TM and ITIM domains), member 3		-2.4978			-1.3234					-1.789					-2.2304			-0.7907	-0.9571	-1.5626
WID:184279	WID:184279 || IMAGE:296880 || MAP:Xq28 || MPP1 || membrane protein, palmitoylated 1, 55kDa	-0.9731	-2.7374	-1.0331	-0.5468	-2.1945	-0.5661	-1.7248	-2.1468	-1.7667	-1.6588			-0.5548		-2.8779	-1.7626		-0.8116	-1.7736	-1.0795
WID:191364	WID:191364 || IMAGE:2549557 || MAP:6p21.2 || CDKN1A || cyclin-dependent kinase inhibitor 1A (p21, Cip1)		-2.0368	-1.592	-0.8341	-2.5375	-1.0954	-1.4658	-1.31	-1.2753	-1.0518	-1.325	-0.7494			-2.328		-1.8682	-0.969	-1.5136	-1.471
WID:184819	WID:184819 || IMAGE:418422 || MAP:4q12-q13 || PPBP || CTAP-III=NAP2=connective tissue activation peptide III=pro-platelet basic protein (includes platelet basic protein, beta-thromboglobulin, connective tissue-activating peptide III, neutrophil-activating peptide-2)=chemokine	-0.8031	-2.7876	-1.2272	-1.1587	-2.7872	-1.4548	-1.755	-1.203	-1.5731	-1.5747	-0.7991	-0.7544	-0.2982		-3.5177		-1.6474	-1.4693	-1.4824	-1.8739
WID:191086	WID:191086 || IMAGE:2504698 || MAP:17p13 || ARRB2 || arrestin, beta 2		-1.0512	-1.4905	-1.1236	-2.4612	-1.2506	-0.9971	-1.4065	-2.3795	-1.6175					-1.8056	-1.2262	-1.5778	-1.4567	-2.046	-2.1275
WID:278759	WID:278759 || IMAGE:1475200 || MAP:19p13.3 || CAPS || calcyphosine	-0.8831	-0.9961	-1.7363		-2.3103	-1.1268	-1.6114		-1.2022	-1.6294			0.0763		-1.8704	-2.3444	-2.1287	-1.2021	-2.4184	-1.7097
WID:184241	WID:184241 || IMAGE:130541 || MAP:17q23 || PECAM1 || platelet/endothelial cell adhesion molecule (CD31 antigen)		-2.6986	-2.1437	-0.8893	-2.7962	-1.2586	-1.5564	-2.2181	-1.6429	-1.3396			0.0964		-2.5683		-1.5187	-1.1465	-0.7773	-1.3109
WID:187664	WID:187664 || IMAGE:345957 || MAP:3q21 || CSTA || cystatin A (stefin A)		-1.8128	-2.1428	-1.1989	-2.0068	-1.5456	-1.5658		-1.2722	-1.4285			-0.2114		-1.7431	-2.1289		-1.3087	-2.7173	-1.4224
WID:188686	WID:188686 || IMAGE:795893 || MAP:19q13.2 || PPP1R15A || protein phosphatase 1, regulatory (inhibitor) subunit 15A	-0.5132	-3.0874	-1.0709	-1.1041	-2.2714	-1.6223	-1.4394	-0.4592	-2.0301	-0.6975	-0.8866	-1.1979		-0.9343	-3.0751	-1.8575	-0.9474	-0.4665	-2.352	-2.2432
WID:275753	WID:275753 || IMAGE:356732 || MAP:6q24 || UTRN || utrophin (homologous to dystrophin)		-1.9206	-1.8705		-3.2533	-0.5651	-1.1236	-0.6195		-1.0335	-0.6816	-0.3988			-2.0605	-2.1205	-2.3587		-2.7271	-1.4841
WID:274724	WID:274724 || IMAGE:2556738 || MAP:19p13.3 || OAZ1 || ornithine decarboxylase antizyme 1	-0.8729	-1.6048			-2.9651	-2.0611	-1.2663	-1.7696	-2.1473	-1.6212	-1.2376	-0.6299	-0.0218	-2.0473	-1.5461	-1.5225			-1.7876	-0.634
WID:282503	WID:282503 || P08770 || MAP:16q24.1 || ICSBP1 || interferon consensus sequence binding protein 1		-0.3771	-2.6108	-1.6978	-2.162				-2.3589	-2.4375					-0.4623			-2.638		-1.8468
WID:273690	WID:273690 || IMAGE:73638 || MAP: || || Unknown	-0.8538	-1.245			-2.8589	-0.4567	-1.8604	-1.7549	-2.1679	-1.7915	-1.4534	-1.0525	0.449	-1.3016	-1.5745	-2.3484		-2	-1.6615	-1.6288
WID:279618	WID:279618 || IMAGE:898051 || MAP:9q33 || TNC || tenascin C (hexabrachion)	-0.6716	-2.8458	-0.5352	-0.7907	-2.6651	-1.5638	-2.3738	-1.1241	-2.843	-1.3064	-1.0799	-0.8839	-0.836	-1.043	-2.9158	-1.8176	-1.2221	-1.3532	-1.6334	-1.2027
WID:276378	WID:276378 || IMAGE:28270 || MAP:9q22.1 || AGTPBP1 || ATP/GTP binding protein 1		-2.4092			-2.4729	-0.7326		-1.3277	-1.4288	-1.1105	-0.6124				-2.864				-1.1975	-1.3944
WID:281974	WID:281974 || IMAGE:292524 || MAP:1q23 || FCGR2B || Low-affinity IgG Fc receptor II-B and C isoforms (multiple orthologous genes)=translocated in t(1;22)(q22;q11) follicular lymphoma		-1.4799	-1.2636		-2.0108	-0.7156			-2.4601	-1.6666					-2.3527				-0.6486	-1.2435
WID:275044	WID:275044 || IMAGE:347036 || MAP:4q23-q25 || LEF1 || lymphoid enhancer-binding factor 1	-0.8844	-2.3808			-3.4915	-1.211		-1.667	-1.4566	-1.193	-1.3488		-0.0447		-2.6136	-1.8506		-2.5484	-0.6077	-0.2378
WID:277153	WID:277153 || IMAGE:302955 || MAP:3q25.1 || SERP1 || stress-associated endoplasmic reticulum protein 1		-1.5876	-1.9931	-1.2815	-2.8792	-1.7461	-1.434	-2.1289	-1.1979	-1.9566	-1.5985	-0.9687	-0.0853	-0.6127	-2.7586	-3.1748	-2.1185	-1.381	-1.4469	-0.1634
WID:191276	WID:191276 || IMAGE:2281706 || MAP:5q31-q32 || ITK || IL2-inducible T-cell kinase	-0.98	-2.1179			-2.8718	-1.5129	-1.5239	-1.2897	-1.8417	-1.8415	-0.9958		-0.3007		-2.2734			-1.4643	-0.8746	-1.7656
WID:184243	WID:184243 || IMAGE:121218 || MAP:4q12-q21 || PF4 || platelet factor 4 (chemokine (C-X-C motif) ligand 4)	-0.7348	-2.8659	-1.105	-1.0517	-1.9504	-1.2615	-1.1589	-1.3071	-1.7974	-1.5948					-2.7846		-0.7594	-1.5238	-0.9268	-1.431
WID:186653	WID:186653 || IMAGE:839890 || MAP:2p13-p12 || PCBP1 || poly(rC) binding protein 1	-1.2965	-1.63		-1.2177	-3.1147	-1.6701	-1.7887	-1.4166	-1.8251	-1.5426	-1.4994	-1.071	1.2554	-2.0293	-1.9935	-1.9633		-1.0719	-1.4519	-0.3745
WID:188943	WID:188943 || IMAGE:76308 || MAP:18q12 || CGBP || CpG binding protein	-1.6103	-2.3024	-1.5574	0.674	-1.9478	-2.1175	-1.8205		-1.7274	-1.7341		-1.2733	-0.281	0.3837	-2.3254	-2.3894		-1.5836	-2.1466	-1.4104
WID:279646	WID:279646 || IMAGE:357052 || MAP:1p13.1 || CAPZA1 || capping protein (actin filament) muscle Z-line, alpha 1	-1.595	-1.0061			-2.9991	-1.078	-2.3677	-1.3578	-1.8553	-1.2148	-0.9755	-0.8171	-0.5165		-1.2821	-2.2529			-1.9448	-1.5896
WID:184490	WID:184490 || IMAGE:148021 || MAP:10q24 || ENTPD1 || CD39	-0.924	-3.397	-0.9247	-1.0003	-2.844	-1.0131	-1.4755	-1.0137	-2.7225	-1.5425	-1.0659	-0.9583	-0.3058		-2.9786		-0.7233	-2.0017	-0.9526	-1.5039
WID:282651	WID:282651 || P48460 || MAP: || || lymphotoxin beta (TNF superfamily, member 3)	-1.8002	0.1987	-3.0759	-1.9323	-1.6617	-1.5388	-2.5037		-1.5458	-3.2945			1.283		0.8365	-2.6609	-2.3441	-2.8388	-3.272	-1.933
WID:188531	WID:188531 || IMAGE:704020 || MAP:22q13.1 || CSF2RB || colony stimulating factor 2 receptor, beta, low-affinity (granulocyte-macrophage)		-1.502	-2.2029	-1.1577	-2.1473	-1.3141	-1.844		-1.4765	-1.4206			0.6899		-2.1155	-2.76		-1.1948		-1.1503
WID:186901	WID:186901 || IMAGE:235155 || MAP:1q23 || FCER1G || FCERI=Fc epsilon receptor gamma chain=High affinity immunoglobulin epsilon receptor gamma-subunit precursor		-2.8508	-1.8698	-0.5952	-2.4687	-1.2284	-1.158	-1.6657	-0.9403	-1.4856			-0.2912		-2.0153	-2.6914	-2.2479	-1.0303	-0.8	-1.0659
WID:278993	WID:278993 || IMAGE:1623263 || MAP:Xq13.3 || DKFZp564K1 || implantation-associated protein		-1.3147			-1.8021										-1.1256
WID:278038	WID:278038 || IMAGE:41411 || MAP:3q12 || RPL24 || ribosomal protein L24	-1.1926	-1.816	-0.5123	-0.4379	-3.534	-1.8243	-1.6495	-2.5809	-1.883	-1.785		-0.7966	-0.0411	-0.121	-1.8421	-2.278		-0.7524	-2.2517	-0.8287
WID:184486	WID:184486 || IMAGE:208001 || MAP:11p13 || CD59 || CD59=LY-6-like protein regulating complement membrane attack	-1.3105	-1.2854	-1.1203	-1.216	-3.0513	-1.4476	-2.1894	-1.8425	-3.1779	-1.9782	-1.3583	-1.0932	-0.1542		-1.4572	-1.176	-0.9673	-1.6987	-1.4044	-1.7885
WID:186719	WID:186719 || IMAGE:162208 || MAP:2q36.1 || ARPC2 || actin related protein 2/3 complex, subunit 2, 34kDa		-1.5139			-2.6354	-1.1148	-1.4823	-1.0775	-3.0904	-2.0699					-2.2364			-1.4198	-0.8429	-0.5664
WID:184168	WID:184168 || IMAGE:770014 || MAP:14q11.2 || TRA@ || T cell receptor alpha chain	-2.1052	-0.9965	-1.8121	-0.8846	-2.316	-1.6118	-2.2227		-1.5587	-2.1431		-1.5432	0.5888		-0.745	-1.5365	-1.5924	-2.0912	-2.4187	-1.1051
WID:187994	WID:187994 || IMAGE:825626 || MAP:5q35.1 || DOCK2 || dedicator of cyto-kinesis 2		-1.1843	-1.3678	-1.2722	-3.0463	-1.6056	-1.5722	-1.8802	-3.1224	-1.7111	-0.8281	-0.9338	0.1243	-0.9941	-1.423	-1.49	-2.014	-1.4785	-1.4731	-1.6388
WID:279838	WID:279838 || IMAGE:309449 || MAP:Yp11.3 || RPS4Y || ribosomal protein S4, Y-linked	-1.8079	-2.6421		0.4248	-2.3113	-1.4622	-1.1446	-2.3102	-1.6957	-2.1408				-1.0667	-2.423	-2.454		-0.0976		0.1124
WID:191345	WID:191345 || IMAGE:2541366 || MAP:9p13 || AQP3 || aquaporin 3		-1.6433	-3.2572		-2.533	-0.3808		-1.4718	-1.1165	-0.7683					-1.6505			-1.4181	-0.4463	-0.7279
WID:191499	WID:191499 || IMAGE:42214 || MAP:9q22 || SYK || syk=protein-tyrosine kinase	-0.9198	-0.4932	-1.482	-0.9749	-2.4944	-1.0864	-1.8599	-2.4435	-2.3883	-1.7357	-1.1443			-0.9004	-1.038			-1.3442	-1.5383	-2.1618
WID:274446	WID:274446 || IMAGE:2012135 || MAP:12p13.31 || C3AR1 || complement component 3a receptor 1	-1.3777	-2.7467			-2.0584	-0.6304	-0.8278	-3.3829	-0.9021	-1.2684			-0.7382		-2.5099					-1.6658
WID:183993	WID:183993 || IMAGE:1475633 || MAP:5q32-q34 || ANXA6 || annexin A6=p68		-1.5504	-1.5365		-2.5422			-1.5598	-1.5599	-1.7399					-1.341		-0.7415	-0.2781		-1.0776
WID:276999	WID:276999 || IMAGE:277708 || MAP:9q22.1 || AGTPBP1 || ATP/GTP binding protein 1	-0.4855	-1.6806			-3.7643	-0.8705	-1.0873	-0.9431	-1.3336	-1.3591	-0.2808				-3.1981			-1.3779		-1.3784
WID:186611	WID:186611 || IMAGE:789091 || MAP:6p21.3 || HIST1H2AC || histone 1, H2ac	-0.9314	-2.6758	-1.4941	-0.6854	-3.389	-0.5376	-1.0592	-1.5659	-1.1422	-0.733			-1.6238	-0.3962	-2.7746	-1.0068		-1.4013	-2.4389	-0.7279
WID:282368	WID:282368 || IMAGE:2556648 || MAP:Xp11.3-p || DDX3X || DEAD (Asp-Glu-Ala-Asp) box polypeptide 3, X-linked	-0.8927	-1.5598	-0.9392	-1.4169	-3.9584	-1.1724	-1.3685	-1.5708	-1.7184	-1.4361	-1.7733	-0.9639	0.3775	-1.5347	-2.0244	-2.2617	-1.8091	-2.0512	-1.5021	-0.2561
WID:281683	WID:281683 || IMAGE:2313852 || MAP:16q12.2- || HERPUD1 || homocysteine-inducible, endoplasmic reticulum stress-inducible, ubiquitin-like domain member 1	-0.8131	-0.8188	-0.9648	-1.2885	-3.6324	-1.7431	-1.9897	-1.5238	-2.1537	-1.8828	-0.8846			-1.8391	-2.471	-0.9961	-0.9609	-1.3013	-1.5802	0.2931
WID:191518	WID:191518 || IMAGE:47110 || MAP:4q21.1-q || HNRPD || heterogeneous nuclear ribonucleoprotein D (AU-rich element RNA binding protein 1, 37kDa)		-0.8315	-0.852	-1.3199	-3.3247	-1.1012	-1.7222	-1.2196	-1.3594	-1.2771	-1.1226	-0.8838	0.1586	-1.7149	-1.1544	-1.6726	-1.5793	-2.1936	-2.1774	-0.7217
WID:279617	WID:279617 || IMAGE:897864 || MAP:Xp22.1 || SAT || spermidine/spermine N1-acetyltransferase		-2.8416	-0.7586		-2.5208	-1.4518	-2.0387	-1.1865		-0.9322	-1.1808	-0.5524	-0.15	-1.0977	-3.0485		-1.5882	-1.4663		-0.6898
WID:281193	WID:281193 || IMAGE:1912458 || MAP:3p12-q13 || IL12A || interleukin 12A (natural killer cell stimulatory factor 1, cytotoxic lymphocyte maturation factor 1, p35)		-1.3732			-1.729										-1.932					-0.5095
WID:187411	WID:187411 || IMAGE:857002 || MAP:6q16.1 || PROL2 || proline rich 2	-0.6713	-1.2981		-0.9276	-2.3543	-1.7842	-1.9662	-1.4723	-3.3014	-2.2461	-0.9306	-1.105	-0.1957	-0.6981	-1.8794	-1.7382	-1.5327	-1.8352	-1.4608	-1.5671
WID:184165	WID:184165 || IMAGE:205185 || MAP:20p12-ce || THBD || thrombomodulin		-2.9997	-2.1152	-0.7736	-2.5791	-0.9411		-2.3301	-1.2788	-0.6968	-0.9088				-2.3124		-1.0898	-1.0515		-0.8348
WID:186505	WID:186505 || IMAGE:824531 || MAP:2q11.2 || PSCDBP || NK/T cell leucine zipper transcription factor	-0.97	-1.4352	-1.8157	-1.0783	-2.9945	-1.2293	-1.3192	-1.8835	-1.977	-1.6207	-1.1129	-0.7999	-0.1368		-2.2014	-1.6954	-1.1734	-2.1694	-0.7485	-1.4537
WID:184215	WID:184215 || IMAGE:340630 || MAP:10p12.1 || MAP3K8 || mitogen-activated protein kinase kinase kinase 8	-1.1241	-2.3815	-1.7588	-0.9299	-1.8781	-0.9946	-1.0155	-2.5983	-1.0356	-1.2959		-0.5241	-0.6244		-2.7808	-1.6932		-1.1167	-2.3029	-1.2822
WID:281582	WID:281582 || IMAGE:2273362 || MAP:12q14.2 || || LOC341322		-1.9466			-1.7288										-1.4157
WID:279605	WID:279605 || IMAGE:840921 || MAP:2p25 || ID2 || inhibitor of DNA binding 2, dominant negative helix-loop-helix protein		-1.9864	-1.0787		-2.627	-1.4542	-1.3412	-1.3215	-2.2985	-1.7001		-0.9832	0.9129	-0.3928	-2.9547		-1.9714	-1.9058		-0.8404
WID:188444	WID:188444 || IMAGE:823779 || MAP:2p13.3 || PLEK || pleckstrin	-0.9275	-0.9131	-0.6847	-1.0387	-3.2247	-0.607	-2.0623	-2.3129	-2.2673	-1.9525	-1.1446		-0.16	-1.2413	-1.7186	-1.8681	-1.6933	-1.8037	-1.3104	-2.0536
WID:282336	WID:282336 || IMAGE:2549794 || MAP:1p34.2 || CAP1 || CAP, adenylate cyclase-associated protein 1 (yeast)		-1.4643	-0.6268	-0.314	-3.8037	-1.5275	-1.6098	-1.3623	-1.5405	-1.3073	-2.1041	-0.8939	0.3252		-1.9971	-1.9608		-0.6314	-1.8005	-0.4742
WID:280453	WID:280453 || IMAGE:785938 || MAP:18p11.22 || VAPA || VAMP (vesicle-associated membrane protein)-associated protein A, 33kDa		-1.5919			-3.3401	-0.6573	-0.4933			-0.9147	-0.3101				-2.5858					-0.9299
WID:279709	WID:279709 || IMAGE:727904 || MAP:14q23.1 || PPP2R5E || protein phosphatase 2, regulatory subunit B (B56), epsilon isoform		-0.3615			-2.4984										-1.1951
WID:274549	WID:274549 || IMAGE:2430220 || MAP: || || Unknown	-0.9863	-1.6322			-2.2268	-1.1393	-0.8787	-1.4919	-2.9229	-1.451	-0.8911	-1.0064		-0.5405	-1.5895			-1.4375	-1.1992	-1.9452
WID:281820	WID:281820 || IMAGE:1866094 || MAP:12q15 || CPM || carboxypeptidase M		-2.3668			-2.4201	-1.1576	-1.6842	-1.8319	-1.3668	-1.4741	-0.8803	-0.5997	0.3234	-1.0817	-2.5273			-1.1537	-0.7729	-1.0676
WID:282484	WID:282484 || P05966 || MAP:4q31 || IL15 || interleukin 15		-1.148	-1.1668		-1.4686										-0.8461		-2.261	-1.1849
WID:191443	WID:191443 || IMAGE:22012 || MAP:12q13 || ARF3 || ADP-ribosylation factor 3	-0.7599	-2.0032			-2.2488	-1.0077		-1.9026	-2.0791	-1.4328	-1.0758		-0.4755		-2.6187			-0.8086	-1.1017	-1.4065
WID:184420	WID:184420 || IMAGE:35828 || MAP:5q23 || DTR || diphtheria toxin receptor (heparin-binding epidermal growth factor-like growth factor)	-0.5133	-2.8646	-1.0581	-0.61	-3.175	-1.1744	-1.1124	-1.5806	-1.512	-1.5242	-0.4533	-0.8293	-0.1661	-0.7832	-3.5272	-1.0304	-2.1855	-1.4952	-0.9007	-1.4556
WID:277519	WID:277519 || IMAGE:854789 || MAP:2p25 || TIEG2 || TGFB inducible early growth response 2		-2.659			-2.2726				-1.1786	-1.3606			-0.4712		-1.9915			-1.6189		-0.7586
WID:281655	WID:281655 || IMAGE:2309141 || MAP:19p13 || CD97 || CD97 antigen	-0.4846	-1.9884	-0.8194	-0.2606	-2.5806	-1.6796	-2.0215	-1.7534	-1.6809	-1.8431			-0.0804		-2.4951		-1.7065	-0.3021		-1.4473
WID:276468	WID:276468 || IMAGE:210921 || MAP:3p12-q12 || MAIL || molecule possessing ankyrin repeats induced by lipopolysaccharide (MAIL), homolog of mouse	-0.1863	-2.2595			-3.409	-1.0885	-1.3576	-1.6283	-1.8753	-0.7982	-0.7223		0.8945	-1.0603	-3.1119			-1.6089	-0.8084	-0.8517
WID:186701	WID:186701 || IMAGE:841332 || MAP:12p12.3 || ARHGDIB || LyGDI=Rho GDP dissociation inhibitor (GDI) beta=RHO GDI 2	-0.9005	-1.258		-1.1166	-2.3922	-1.9149	-1.3646	-1.7106	-2.0768	-1.9177	-1.4747	-1.5263	0.9249	-1.1525	-1.9629	-1.4185		-2.2175	-0.7153	-1.4754
WID:282436	WID:282436 || IMAGE:2577108 || MAP:6p21 || SFRS3 || splicing factor, arginine/serine-rich 3		-1.4852	-1.1174	-0.738	-3.9694	-1.0215	-1.4182	-0.8473	-1.1549	-0.7273	-0.7712		-0.3714	-1.441	-2.1162	-2.3838	-1.7376	-1.5773	-1.3417	-0.4532
WID:279658	WID:279658 || IMAGE:195525 || MAP:8p23.1-p || NAT1 || N-acetyltransferase 1 (arylamine N-acetyltransferase)		-0.5299			-2.4926					-1.2931					-1.0146
WID:185255	WID:185255 || IMAGE:431655 || MAP:19q13.3 || TEAD2 || TEA domain family member 2	-1.051	-1.1913	-1.3354	-1.0258	-2.088	-1.6008	-1.4704	-1.8027	-2.0344	-2.0198	-1.2281		-0.4028		-0.7816		-1.5399	-1.6106	-1.2931	-2.6639
WID:188606	WID:188606 || IMAGE:307255 || MAP:1p35.3 || C1orf38 || chromosome 1 open reading frame 38		-2.3875		-0.4564	-2.2924	-1.6252	-0.9583	-1.5536	-2.1065	-1.0817			-0.0634	-0.7279	-2.3186	-1.5428	-1.7924	-0.8997	-0.9878	-1.7612
WID:275724	WID:275724 || IMAGE:282356 || MAP:6q25-q27 || WTAP || Wilms tumor 1 associated protein	-0.8917	-1.2072			-3.7029	-1.2026	-1.3326	-1.2777	-1.6043	-1.3997	-0.8595	-0.8132	-0.2855	-1.4577	-1.6652	-2.0719		-2.7283	-0.97	-0.148
WID:187928	WID:187928 || IMAGE:796513 || MAP:4q28.2-q || NDUFC1 || NADH dehydrogenase (ubiquinone) 1, subcomplex unknown, 1, 6kDa	-0.9464	-2.0872	-1.7668	-0.7899	-3.4521	-0.9574	-1.0472	-2.0744	-1.6529	-1.5428	-0.827	-0.9582		-1.3297	-2.6056	-1.7489	-1.6879	-1.579	-0.8176	-0.1949
WID:187564	WID:187564 || IMAGE:868332 || MAP:6p21.3 || HLA-DPA1 || major histocompatibility complex, class II, DP alpha 1	-1.0762	-0.801	-0.3154	0.3562	-2.5019	-2.3356	-1.8745	-1.8515	-1.9948	-2.1669	-1.4262	-1.0914	-0.1254	-1.2319	-1.683	-1.6741	-2.0823	-0.6304		-1.7814
WID:280005	WID:280005 || IMAGE:814841 || MAP:1q23 || FCGR2B || Low-affinity IgG Fc receptor II-B and C isoforms (multiple orthologous genes)=translocated in t(1;22)(q22;q11) follicular lymphoma		-1.2726			-2.0803				-2.5613	-1.1035					-2.802			-0.8956		-0.3149
WID:277923	WID:277923 || IMAGE:294196 || MAP:12q24 || LNK || lymphocyte adaptor protein		-2.3313	-1.4014	-0.416	-2.4301				-1.6674	-1.7078			0.2348		-2.366	-2.368		-0.4735		-1.004
WID:186643	WID:186643 || IMAGE:774071 || MAP:11q14 || PICALM || phosphatidylinositol binding clathrin assembly protein	-0.8913	-1.9232		-0.2617	-2.9945	-0.9001	-1.249	-0.9137	-1.762	-1.5575	-0.9061	-0.7422	-0.5073		-2.8079		-1.2587	-0.9657	-2.1392	-0.9238
WID:278963	WID:278963 || IMAGE:1604005 || MAP:Xp22.1-p || SH3KBP1 || SH3-domain kinase binding protein 1	-0.8551	-0.5398	-0.6246	-1.5139	-3.0676	-1.8188	-2.3856	-1.8743	-2.0899	-2.1461	-0.9269		-0.1624		-1.5489	-1.3168	-0.2435	-1.8494	-1.7269	-1.4194
WID:274149	WID:274149 || IMAGE:897603 || MAP:8p22 || MTSG1 || mitochondrial tumor suppressor gene 1			-1.3101
WID:279233	WID:279233 || IMAGE:1570414 || MAP:1q32.1 || SNARK || likely ortholog of rat SNF1/AMP-activated protein kinase		-1.275			-1.9791					-1.3945					-1.2708					-1.505
WID:280816	WID:280816 || IMAGE:2028916 || MAP:10q || MOB || mob protein		-0.6741			-2.6762	-0.5613									-1.3019
WID:184739	WID:184739 || IMAGE:687397 || MAP:1p22-p21 || ABCD3 || ATP-binding cassette, sub-family D (ALD), member 3	-0.7807	-2.2383	-1.2262	-0.7182	-2.4556	-0.8742	-1.1484	-1.7305	-1.5007	-1.4135	-0.965	-0.6303		-0.9118	-2.9962			-1.235		-1.5291
WID:191069	WID:191069 || IMAGE:2497882 || MAP:6p22-p21 || HIST1H3H || histone 1, H3h		-1.9143			-3.0424	-0.7726		-1.0728	-0.9458	-0.7487					-2.6245			-0.9403	-0.2009	-0.7121
WID:279890	WID:279890 || IMAGE:712829 || MAP:11p13 || LMO2 || TTG-2=LMO2=Rhombotin-2=translocated in t(11;14)(p13;q11) T cell acute lymphocytic leukemia=cysteine rich protein with LIM motif		0.0798	-1.5322	-0.8952	-2.2079	-1.4133	-1.4037		-2.2428	-2.1524			-0.1166		-0.7876			-1.8357	-2.6396	-2.2628
WID:282576	WID:282576 || P19420 || MAP: || || granzyme K (serine protease, granzyme 3; tryptase II)		-0.3409						-2.9368							-0.9317		-2.7817	-0.9276		0.1358
WID:191380	WID:191380 || IMAGE:2561954 || MAP:6q23-q24 || VNN2 || vanin 2	-0.6759	-1.1692			-2.9455	-1.2048	-1.3431	-1.3992	-1.4823	-1.5601	-0.7869	-0.5869			-2.0226		-1.1775	-1.9843		-1.0667
WID:185093	WID:185093 || IMAGE:810142 || MAP:6p21.3 || HLA-C || MHC Class I=HLA-C4	-1.4318	-1.5451	-0.3147	0.3034	-3.4731	-1.7642	-1.8039	-1.4666	-1.8558	-1.5537	-0.6813	-0.3538	0.5975	-1.8185	-2.0733	-0.1329	-1.5136	-0.0723	-2.8016	-0.7011
WID:279547	WID:279547 || IMAGE:214236 || MAP:17p13 || CD68 || CD68	-0.311	-1.9937			-2.5578	-0.9139	-1.076	-1.6109	-1.7476	-1.2628	-1.2481			-1.2542	-2.1472		-1.1366		-0.9387	-1.1794
WID:186848	WID:186848 || IMAGE:826173 || MAP:17p13.3 || PFN1 || profilin 1	-1.3619	-0.9732	-0.7474	-1.0348	-2.4609	-1.2484	-1.649		-1.3873	-0.8872			0.0438		-1.2425	-1.5108	-1.8209	-0.5139	-2.8501	-1.244
WID:273680	WID:273680 || IMAGE:266483 || MAP:22q13.1 || KDELR3 || KDEL (Lys-Asp-Glu-Leu) endoplasmic reticulum protein retention receptor 3	-0.2503	-2.3704			-3.8475		-0.6003	-1.0884	-1.4244	-0.9721	-1.1932		-0.0161		-2.384	-2.1956			-0.9599	0.2085
WID:191173	WID:191173 || IMAGE:2411809 || MAP:12q13.13 || ITGB7 || integrin, beta 7		-1.73	-2.7679	-1.1145	-2.4659	-1.4114	-1.0306	-2.7668	-1.0767	-1.1501	-0.6587		0.7309		-1.717		-1.6929	-1.6168	-0.4549	-0.8495
WID:185604	WID:185604 || IMAGE:362278 || MAP:17q25.3 || SOCS3 || suppressor of cytokine signaling 3		-1.5886	-1.5798	-0.4456	-3.158	-1.1999	-1.1921	-1.412	-2.0638	-1.2015	-1.4555		-0.2824		-2.6543		-1.2955	-0.4397	-1.3722	-0.9214
WID:184421	WID:184421 || IMAGE:770957 || MAP:1p22 || DPYD || Dihydropyrimidine dehydrogenase	-0.4359	-2.3	-0.4815	-0.3754	-3.716	-1.7141	-1.0377	-1.5395	-1.7086	-1.8373	-0.7316		-0.2019		-3.3254		-0.681	-1.3859	-0.8332	-1.1385
WID:184939	WID:184939 || IMAGE:782427 || MAP:17q21.32 || GRN || granulin	-0.6251	-2.5798	-0.6548	0.1467	-2.1329	-0.8726	-1.3549	-1.0629	-1.8272	-1.5035	-0.9719	-0.787	-0.6828	-1.0848	-2.5373	-0.9395		-0.8032	-1.5209	-2.3516
WID:184851	WID:184851 || IMAGE:783836 || MAP:14q24.3 || JDP2 || jun dimerization protein 2	-1.0613	-2.4952	-1.2189	-0.8807	-1.9199	-1.3478	-0.9288	-0.7839	-1.1924	-1.4227	-0.4554		-0.2357		-2.3665		-1.1628	-1.9625	-1.8173	-1.8576
WID:274242	WID:274242 || IMAGE:1472539 || MAP:11p11.2 || FNBP4 || formin binding protein 4	-0.3788	-1.3164	-0.6077		-3.2599	-1.0763	-1.3192	-0.9152	-2.1662	-1.438					-1.7626				-1.5202	-1.3957
WID:185939	WID:185939 || IMAGE:342378 || MAP:10q25 || DUSP5 || DUSP5=dual specificity phosphatase 5= induced by serum stimulation and heat shock	-0.7953	-1.9621	-1.109	-0.6311	-1.682	-1.1274	-1.5639	-2.5017	-1.5355	-1.3211				-0.8026	-2.3469			-0.7678	-1.0229	-1.3212
WID:191378	WID:191378 || IMAGE:2559292 || MAP:11p14.3 || USH1C || Usher syndrome 1C (autosomal recessive, severe)	-1.0687	-2.0105		0.6114	-2.4382	-1.1909	-1.2157		-2.5228	-1.7834			-0.1486		-2.116			-0.085	-1.2723	-1.7919
WID:279871	WID:279871 || IMAGE:824384 || MAP:19p13-q1 || CD37 || CD37 antigen		-1.0709	-1.5026		-2.0271				-2.2262	-2.0962			-0.2559		-0.3627			-1.7677		-1.6808
WID:186674	WID:186674 || IMAGE:814378 || MAP:19q13.1 || SPINT2 || serine protease inhibitor, Kunitz type, 2		-1.4812	-1.0044	-0.7453	-2.6331	-1.2831	-1.2126	-1.5927	-2.4491	-1.6813	-0.8484		-0.6797	-0.6206	-1.7643	-1.3579	-1.6764	-1.2764	-1.0271	-1.5808
WID:274576	WID:274576 || IMAGE:2443695 || MAP:6p21.3 || HLA-DRB1 || major histocompatibility complex, class II, DR beta 1	-1.2447	0.0846			-3.1772		-1.6103	-2.5913	-2.2653	-2.5366	-2.0804	-1.4692	-0.3256	-1.5658	-0.6644	-0.9669		1.1699	-1.6852	-1.0611
WID:281461	WID:281461 || IMAGE:2113499 || MAP:12q24.1 || GIT2 || G protein-coupled receptor kinase-interactor 2	-0.6431	-1.0539	-1.1047		-2.411	-0.7569		-1.3122	-2.8326	-1.3638					-1.2298					-0.9759
WID:273832	WID:273832 || IMAGE:141115 || MAP:22q13.1 || CSF2RB || GM-CSF/IL-5/IL-3 receptor common beta chain	-0.6772	-1.1564			-3.0975	-0.9508	-1.2107	-1.3346	-2.3231	-1.8585	-0.8137	-0.4544	0.4432		-2.9285	-2.1666		-1.7604	-0.8369	-0.8797
WID:282416	WID:282416 || IMAGE:2572023 || MAP:17q21.32 || GRN || granulin	-0.999	-2.6991	-1.7748	0.6424	-1.8118	-1.2682	-0.8717	-1.0785	-1.322	-1.0359	-1.6657	-1.5513	0.257	-1.1695	-2.6468	-1.0162	-0.9134	-0.559	-1.556	-1.8457
WID:189070	WID:189070 || IMAGE:589617 || MAP:10q11.2- || UBE2D1 || ubiquitin-conjugating enzyme E2D 1 (UBC4/5 homolog, yeast)	-0.8569	-2.0137		-0.3385	-3.1589	-1.1346	-1.5176	-1.1022	-2.7867	-1.6396	-1.1168	-0.5161	-0.1042	-0.582	-2.8082	-1.4517		-0.989	-1.1294	-1.5768
WID:184342	WID:184342 || IMAGE:809598 || MAP:6p21.3 || HLA-DQB1 || major histocompatibility complex, class II, DQ beta 1		-0.9017	-0.2187	0.6186	-2.7085	-1.774	-1.7027	-1.1234	-2.8825	-1.8753	-1.9741		-0.2092		-0.9521	-1.3919	-1.8552	-0.5101	-1.4983	-1.6694
WID:187866	WID:187866 || IMAGE:758343 || MAP:10q22-q2 || PPIF || peptidylprolyl isomerase F (cyclophilin F)		-1.9644		-0.9239	-2.3874	-1.252	-1.3808	-0.6206		-1.4551	-0.8675	-0.9065			-2.3224	-1.6597	-0.9122	-0.3331	-1.7152	-1.9327
WID:279528	WID:279528 || IMAGE:195419 || MAP:2q35-q36 || PTMA || prothymosin, alpha (gene sequence 28)	-1.0164	-0.7465	-1.1531	-0.6764	-3.8506	-1.7607	-1.3746	-1.1716	-1.2832	-1.3736	-1.2554		-0.2401	-2.2357	-1.8625	-0.979	-1.6402	-0.9011	-1.2767	0.3243
WID:186965	WID:186965 || IMAGE:262920 || MAP:3q22.1 || H41 || hypothetical protein H41	-0.4844	-0.9565	-1.659	-1.254	-3.6697	-1.237	-1.1387	-1.4288	-1.4122	-1.3391	-0.6924	-0.6686	-0.1474	-1.4336	-2.0626	-1.6693		-1.6675	-1.5331	-0.6931
WID:279966	WID:279966 || IMAGE:1609836 || MAP:1q31 || GLUL || glutamate-ammonia ligase (glutamine synthase)		-1.8836			-1.3376	-1.2662			-1.5132	-1.1815					-1.9242			0.1715		-1.4879
WID:185675	WID:185675 || IMAGE:506548 || MAP:10q25 || RGS10 || regulator of G-protein signalling 10	-0.9075	-1.0005	-1.1665	-0.1993	-2.0034	-1.6138	-1.8396	-1.862	-1.7067	-1.4733	-1.3647		-0.4339	-1.2519	-1.4989	-2.2817		-0.5169	-1.4162	-1.784
WID:190793	WID:190793 || IMAGE:2049835 || MAP:9q34 || FCN1 || ficolin (collagen/fibrinogen domain containing) 1		-1.2552	-1.8676	-1.4067	-1.423		-1.2796	-2.1956	-1.0589	-1.4506			0.5756		-1.8515		-1.8794	-1.2006	-0.5837	-1.4647
WID:282452	WID:282452 || IMAGE:2578221 || MAP:17p12-p1 || UBB || ubiquitin B	-1.0782	-1.4215	-0.3896	-0.7196	-2.8675	-1.6106	-1.3534	-1.4464	-1.7789	-1.5527	-1.1927	-0.8429	-0.1376	-1.2331	-1.7387	-1.3455	-1.24	-1.1329	-1.2448	-0.6278
WID:282417	WID:282417 || IMAGE:2572015 || MAP:Xp11.3-p || TIMP1 || tissue inhibitor of metalloproteinase 1 (erythroid potentiating activity, collagenase inhibitor)	-0.6979	-3.3537		1.4134	-2.3929	-1.328	-1.8481	-0.5855	-1.8616	-1.3086	-0.8764	-0.4278	-0.649	-0.8764	-2.9874	-1.8726	-0.6659	1.4634	-1.2789	-1.4479
WID:191010	WID:191010 || IMAGE:2448698 || MAP:6 || || Homo sapiens transcribed sequence with moderate similarity to protein pir:I59092 (H.sapiens) I59092 HLA-DR beta-chain precursor - human (fragment)	-1.5436	-0.2147	0.1359	1.0206	-2.8678	-2.0323	-2.8648	-1.2831		-2.7462	-1.3858	-2.7039	-0.4693		-0.6769			0.0754	-2.5238	-1.8727
WID:184219	WID:184219 || IMAGE:229365 || MAP:1q31-q32 || PTPRC || protein tyrosine phosphatase, receptor type, C	-0.8367	-1.0023	-0.9517	-0.6411	-2.6241	-1.3593	-1.241	-1.5692	-2.0065	-1.755		-0.6501	-0.546		-1.9685			-1.6106		-1.7258
WID:187102	WID:187102 || IMAGE:257422 || MAP:4p15 || BST1 || bone marrow stromal cell antigen 1		-1.7736	-0.4757	-0.5085	-2.4593					-1.4066					-2.5653		-0.8706		-1.4083
WID:191487	WID:191487 || IMAGE:39285 || MAP:10q23.3 || GLUD1 || glutamate dehydrogenase 1	-1.1002	-1.8443	-0.8994	-0.3768	-3.5287	-0.5614	-0.932	-1.6354	-0.9006	-1.1334			-0.1171		-2.1959	-2.0148		-0.775	-2.3192	-0.4975
WID:273823	WID:273823 || IMAGE:260696 || MAP:12q21.1 || HRB2 || HIV-1 rev binding protein 2	-1.2698	-1.4668			-2.9743		-0.8596	-2.6078	-1.0194	-1.221			0.0287		-2.0147	-1.5532	-2.6427		-0.7505	-0.2054
WID:185182	WID:185182 || IMAGE:868380 || MAP:1q23 || FCGR2A || Fc fragment of IgG, low affinity IIa, receptor for (CD32)		-3.3915	-0.8884	0.0102	-2.1724	-1.2016	-1.0798	-0.7525	-2.6436	-1.4075	-0.8868	-0.9831	-0.0149	-0.2953	-3.093	-1.1271	-1.9816	-0.9858	-0.8293	-0.6876
WID:274574	WID:274574 || IMAGE:2443532 || MAP:10p11.2 || SVIL || supervillin	-0.9285	-0.1879			-2.4895	-1.2294	-2.249	-1.5091	-2.6395	-1.884	-1.3014				-0.6155	-1.6679		0.342	-1.6707	-1.0823
WID:191532	WID:191532 || IMAGE:44307 || MAP:1q21-q23 || HIST2H2BE || histone 2, H2be	-0.4496	-3.5663	-2.0397	-0.4548	-3.0227	-0.7956			-0.5501	-0.5749			-1.0353		-2.4283	-1.2881		-0.7668		-0.661
WID:281040	WID:281040 || IMAGE:1686525 || MAP: || || Unknown		-1.8307													-1.1932					-0.6981
WID:184313	WID:184313 || IMAGE:754080 || MAP:19p13.3- || ICAM3 || CD50=ICAM-3	-1.1956	-2.2123	-2.1981	-1.2879	-2.0446	-1.4231	-1.117	-1.6833	-1.1333	-1.447	-1.0128		0.8331	-0.9469	-1.336	-1.1775	-0.8332	-1.3253	-0.9909	-0.9791
WID:185311	WID:185311 || IMAGE:868304 || MAP:10q23.3 || ACTA2 || actin, alpha 2, smooth muscle, aorta	-1.7836	-0.8394	0.186	0.6638	-1.9153	-1.7978	-1.7601	-2.3397	-1.673	-1.9886	-2.4128	-1.7113	-0.291	-0.0824	-1.012	-1.9069		-0.0293	-2.5797	-1.3482
WID:279555	WID:279555 || IMAGE:361611 || MAP:17q21 || TOB1 || transducer of ERBB2, 1	-0.844	-1.0476	-0.4997	-0.635	-3.8446	-1.5322	-1.6763		-0.9782	-0.9998			0.9758		-2.4055	-2.2334	-1.1562	-0.5958	-2.7679	-1.374
WID:282555	WID:282555 || P13517 || MAP: || || platelet/endothelial cell adhesion molecule (CD31 antigen)		-2.2511	-2.0599		-0.7284	-0.6358									-1.6005					-0.6031
WID:279251	WID:279251 || IMAGE:1572070 || MAP:10q11.21 || RASSF4 || Ras association (RalGDS/AF-6) domain family 4	-0.1432	-2.087		0.2983	-2.1064	-1.1062	-1.3824		-2.265	-1.9719					-2.0118
WID:281810	WID:281810 || IMAGE:2055010 || MAP:7q22.2 || PBEF || pre-B-cell colony-enhancing factor	-0.035	-2.8748	-1.4885	-0.9666	-2.5409	-0.0491	-0.6389		-0.3684	-0.3693					-3.8067	-1.6868		-1.498		-0.8335
WID:276256	WID:276256 || IMAGE:785890 || MAP:15q26 || CHD2 || chromodomain helicase DNA binding protein 2		-1.3489			-3.5767	-1.2951	-0.8649	-1.5708	-1.7228	-1.777	-0.6418	-0.4945	0.1485		-2.3473	-1.0263		-1.3287		-0.2133
WID:187390	WID:187390 || IMAGE:773617 || MAP:5q31.3 || UBE2D2 || ubiquitin-conjugating enzyme E2D 2 (UBC4/5 homolog, yeast)	-0.5815	-1.0937	-0.7552	-1.0464	-3.3706	-1.1801	-1.0397	-1.5145	-1.5095	-1.2967		-0.3835			-2.173		-1.2321	-1.2797	-1.2307	-1.7446
WID:185868	WID:185868 || IMAGE:120106 || MAP:11q23 || CASP1 || caspase 1, apoptosis-related cysteine protease (interleukin 1, beta, convertase)		-2.4025	-1.8637		-2.1385	-0.9554	-0.9601	-2.1318	-1.0403	-0.8784			-0.2317		-1.6817		-2.5788	-1.3242	-0.5541	-0.5263
WID:273537	WID:273537 || IMAGE:139818 || MAP:3q25.1 || KIAA0669 || KIAA0669 gene product	-1.0421	-1.524			-3.1648	-1.0567	-1.4776	-0.3679	-1.9059	-1.2567	-0.3798	-1.2059		-0.854	-2.3263			-0.7234	-0.9094	-0.9383
WID:187534	WID:187534 || IMAGE:148968 || MAP:18q21.1 || MADH7 || Smad7=Homologue of Mothers Against Decapentaplegic (MAD)=negative regulator of TGF beta signaling	-0.5584	-2.2909	-0.6162	-0.6854	-3.0198	-1.0143	-1.2234	-0.5956		-1.445					-2.4528		-0.4784	-1.0906	-1.0866
WID:282642	WID:282642 || P41234 || MAP: || || serine/threonine kinase 17a (apoptosis-inducing)	-0.3474	-0.2183	-1.793		-1.8886	-1.2571			-1.7506	-1.873					-1.545				-1.2282
WID:281945	WID:281945 || IMAGE:2321318 || MAP:17q11.2- || ARHT1 || ras homolog gene family, member T1		-1.455			-2.6272	-0.3982									-2.4917					-0.5292
WID:190265	WID:190265 || IMAGE:1670188 || MAP:10q22 || PRF1 || perforin 1 (pore forming protein)		-2.1949	-1.6417	-1.0081	-2.87	-1.3115	-0.7057	-1.892	-1.3456	-1.3591	-1.1395		0.6791	-1.0729	-2.3978		-0.8706	-0.911	-0.9637	-0.4633
WID:278958	WID:278958 || IMAGE:1603404 || MAP:7q36.1 || LR8 || LR8 protein		-1.2702			-0.88			-2.8071	-1.3837	-1.1503					-1.6334				-0.6142	-0.7243
WID:185306	WID:185306 || IMAGE:796323 || MAP:10q24.2- || ADD3 || adducin 3 (gamma)		-0.8791	-1.0155	-1.6586	-3.4629	-1.293	-1.186	-1.2897	-1.7257	-1.649		-0.9672	0.6669		-1.8782	-1.2386	-2.0495	-2.4985	-1.2264	-0.3665
WID:282229	WID:282229 || IMAGE:2515917 || MAP:16q22.1 || CBFB || core-binding factor, beta subunit	-1.036	-1.0935	-0.9899		-3.0925	-0.6388			-2.0172	-1.033					-1.2992					-0.5921
WID:274755	WID:274755 || IMAGE:2563015 || MAP:3q24-q25 || GYG || glycogenin	-0.5095	-2.2169	-0.9103		-2.3161	-0.628	-0.8006	-1.4854	-1.4138	-1.2684			-0.478	-1.0644	-2.1662	-1.1791			-0.874	-0.5901
WID:279872	WID:279872 || IMAGE:824694 || MAP:6q12 || PTP4A1 || protein tyrosine phosphatase type IVA, member 1		-2.3733	-1.2825		-2.4062			-0.4939	-0.8071	-0.3798					-1.9172		-1.5057	-1.8613	-0.8228	0.5454
WID:184931	WID:184931 || IMAGE:281003 || MAP: || || Homo sapiens TCRgamma alternate reading frame protein (TCRg) mRNA, complete cds	-0.9821	-1.936	-1.377	-0.7066	-1.6693	-1.0901	-1.1196	-2.8232	-1.0989	-1.2695	-1.0204	-0.5826			-2.1324			-1.8485	-1.0586	-0.8942
WID:279723	WID:279723 || IMAGE:809910 || MAP:11p15.5 || IFITM3 || Interferon-inducible protein 1-8U	-1.234	-2.0885	0.227	0.9538	-1.7356	-1.565	-1.9439	-1.7766	-2.2667	-2.0069	-2.2823		-0.9169	-1.6108	-2.1994	-1.4535	-0.6054	1.2757	-1.5432	-1.8103
WID:191495	WID:191495 || IMAGE:41452 || MAP:Xp22.1 || SAT || spermidine/spermine N1-acetyltransferase	-0.7698	-1.4732	-0.5991	-0.7318	-3.2719	-0.7515	-1.8761	-1.3168	-1.7761	-0.8597	-1.2143	-0.6129	-0.4218	-1.4698	-1.9492	-1.9811		-1.262	-1.1068	-0.2524
WID:282106	WID:282106 || IMAGE:2466225 || MAP: || || Homo sapiens transcribed sequence with strong similarity to protein sp:P40617 (H.sapiens) ARL4_HUMAN ADP-ribosylation factor-like protein 4		-2.4566	-0.8833	-0.7697	-2.542	-0.371		-0.2617	-1.1818	-0.5814					-2.575				-1.3642
WID:279422	WID:279422 || IMAGE:1632154 || MAP:19p13.3 || || LOC339363		-0.9068	-1.1512	-0.655	-2.0419	-1.513	-1.9588	-2.5701	-2.3461	-2.0782	-1.7404		0.7198	-0.9716	-0.2498			-1.333	-1.5522	-1.4253
WID:274722	WID:274722 || IMAGE:2507980 || MAP:15q23 || LOC92912 || hypothetical protein LOC92912	-0.5352	-1.3502			-2.4744		-1.2095	-1.1222	-1.3678	-1.7005					-2.2893				-1.15	-0.6925
WID:275500	WID:275500 || IMAGE:290552 || MAP:14q13.2 || GRIPE || likely ortholog of mouse GAP-related interacting protein to E12		-2.2462		-0.7028	-2.9797	-0.6375		-1.7245	-0.9572	-0.6842	-0.6209			-0.6456	-1.9903			-1.1555		-1.1501
WID:188414	WID:188414 || IMAGE:753313 || MAP:1p34 || LAPTM5 || Lysosomal-associated multispanning membrane protein-5		-1.9024	-1.1139	-0.5166	-2.5586	-0.8219	-1.3759	-1.5012	-0.8791	-1.0469	-1.4218	-0.9649	-0.2633	-0.7771	-2.3667	-2.5779	-1.4567	-0.8785	-0.9528	-0.4137
WID:190951	WID:190951 || IMAGE:2333826 || MAP:6p24.3 || LY86 || lymphocyte antigen 86		-0.7478	-1.479	-0.3583	-1.4804	-1.025		-1.7581	-1.8591	-1.0895					-1.0025				-1.1181	-1.7408
WID:273599	WID:273599 || IMAGE:795758 || MAP:16q24.1 || DKFZP434B0 || hypothetical protein DKFZp434B044	-0.6117	-2.5549			-2.0826	-0.7615	-0.7076	-2.2177	-1.2503	-1.1885	-0.4591		-0.5467	-0.8845	-2.3885				-0.3793	-1.8541
WID:275261	WID:275261 || IMAGE:135688 || MAP:3q21.3 || GATA2 || GATA binding protein 2		-2.71			-1.6951	-0.8996	-0.7137	-1.718	-1.0901	-1.2376		-0.7012	0.0469	-0.2624	-2.059	-2.5891			-0.579	-1.3509
WID:189681	WID:189681 || IMAGE:825356 || MAP:5q11.2 || || similar to SNAG1	-0.7437	-2.7037	-1.002	-1.0402	-3.6376	-0.9205	-0.598	-1.1527	-0.653	-0.8736	-0.2355	-0.3991	0.2231	-1.1991	-2.6006	-2.1369	-1.4545	-1.8771	-0.7737	0.0636
WID:187882	WID:187882 || IMAGE:897641 || MAP:1q44 || HNRPU || heterogeneous nuclear ribonucleoprotein U (scaffold attachment factor A)		-2.4838	-1.0313	-1.0722	-1.7134	-1.0353	-0.7975	-1.231	-1.5982	-1.1263		-0.9975	0.2137	-0.5339	-2.1577	-1.0653	-2.6988	-1.2045		-1.4307
WID:278989	WID:278989 || IMAGE:1622314 || MAP:11p14.3 || DELGEF || deafness locus associated putative guanine nucleotide exchange factor		-0.9271			-1.7239										-0.9202
WID:184667	WID:184667 || IMAGE:897673 || MAP:1p36.3-p || PGD || phosphogluconate dehydrogenase	-0.8949	-2.6297	-1.0022	-0.4578	-2.0448	-0.9252	-0.9093		-1.1995	-0.9719		-0.5446	-0.0514		-2.574	-1.341		-0.8921	-2.1238	-0.6993
WID:189762	WID:189762 || IMAGE:1576709 || MAP:14q24-q3 || RNASE2 || ribonuclease, RNase A family, 2 (liver, eosinophil-derived neurotoxin)		-2.5006	-0.6092		-2.4697	-1.009	-1.1517	-0.7643		-1.4486			-0.0835		-2.3089				-1.0728	-1.4661
WID:276793	WID:276793 || IMAGE:173554 || MAP:6p21 || SFRS3 || splicing factor, arginine/serine-rich 3		-1.879	-0.9888		-2.3974	-0.9416	-0.9851	-1.146	-0.6727	-0.9715	-1.1704	-0.7238	-0.3994	-0.6507	-2.0791	-2.4195	-2.0831	-1.5042	-1.1429	-0.3308
WID:189544	WID:189544 || IMAGE:431301 || MAP:3q24 || CHST2 || carbohydrate (N-acetylglucosamine-6-O) sulfotransferase 2		-1.5997	-1.3593	-0.9779	-1.7537	-1.0533	-1.2387		-1.5378	-1.0515			-0.2648		-1.3991		-1.7463	-1.4913		-1.4252
WID:282242	WID:282242 || IMAGE:2516692 || MAP:11q13.1 || CTSW || cathepsin W (lymphopain)	-0.5071	-1.8809			-0.7682	-0.8395			-1.5646	-1.512					-1.7505				-1.083	-1.197
WID:184694	WID:184694 || IMAGE:260200 || MAP:1q22 || MNDA || Myeloid cell nuclear differentiation antigen	-1.8315	-2.912	-1.7765	-0.6654	-1.7545		-1.3006	-2.2687	-1.4492	-1.1224			0.9215		-2.4949			-0.7559	-1.3109	-0.7964
WID:281685	WID:281685 || IMAGE:2313912 || MAP:5q35.3 || RNF44 || ring finger protein 44	-0.3676	-0.5782		-1.1067	-2.5572	-0.8952	-1.5772	-1.1279	-1.2188	-0.939				-1.0408	-0.7514	-2.4698		-2.1052	-1.4286	-1.9057
WID:184652	WID:184652 || IMAGE:363569 || MAP:5p13.1 || PTGER4 || prostaglandin E receptor 4 (subtype EP4)		-2.148	-0.6697	-0.9799	-2.8911	-0.6409	-1.0997	-1.2653	-1.0366	-1.2289	-0.9526				-2.882		-1.3654	-1.4941	-0.8182	0.2259
WID:276545	WID:276545 || IMAGE:136169 || MAP:21q11 || SAMSN1 || SAM domain, SH3 domain and nuclear localisation signals, 1		-1.2124	-1.8229			-0.3461									-1.4453	-1.5641	-1.7097
WID:186718	WID:186718 || IMAGE:814478 || MAP:15q24.3 || BCL2A1 || A1=Bfl-1=GRs=Bcl-2 related protein		-1.3485	-0.9002	-1.0419	-2.7227	-1.0154	-1.2952	-0.8052		-1.4195					-2.0204	-1.4849	-0.9888	-1.2746	-1.1811	-0.0803
WID:281022	WID:281022 || IMAGE:1640332 || MAP:14q31 || KCNK10 || potassium channel, subfamily K, member 10		-1.5147	-1.9524	-0.7622	-2.1355	-0.8266	-0.8193	-1.6979	-1.2208	-1.2101			0.044		-1.9409	-2.217		-0.985	-1.7538	-0.744
WID:281680	WID:281680 || IMAGE:2313732 || MAP:9p21 || PLAA || phospholipase A2-activating protein		-0.7228			-2.3733	-0.2053									-1.4141
WID:186477	WID:186477 || IMAGE:49710 || MAP:13q34 || LAMP1 || lysosomal-associated membrane protein 1	-0.6188	-2.2478	-0.6496	0.0741	-3.7141	-0.8561	-1.0726	-0.4649	-1.4526	-0.8969	-0.8332	-0.0327	-0.4092	-1.2771	-2.7536	-0.9741	-1.4979	-0.5778	-1.5124	-0.8936
WID:187197	WID:187197 || IMAGE:435858 || MAP:14q11.2 || RNASE6 || ribonuclease, RNase A family, k6	-0.6539	-1.6449	-0.0232	-0.151	-3.0368	-1.2111	-1.2629		-1.4025	-1.698	-0.6904		-0.3625		-3.0404		0.1066	-1.5367	-0.9749	-2.0809
WID:185820	WID:185820 || IMAGE:810521 || MAP:11p13 || LMO2 || LIM domain only 2 (rhombotin-like 1)		0.1596	-1.3388	-0.9217	-2.4253	-1.2284	-1.1785	-2.7549	-1.7023	-1.0093			-0.1681		-0.9318	-1.8721	-1.4901	-1.3976		-1.0716
WID:185927	WID:185927 || IMAGE:47681 || MAP:3q26.2-q || SFRS10 || splicing factor, arginine/serine-rich 10 (transformer 2 homolog, Drosophila)	-0.5377	-1.4746		-0.4677	-2.5542	-0.8929	-1.2775	-1.2669	-2.2627	-1.7446	-1.1377		-0.6906		-1.943		-0.8834	-0.856		-1.0942
WID:185916	WID:185916 || IMAGE:280666 || MAP:9q22.2 || LOC349236 || hypothetical protein LOC349236		-0.6742	-1.3344	-0.6671	-2.2117	-1.2116	-1.5826	-3.2002	-1.7502	-1.6497	-0.9963		0.4005		-0.8322		-1.8672	-1.2337		-0.9841
WID:278134	WID:278134 || IMAGE:162975 || MAP:4q24 || UBE2D3 || ubiquitin-conjugating enzyme E2D 3 (UBC4/5 homolog, yeast)	-0.3997	-1.4307			-2.3606		-0.8754	-0.8505	-1.1916	-0.8295	-0.6451	-0.4572		-0.5842	-2.0673	-2.0863			-1.5332	-1.722
WID:273624	WID:273624 || IMAGE:809533 || MAP:17p13.3 || MGC14376 || hypothetical protein MGC14376	-0.2545	-2.923	-2.0658		-2.9936	-0.5316	-0.5243	-1.175	-0.9559	-0.7887	-0.1712	-0.3388	-0.6215	-0.696	-3.1025					-0.5501
WID:184416	WID:184416 || IMAGE:26418 || MAP:1p21 || EDG1 || endothelial differentiation, sphingolipid G-protein-coupled receptor, 1	-0.9699	-1.9574	-0.6015	-0.6696	-3.2295	-0.9841	-1.1579	-0.9459	-1.281	-1.7084	-0.4539		-0.2185		-2.6592		-1.2046	-1.4304	-0.8985	-1.6643
WID:279835	WID:279835 || IMAGE:727988 || MAP:1p36 || CDW52 || CD52=CAMPATH-1	-0.4211	-0.7178			-1.5091	-1.1639	-1.3492	-1.8514	-1.79	-1.7924	-0.9084				-0.5162					-1.6129
WID:184246	WID:184246 || IMAGE:813841 || MAP:8p12 || PLAT || plasminogen activator, tissue	-0.5184	-3.2353	-0.5552	0.1426	-1.999	-0.9814	-1.0675	-0.9187	-1.9524	-1.238	-0.8669	-0.8112		-0.6846	-2.9165	-1.0694	-1.4308	-0.2459	-0.9079	-1.2543
WID:281725	WID:281725 || IMAGE:2322223 || MAP:19q13.1 || SNRPA || small nuclear ribonucleoprotein polypeptide A					-1.5082				-1.7771						-1.9594					-0.4328
WID:275999	WID:275999 || IMAGE:322553 || MAP:14q13.1 || SNX6 || sorting nexin 6		-1.4129			-2.9969		-1.3329	-1.3644	-1.2409	-1.242			-0.1963		-2.0368	-1.3606		-0.1603	-1.0279	-0.8191
WID:186432	WID:186432 || IMAGE:724652 || MAP:2p12 || CD8B1 || CD8 antigen, beta polypeptide 1 (p37)	-0.7619	-1.5083	-0.5113	-0.1261	-2.982	-1.7762	-1.925	-1.54	-1.8169	-1.8213	-0.8303	-0.2455	0.3114		-2.3913	-0.3828	-1.9027	-0.8693	-1.1661	-1.6184
WID:186444	WID:186444 || IMAGE:773599 || MAP:1p34.3 || RBBP4 || retinoblastoma binding protein 4	-0.7662	-1.1347	-0.7814	-0.8678	-4.1947		-0.8867	-1.1747	-1.4971	-1.1625	-0.7894	-0.5327	-0.609	-1.1783	-1.9055	-1.4339	-1.3496	-1.6797	-1.128	-0.6223
WID:279699	WID:279699 || IMAGE:246748 || MAP:Xq21.33- || BTK || btk=Bruton agammaglobulinemia tyrosine kinase		-0.3406	-1.2967		-2.1496	-1.0432		-1.5319	-1.5978	-1.4428				-1.0399	-0.5452		-2.5725	-1.4933		-1.3749
WID:186185	WID:186185 || IMAGE:145503 || MAP:19p13 || CDKN2D || p19-INK4D=Cyclin-dependent kinase 4 inhibitor D		-2.0245	-1.7755	-1.0072	-2.651		-1.1591	-1.7463	-1.2532	-1.1454	-1.3419		0.7854		-2.0267	-1.013	-0.8964	-0.2784		-0.4991
WID:274018	WID:274018 || IMAGE:814975 || MAP:21q22.2 || WDR9 || WD repeat domain 9	-0.2172	-1.3712			-2.4075	-0.5089	-1.2536	-1.3527	-1.7212	-1.0271	-0.7522			-0.7082	-2.2739				-1.0569	-0.9656
WID:273791	WID:273791 || IMAGE:244347 || MAP:1p36.11 || SMP1 || small membrane protein 1		-1.9414			-2.522			-1.3069	-1.2064	-0.9388		-0.3901	-0.4957		-1.8836				-0.6952	-0.6984
WID:279828	WID:279828 || IMAGE:429387 || MAP:7p15.3 || CHN2 || chimerin (chimaerin) 2		-1.0039			-2.007	-0.4075									-1.8988					-0.4699
WID:187450	WID:187450 || IMAGE:202897 || MAP:19q13.4 || LILRB3 || leukocyte immunoglobulin-like receptor, subfamily B (with TM and ITIM domains), member 3		-1.9358	-0.8836	-0.4711	-1.7563	-0.7494	-1.0982	-1.6217	-2.0112	-1.079		-0.6143		-0.6373	-1.6198	-1.5394	-2.723	-1.087	-0.8733	-1.4193
WID:190867	WID:190867 || IMAGE:486036 || MAP:Xp22.1-p || SH3KBP1 || CIN85=c-Cbl-interacting protein=Similar to Rat SH3 domain-containing adapter protein Seta		-0.0639	-0.4964	-1.107	-2.9447	-1.7188	-2.2165	-0.8845	-2.1783	-1.2716	-1.1158		-0.2948		-0.9995		-0.8221	-1.2363	-1.5738	-1.9474
WID:279956	WID:279956 || IMAGE:1592837 || MAP:11p15.5 || IFITM2 || interferon induced transmembrane protein 2 (1-8D)	-0.9873	-2.0408		1.1462	-1.8834	-1.4761	-1.2581	-2.0397	-1.8525	-1.9084	-1.2217	-1.0883	-0.1321	-1.0324	-2.193	-1.7236	0.1681		-0.7738	-1.0099
WID:189786	WID:189786 || IMAGE:1631863 || MAP:6p21.3 || HLA-DQB1 || major histocompatibility complex, class II, DQ beta 1		-0.5992		1.2915	-2.4309	-1.866	-1.5584	-1.5218		-2.1861	-1.5476		-0.2011		-0.7673	-1.2475	-1.8571	-0.3953	-1.8548	-1.7634
WID:185871	WID:185871 || IMAGE:47900 || MAP:6q23-q24 || IFNGR1 || interferon-gamma receptor alpha chain		-1.7871	-1.8383	-0.6477	-2.8609	-0.6099	-1.2069		-0.9904	-1.1068			-0.3007		-1.9266			-0.897		-1.1
WID:281578	WID:281578 || IMAGE:2272953 || MAP:11q12 || SNX15 || sorting nexin 15		-1.4847			-1.8556										-1.2101
WID:279070	WID:279070 || IMAGE:1636502 || MAP:15q22.33 || DKFZP434B1 || hypothetical protein DKFZp434B195	-0.4685	-1.8089			-2.7923	-0.6997	-0.931	-1.2691	-1.4236	-0.9746		-0.3569	-0.6469	-0.939	-2.247	-1.836		-1.0988	-1.6289	-1.097
WID:276241	WID:276241 || IMAGE:785701 || MAP:18p11.3 || RAB31 || RAB31, member RAS oncogene family	-0.9122	-2.1633			-2.0492	-0.8877		-1.5627	-1.4239	-1.1853				0.1064	-2.1894			-0.7767	-0.8067	-1.3632
WID:276171	WID:276171 || IMAGE:753745 || MAP:15q14 || || similar to Putative protein of bilaterial origin	-0.4635	-2.2219			-2.2842	-0.6968	-0.5871	-1.1194	-1.1433	-0.9938	-0.4627			-0.7317	-2.3195		-2.1964	-1.333	-0.7549	-0.8013
WID:186817	WID:186817 || IMAGE:782449 || MAP:12q13.12 || PCBP2 || poly(rC) binding protein 2	-0.3609	-1.4711	-0.616	-0.8106	-3.3448	-1.0704	-0.7563	-1.2739	-1.6103	-1.2136	-0.8592	-0.7647	-0.6347	-1.4489	-1.9144	-2.1017	-0.3506	-0.8508	-1.0809	-0.0555
WID:277259	WID:277259 || IMAGE:455227 || MAP:3p25.1-p || PLCL2 || phospholipase C-like 2	-0.4155	-1.1105			-2.3451	-0.9883		-2.0662	-1.1433	-1.495	-0.5238		-0.0838		-1.5391			-1.5494		-1.9406
WID:282289	WID:282289 || IMAGE:2544309 || MAP:1q42.1 || LBR || lamin B receptor		0.6301	-1.3633		-2.7439	-1.2439		-1.7668	-2.8847	-1.9778				-0.5978	-1.4283		-1.3195	-1.6498		-0.6805
WID:279711	WID:279711 || IMAGE:795343 || MAP:1q21.2-q || FCGR1A || CD64=high affinity immunogobulin gamma FC receptor I A form precursor=FC-gamma RI=FCRI=IGG FC receptor I					-2.0071	-0.661					-0.0822				-1.813
WID:281773	WID:281773 || IMAGE:1840210 || MAP:18q21.33 || PIGN || phosphatidylinositol glycan, class N					-1.4342				-1.5223						-2.6033					-0.624
WID:278085	WID:278085 || IMAGE:133199 || MAP: || || Unknown		-0.1576			-2.5429			-2.0807	-3.5126	-1.599			1.238		-0.837					-2.2482
WID:280829	WID:280829 || IMAGE:120684 || MAP:18p11.21 || CHMP1.5 || CHMP1.5 protein		-2.482	-1.6835		-2.6032	-0.486	-0.4148	-0.461	-1.1968	0.0002	-0.3405	-0.1285	-0.4969	-0.1622	-2.9479		-1.4602	-1.6249		-1.468
WID:184126	WID:184126 || IMAGE:782406 || MAP:1cen-q12 || ADSS || adenylosuccinate synthase	-0.311	-2.0158	-0.3644	-1.1239	-3.5998	-0.8499	-0.9189	-0.5728	-1.4685	-1.2525	-0.6135	-0.3975	-0.7503		-3.0128	-1.0134	-1.2679	-1.5407		0.0373
WID:274875	WID:274875 || IMAGE:143322 || MAP:7 || || Homo sapiens, clone IMAGE:4794726, mRNA				-0.0206
WID:189136	WID:189136 || IMAGE:897730 || MAP:1p36-p31 || C1orf8 || chromosome 1 open reading frame 8	-1.0226	-1.4398	-0.966	-0.1874	-2.3567	-1.3958	-0.9275	-1.5594	-1.7543	-1.0423	-1.6786	-0.4936	0.3641	-2.2226	-1.1046	-1.6396	-0.7256	-0.8466	-1.4412	-0.9024
WID:276282	WID:276282 || IMAGE:786308 || MAP:12pter-p || CD4 || CD4 antigen (p55)	-0.3666	-1.2093			-1.8801	-1.3027	-1.6907	-1.7104	-1.3439	-1.7869	-0.7529		0.0688		-1.6064				-0.8759	-1.4652
WID:275532	WID:275532 || IMAGE:244796 || MAP:7q21 || STEAP2 || six transmembrane epithelial antigen of prostate 2		-1.4294			-3.6197	-0.5582	-0.5504		-0.7579	-1.1624	-0.3839				-2.2647			-0.2901		-0.2846
WID:185709	WID:185709 || IMAGE:826142 || MAP:7p15.3 || CHN2 || chimerin (chimaerin) 2		-0.9349			-2.0695								-0.2483		-2.1526				-0.2442
WID:188215	WID:188215 || IMAGE:484898 || MAP:13q32.3 || EBI2 || EBI2=Epstein-Barr virus induced G-protein coupled receptor=Putative chemokine receptor	-0.4836	-1.9514		-0.9694	-1.7989	-0.7029		-1.8285	-1.3686	-1.0349					-2.0487			-1.258	-0.9858	-1.5541
WID:278110	WID:278110 || IMAGE:148149 || MAP:19q13.42 || EPS8L1 || EPS8-like 1		-1.1634			-2.1054			-0.8378	-1.211	-0.7386					-1.8832				-1.1753	-0.6079
WID:188447	WID:188447 || IMAGE:81129 || MAP:22q13.1 || MYH9 || myosin, heavy polypeptide 9, non-muscle	-0.3582	-1.5515	-1.1124	-0.4026	-1.9702	-0.6788	-0.7035	-0.8222	-1.2064	-0.7848	-1.0059	-0.7313	-0.5625	-0.9618	-1.7892	-2.1768		-1.0983	-1.5776	-1.676
WID:275159	WID:275159 || IMAGE:121798 || MAP:5p15.2 || FLJ11127 || hypothetical protein FLJ11127		-1.9387			-2.6492	-1.0159		-1.8548	-1.0789	-1.0644	-0.7101		-0.3833	-0.8518	-2.2672				-0.7105	-0.9056
WID:280314	WID:280314 || IMAGE:73551 || MAP:10q23.3 || TNKS2 || tankyrase, TRF1-interacting ankyrin-related ADP-ribose polymerase 2	-0.3681	-1.521		-0.6345	-1.235	-0.8928	-0.8773	-1.8161	-1.6295	-1.2622				-0.8335	-2.2112			-1.9463	-0.978	-1.4539
WID:186356	WID:186356 || IMAGE:810724 || MAP:6p21.3 || IER3 || immediate early response 3	-0.7656	-2.3874	0.1356		-2.3921	-1.3503	-1.8592	-0.9377	-1.7796	-0.9967	-0.9869	0.5004	-0.8724	-1.2272	-3.0288	-1.4177	-1.3617	-0.2715	-0.2087	-0.5889
WID:278116	WID:278116 || IMAGE:151755 || MAP:10q23.33 || FLJ20445 || hypothetical protein FLJ20445		-1.0669			-2.8266	-0.5942		-1.7451	-1.0392	-0.9754					-2.0003			-1.0181		-0.4516
WID:186291	WID:186291 || IMAGE:212640 || MAP:Xq28 || ARHGAP4 || Rho GTPase activating protein 4		-0.1778		-0.5063	-2.3685	-1.3129	-1.9387	-0.8732	-2.5885	-1.6082	-0.9316				-1.0987		-0.7412	-0.7574	-2.3414	-1.3035
WID:187692	WID:187692 || IMAGE:148469 || MAP:19q13.1 || TYROBP || TYRO protein tyrosine kinase binding protein=DAP12=DNAX activation protein 12=KARAP-b=killer activating receptor associated protein in NK cells		-2.2294	-0.5889	0.1394	-1.6581	-1.3147	-1.5012		-1.47	-1.2573			0.5719		-1.9415	-1.9336		-0.1119	-2.6111	-0.8512
WID:279551	WID:279551 || IMAGE:149809 || MAP:3q21.3 || GATA2 || GATA-binding protein 2		-2.3671	-1.7561		-1.4031	-0.994			-0.5168	-1.6276			0.1966		-1.7593			-1.1718
WID:189588	WID:189588 || IMAGE:825076 || MAP:6q27 || PHF10 || PHD finger protein 10	-0.8977	-1.8271	-0.6196	-0.4721	-3.2826	-0.6734	-1.1036		-0.7374	-0.9767			-0.4904		-2.5537	-1.6012	-0.5507	-0.7981	-1.9023	0.3869
WID:274451	WID:274451 || IMAGE:358842 || MAP:1p36 || RUNX3 || AML2=acute myeloid leukemia 2=PEBP2aC1=runt-related transcription factor 3	-0.2438	-1.4184			-2.4628		-1.3888	-1.0515	-1.5023	-1.255	-0.8888	-1.056	0.2952	-1.1127	-1.7945	-1.0609			-1.052	-1.3764
WID:276459	WID:276459 || IMAGE:209383 || MAP: || || Homo sapiens transcribed sequence with moderate similarity to protein sp:P11142 (H.sapiens) HS7C_HUMAN Heat shock cognate 71 kDa protein	-0.4104	-1.5206	-0.0139	-0.0742	-3.395	-1.2059	-1.1357	-0.6699	-0.3154	-0.1328	-1.0481		-0.627		-1.8918	-1.7921	-0.1931	-0.3703	-2.9117	-0.7096
WID:187649	WID:187649 || IMAGE:856447 || MAP:19p13.1 || IFI30 || interferon, gamma-inducible protein 30	-1.6284	-1.8052	-0.1445	0.338	-1.6249		-1.1202	-1.8639	-1.6847	-1.3883	-2.6256		1.0222		-2.4458	-1.7146	-1.7492	0.3567	-0.9314	-0.7697
WID:274267	WID:274267 || IMAGE:1517162 || MAP:12p13.2- || D12S2489E || DNA segment on chromosome 12 (unique) 2489 expressed sequence	-0.3165	-1.696			-2.3059		-0.9324			-1.2167	-0.2774				-1.9887
WID:280642	WID:280642 || IMAGE:448572 || MAP:8p21.1 || GSR || glutathione reductase	-0.1261	-1.7718	-0.896	-0.5391	-2.0478	-0.725			-1.3762	-1.0251					-1.9588			-1.0888
WID:279670	WID:279670 || IMAGE:47291 || MAP:2p22-p21 || BIRC6 || baculoviral IAP repeat-containing 6 (apollon)	-0.4961	-1.1227	-1.5544		-2.6825	-0.7351		-1.11	-1.4707	-1.0568	-0.6547				-1.4766				-1.2653	-1.0289
WID:280332	WID:280332 || IMAGE:322494 || MAP:16q22.1 || CBFB || core binding factor beta subunit=CBF beta=PEBP2 beta transcription factor=Fused to myosin heavy chain in acute myeloid leukemia		-1.2289			-3.4804	-0.5909		-0.875	-0.816	-0.9913	-0.4474		-0.4271		-2.3499			-1.6216		0.2815
WID:273872	WID:273872 || IMAGE:290399 || MAP:17q23.2 || VMP1 || likely ortholog of rat vacuole membrane protein 1	-0.5615	-2.2869	-1.4499		-3.2086	-0.4308	-0.4168	-1.0816	-0.9563	-0.6331	-0.568	-0.7646	-0.3943	-1.0418	-2.8801	-2.1976			-0.4616	0.1566
WID:279836	WID:279836 || IMAGE:725126 || MAP:5q15-q21 || CAST || calpastatin	-0.3207	-1.5631			-3.0395	-0.0382		-0.3252		-0.4865	-0.5266				-2.4383			-1.7221	-0.6547
WID:275554	WID:275554 || IMAGE:327085 || MAP:18p11.3 || DLGAP1 || discs, large (Drosophila) homolog-associated protein 1	-0.3266	-1.4696	-0.7454		-2.0203	-0.9423	-0.6832	-1.2372	-1.7215	-1.1132	-0.6535	-0.6029		-0.9496	-1.917				-1.375	-2.083
WID:191366	WID:191366 || IMAGE:2549794 || MAP:1p34.2 || CAP1 || CAP, adenylate cyclase-associated protein 1 (yeast)	-0.6587	-1.3604	-0.4002	0.1013	-3.0593	-0.9574	-1.0586	-1.461	-1.3268	-1.058		-0.7929		-1.0685	-1.8192	-1.5094		-0.8345	-1.4606	-0.3084
WID:185005	WID:185005 || IMAGE:562729 || MAP:1q21 || S100A8 || S100 calcium-binding protein A8 (calgranulin A)	-0.7245	-2.278	-2.3139	-0.5105	-1.6427	-1.0203	-1.1058	-2.3716	-1.4763	-1.2755	-1.6026	-0.4869	1.655	-0.4369	-2.1487	-1.711	-1.0852	-1.1471	-0.5074	-0.4088
WID:282028	WID:282028 || IMAGE:2324263 || MAP:2q12.1 || TBC1D8 || TBC1 domain family, member 8 (with GRAM domain)		-1.6274	-1.4659		-2.9508	0.0232			-0.4856	-0.7658	-0.3284				-2.1603			-1.0407		-0.1681
WID:280012	WID:280012 || IMAGE:754537 || MAP:2p25.1 || MGC33602 || hypothetical protein MGC33602		-1.7183	-0.6829	-0.0622	-3.0938	-0.8321		-1.2693	-0.9923	-1.1368					-2.4354		-0.5816	-0.6908	-1.1904	-0.7965
WID:281707	WID:281707 || IMAGE:2316471 || MAP:1q23.1 || DEDD || death effector domain containing		-1.3957			-1.4239	-0.622			-1.3058		-0.5534				-1.7602					-1.2039
WID:273541	WID:273541 || IMAGE:345751 || MAP:3p14.2 || RYBP || RING1 and YY1 binding protein	-0.5363	-0.9947			-2.6673	-1.1062	-1.4322	-0.5666	-2.3583	-1.4718	-0.5365				-1.7414				-1.0721	-0.1461
WID:281932	WID:281932 || IMAGE:2307518 || MAP:18p11.3 || EMILIN2 || elastin microfibril interfacer 2		-1.5309			-2.0254					-0.8523	-0.4908				-1.8348			-0.6957		-0.9408
WID:184266	WID:184266 || IMAGE:813279 || MAP:3p21.31 || APEH || N-acylaminoacyl-peptide hydrolase	-0.6431	-2.3036	-0.3997	-0.7853	-2.1345	-0.9519		-0.6739	-2.0087	-0.9647					-2.1672			-1.1963	-0.6942	-1.3737
WID:279732	WID:279732 || IMAGE:839770 || MAP:2p24.3-p || KIAA0173 || KIAA0173 gene product		-1.3114			-3.4871	-0.5998	-1.0109	-0.1953	-0.9713	-0.9602	-0.407		-0.3488	-0.6609	-2.3019			-0.3419	-2.2614	-1.007
WID:281806	WID:281806 || IMAGE:154185 || MAP:17p13 || CD68 || CD68 antigen		-1.8353			-1.4058	-0.9213			-1.3546	-1.318			-0.3617		-2.3874				0.3106	-0.8415
WID:187651	WID:187651 || IMAGE:251591 || MAP:11q13 || FOSL1 || FOS-like antigen 1	-0.2761	-1.4937	-0.9024	-0.7398	-1.4323	-1.0303	-0.8251	-1.4714	-1.5695	-1.0112					-1.7815			-1.2758	-1.0179	-1.5768
WID:185155	WID:185155 || IMAGE:122394 || MAP:19p13.3 || GNA15 || G alpha 16=hematopoetically expressed G protein	-0.71	-2.0685		-0.4293	-1.3722	-0.7211	-1.2759		-2.1849	-1.3054	-0.5129	-0.8323			-1.5701		-0.8404	-0.4347		-1.3967
WID:280506	WID:280506 || IMAGE:682043 || MAP:17q25.3 || KIAA1453 || KIAA1453 protein		-0.7955			-2.0219	-0.3889									-1.106
WID:275489	WID:275489 || IMAGE:196579 || MAP: || || Homo sapiens transcribed sequences	-0.4054	0.0925			-3.8479	-0.9317	-0.7513	-1.003	-1.9625	-1.2133	-0.6507	0.0254		-0.8449	-2.1875	0.0453		-1.8172	-1.8952	-1.3481
WID:190436	WID:190436 || IMAGE:2032639 || MAP:19q13.4 || LILRB1 || LIR-6=PIR homologue		-2.0883	-0.3568	-0.799	-2.3882	-1.1102		-0.8571	-1.047	-0.9072	-0.6668	-0.3726			-2.439		-1.2434	-1.3281		-1.3485
WID:274287	WID:274287 || IMAGE:1558543 || MAP:1p13.1 || CAPZA1 || capping protein (actin filament) muscle Z-line, alpha 1	-1.2226	-0.9098			-3.3596	-1.1016	-1.5832	-0.6415	-1.4406	-1.2626	-0.4602	-0.1271	-0.085	-1.0438	-1.2512	-1.584		-0.8915	-1.8239	-0.9374
WID:281244	WID:281244 || IMAGE:2017513 || MAP:17p13.3 || KIAA1039 || KIAA1039 protein		-1.2169	-0.4699	-0.2092	-3.2606				-1.103	-1.5052	-0.2433		0.5659	-0.1366	-2.4882					-1.7247
WID:280525	WID:280525 || IMAGE:814802 || MAP:20q11.2- || STK4 || Homo sapiens, Similar to serine/threonine kinase 4, clone MGC:12254 IMAGE:3950315, mRNA, complete cds		-0.7011			-2.0123										-0.496
WID:279993	WID:279993 || IMAGE:1536968 || MAP:11q23 || CD3E || CD3E antigen, epsilon polypeptide (TiT3 complex)		-1.5194			-1.056										-0.6294
WID:274541	WID:274541 || IMAGE:2417330 || MAP:1p36 || CDW52 || CDW52 antigen (CAMPATH-1 antigen)	-1.8521	-0.9685	-1.4171	-0.7786	-1.5397	-1.0271	-0.8894	-2.1307	-1.23	-1.2925	-1.2606		0.0733	-0.6192	-0.0752	-1.8258		-1.5532	-1.2603	-2.6679
WID:279230	WID:279230 || IMAGE:1569878 || MAP: || || Homo sapiens transcribed sequences		-1.1564	-0.5644		-1.6449	-0.8492				-1.297					-1.3108			-1.1757
WID:282444	WID:282444 || IMAGE:2577287 || MAP:1p22.1 || RPL5 || ribosomal protein L5	-1.0458	-0.824	0.2579		-3.4555	-1.5567	-1.1149	-0.7874	-2.0703	-1.4726	-1.2229	0.0585	0.2287	-1.9716	-1.1482	-1.4991		-0.8815	-1.9605	0.0427
WID:279820	WID:279820 || IMAGE:1492276 || MAP:14q11.1 || RNASE4 || ribonuclease, RNase A family, 4		-1.8948			-1.9577	-0.6874									-1.0979		-1.5082	-0.6444		0.3331
WID:275501	WID:275501 || IMAGE:299664 || MAP:14q13.1 || C14orf147 || chromosome 14 open reading frame 147	-1.3332	-2.2992			-1.9513	-0.5138		-1.7932	-1.3589	-0.9413	-0.4357		-0.3451	-0.2238	-1.7145				-0.7027	-1.6107
WID:275760	WID:275760 || IMAGE:245277 || MAP:Xq13.3-X || ITM2A || integral membrane protein 2A	-0.4952	-0.9874			-3.3805	-0.6564		-2.0842	-1.5155	-0.8151	-0.3244				-1.505			-1.159	-0.4275	-0.9574
WID:279719	WID:279719 || IMAGE:1055301 || MAP:1p32-p36 || PABPC4 || poly(A) binding protein, cytoplasmic 4 (inducible form)	-0.4814	-1.4759	0.4086		-2.6819	-0.5941	-1.1762	-0.5894	-1.402	-0.72		-0.6549	-0.5317	-1.2236	-2.1282	-2.2019		-1.2687	-1.2292	-1.0034
WID:276110	WID:276110 || IMAGE:897641 || MAP:1q44 || HNRPU || heterogeneous nuclear ribonucleoprotein U (scaffold attachment factor A)	-0.1092	-0.9903			-1.2738	-1.0153	-1.2304	-1.447	-1.8306	-1.512				-0.7035	-1.3279			-0.977	-0.7602	-1.2094
WID:280578	WID:280578 || IMAGE:815588 || MAP:6q24.1 || C6orf56 || chromosome 6 open reading frame 56		-0.4879			-1.8266	-0.612			-1.8561						-1.0578
WID:187290	WID:187290 || IMAGE:277906 || MAP:19q13.4 || LILRB1 || LIR-7=PIR homologue		-1.9886		-0.922	-1.775	-0.493				-1.0521			-0.3055		-2.0833	-0.8891		-0.9413	-0.6439	-1.7384
WID:282277	WID:282277 || IMAGE:2543348 || MAP:10q21 || DDX21 || DEAD (Asp-Glu-Ala-Asp) box polypeptide 21		-0.7113			-3.3911	-0.9958	-1.7792	-1.2838		-1.0838	-0.9593	-0.6058	0.5974	-1.3737	-1.814		-1.8115	-1.0454		-0.2314
WID:184679	WID:184679 || IMAGE:796646 || MAP:2p25 || ODC1 || ornithine decarboxylase 1	-0.898	-0.4895	-0.7404	-0.7818	-2.4862	-1.4775	-1.5728	-1.2421	-1.8326	-1.6638	-0.9566				-0.9859			-1.0849	-0.8891	-0.6523
WID:280560	WID:280560 || IMAGE:746190 || MAP:3q29 || DKFZp761B1 || hypothetical protein DKFZp761B1514		-0.2541	-1.7856		-2.7556	-0.8749		-1.8934	-1.3865	-1.2832	-0.7138			-0.4961	-1.6743		-1.6782	-1.1874		0.2924
WID:186351	WID:186351 || IMAGE:549146 || MAP:11p15 || TRIM22 || tripartite motif-containing 22	-0.5927	-1.6978	-1.097	-0.4126	-1.5838	-1.1965	-1.376	-1.7056	-1.4597	-1.5199	-1.0939		-0.055	-0.4084	-2.3111	-1.7176		-1.0435	-1.235	-1.6008
WID:282280	WID:282280 || IMAGE:2543539 || MAP:Xq13.1 || KIF4A || kinesin family member 4A	-0.884	-0.767		-0.2471	-3.5925	-1.2792	-1.211	-0.6652	-1.5791	-1.178	-1.3824	-0.343	0.6684	-1.5534	-1.6099	-1.2121		-0.2938	-1.5055	-0.9292
WID:282138	WID:282138 || IMAGE:2472305 || MAP:2cen-q13 || RALB || v-ral simian leukemia viral oncogene homolog B (ras related; GTP binding protein)		-1.847	-0.5995	-0.16	-2.1458	-0.7333			-1.5433	-1.2038	-0.395				-2.0415			-0.6305		-0.711
WID:280996	WID:280996 || IMAGE:1500325 || MAP:7p15 || C7orf16 || chromosome 7 open reading frame 16	-1.067	-1.7473	0.5423	-0.7762	-2.1222	-1.3542	-1.1007	-1.6951	-1.6308	-1.2408			0.6384		-0.7577	-2.8022		-0.3386	-1.5104	-1.0581
WID:282199	WID:282199 || IMAGE:2511265 || MAP:1q32 || LAMB3 || laminin, beta 3		-0.4851	-1.1975		-1.7213	-1.9909			-1.0607	-1.4601			-0.1998		-0.6742		-1.9711	-0.0512	-1.8128	-1.4546
WID:185463	WID:185463 || IMAGE:1472719 || MAP:21q22.3 || SMT3H1 || SMT3 suppressor of mif two 3 homolog 1 (yeast)	0.0242	-0.9138	-1.1444	-0.2485	-2.9425	-0.5499	-0.8549		-0.8193	-0.9439			-0.3096		-2.1153	-1.1055		-0.7672	-2.1286	0.0166
WID:279459	WID:279459 || IMAGE:1635600 || MAP:13q14.3 || CHC1L || chromosome condensation 1-like	-0.1908	-1.9415	-1.6362	-0.7791	-2.5687	-0.8467			-0.7332	-1.0882			0.0663		-2.0816	-1.7724		-1.1125		-0.4705
WID:184517	WID:184517 || IMAGE:49352 || MAP:10q21.1- || ANXA7 || annexin A7		-0.5713	-1.0825	-0.2757	-3.7781				-1.2703	-1.4001					-2.0375		-0.8867	-0.4187		-0.1706
WID:279705	WID:279705 || IMAGE:375728 || MAP:16q24.3 || PCOLN3 || metallopeptidase PRSM1=KIAA0047		-0.7019			-1.4729										-0.9614
WID:186975	WID:186975 || IMAGE:135247 || MAP:11q13.5 || PRKRIR || protein-kinase, interferon-inducible double stranded RNA dependent inhibitor, repressor of (P58 repressor)		-1.2472	-1.8711	-0.6749	-2.8016	-0.447	-0.9143		-0.7778	-0.8418			0.0646		-1.9901	-1.855		-0.7716		-0.4494
WID:188111	WID:188111 || IMAGE:1899942 || MAP:1q22-q23 || CD3Z || CD3Z antigen, zeta polypeptide (TiT3 complex)	-0.4659	-1.5839	-1.1628	-0.8905	-2.0339	-0.8525	-1.0884	-0.9342	-1.4951	-1.343	-0.7031		-0.1439	-0.7862	-1.6876		-1.7237	-1.3474	-1.0784	-1.4506
WID:187080	WID:187080 || IMAGE:810264 || MAP:Xq28 || F8A || coagulation factor VIII-associated (intronic transcript)	-0.7269	-1.0615	-0.4119	0.074	-3.0343	-1.8396	-1.4653	-0.9754	-1.6501	-1.6787	-0.8707	-0.6659	0.2223	-1.4813	-1.9576	-0.8168	-1.6429	0.1063	-1.1951	-1.4928
WID:184751	WID:184751 || IMAGE:85259 || MAP:22q13.1 || HMOX1 || heme oxygenase (decycling) 1		-0.68		-0.654	-2.6589		-1.1259	-0.6822		-1.2894	-0.5497		-0.4845		-1.7588		-0.923	-0.4749		-1.8065
WID:186380	WID:186380 || IMAGE:753467 || MAP:12p13.3 || SLC2A3 || solute carrier family 2 (facilitated glucose transporter), member 3	-0.5433	-2.6636	-0.4975	-0.5461	-2.6778	-1.2033	-1.3991	-1.0377	-1.445	-1.056	-0.2749	0.6049	-0.4752	-0.7002	-3.1688	-0.6738	-1.322	-0.6379	-0.679	-0.9743
WID:278141	WID:278141 || IMAGE:50926 || MAP:6q13-15 || SH3BGRL2 || SH3 domain binding glutamic acid-rich protein like 2		-1.4346			-1.6905				-1.2698
WID:281672	WID:281672 || IMAGE:2312250 || MAP:19q13.1 || CEBPA || CCAAT/enhancer binding protein (C/EBP), alpha		-1.5787	-1.4476	-0.4705	-2.0173	-0.9075		-2.1433	-1.2942	-1.0638	-0.3859				-1.1132		-0.8811	-0.8782	-0.3775	-0.6658
WID:279744	WID:279744 || IMAGE:593115 || MAP:21q22.3 || PDE9A || phosphodiesterase 9A		-1.5897	0.4745	-0.3631	-3.37	-0.6587	-0.5924	-0.5797	-1.1495	-0.556	-0.7017			-1.2423	-2.4048			-1.0652	-1.0691	-0.6066
WID:188365	WID:188365 || IMAGE:2505022 || MAP:7q35-q36 || PRKAG2 || protein kinase, AMP-activated, gamma 2 non-catalytic subunit	-0.24	-1.7519	-1.739	-0.5017	-2.8526	-0.7938	-0.5136	-0.9894	-0.6271	-0.5169	-0.5767		-0.1435		-2.3489		-0.75	-0.4871	-0.1117	-0.7573
WID:281928	WID:281928 || IMAGE:2306668 || MAP:19p13.12 || CLONE24945 || hypothetical protein CLONE24945		-1.2239			-2.1345	-0.5939				-0.3499					-1.3926			-0.7225
WID:281060	WID:281060 || IMAGE:2010286 || MAP:14q23.1 || PPM1A || protein phosphatase 1A (formerly 2C), magnesium-dependent, alpha isoform		-1.2711	-1.9903		-2.979			-0.6084	-0.7759	-0.7362	-0.1611		-0.4069	-0.8011	-1.8257			-1.5529		0.4429
WID:281592	WID:281592 || IMAGE:2284924 || MAP:4q31.1 || KIAA0882 || KIAA0882 protein		-1.3453	-1.4921		-2.6207	-0.4493		-0.5879		-0.5985					-1.8014		-1.2421	-1.2876		-0.7185
WID:186054	WID:186054 || IMAGE:753285 || MAP:3q24-q25 || GYG || glycogenin	-0.5742	-2.1603	-0.3564	-0.1767	-2.0603	-0.8833	-1.0535	-1.5332	-1.4689	-0.9039		-0.6617		-0.8312	-2.319	-1.4394		-0.6588	-0.9344	-1.2495
WID:187277	WID:187277 || IMAGE:50888 || MAP:10q25-q2 || PRDX3 || peroxiredoxin 3	-0.6893	-1.4436	-0.7211	-0.9242	-3.893	-0.7921	-0.6104	-0.8387	-1.0287	-0.8453	-0.4999	-0.168			-2.7417			-0.9029	-0.9053	-0.2151
WID:185122	WID:185122 || IMAGE:754406 || MAP:16p11.2 || ITGAM || Integrin, alpha M (complement component receptor 3, alpha; also known as CD11b (p170), macrophage antigen alpha polypeptide)		-2.6938		0.0534	-2.172	-0.9789	-0.9834	-1.4512	-1.2544	-1.0457		-0.7506	-0.4194	-0.5047	-2.3297	-1.0649		-0.5482	-0.5869	-1.0547
WID:186895	WID:186895 || IMAGE:358531 || MAP:1p32-p31 || JUN || v-jun sarcoma virus 17 oncogene homolog (avian)	-0.8853	-2.1394	-1.7451	0.291	-1.9094	-0.937	-1.222		-1.0471	-0.7855					-2.3273			-0.9314	-1.5605	-0.4248
WID:188878	WID:188878 || IMAGE:769796 || MAP:22q11.2- || MGC17330 || HGFL gene	-0.5263	-1.2111	-1.0973	-0.6678	-2.5407	-1.6683	-0.8639	-1.4844	-2.0281	-1.4005			0.2637	-0.5529	-1.2041			-1.3551	-0.8355	-1.3252
WID:275523	WID:275523 || IMAGE:283099 || MAP:7q34 || || hypothetical gene LOC136015	-0.6922	-0.5169			-2.441	-0.839	-0.8054	-1.0179	-0.9762	-1.4825		-0.7101	-0.0095		-0.7693	-1.5199	-2.0152	-0.607	-0.8478	-1.1783
WID:189357	WID:189357 || IMAGE:768417 || MAP:6p21.1 || KIAA0076 || KIAA0076 gene product	-0.4774	-2.2694	-0.8157	-0.6414	-3.5362	-0.4041	-0.7858	-0.2088	-0.7295	-0.9543	-0.3054	-0.0792	-0.1522	-0.694	-3.5603		-1.2519	-1.2973	-1.1911	-0.3711
WID:277516	WID:277516 || IMAGE:854721 || MAP:9q31.3-q || DKFZP761E1 || hypothetical protein DKFZp761E1824		-1.7812	-2.3478		-1.2228		-0.1161	-1.246	-0.8595	-0.781					-1.3266		-1.3153	-0.8223	-0.3285	-0.8116
WID:187483	WID:187483 || IMAGE:855385 || MAP:11p15 || CLN2 || ceroid-lipofuscinosis, neuronal 2, late infantile (Jansky-Bielschowsky disease)	-0.2172	-2.2318		-0.2523	-2.2756	-0.7236	-0.7075	-0.1489	-1.3284	-0.9213	-0.2577	-0.302	-0.3704	-0.6632	-2.6222	-1.0725	-0.8995	-1.0333	-1.4323	-1.7354
WID:278944	WID:278944 || IMAGE:1597813 || MAP:17p13 || DEFCAP || death effector filament-forming Ced-4-like apoptosis protein		-0.4978			-2.5548					-1.084	0.1119				-1.0596
WID:278898	WID:278898 || IMAGE:1573520 || MAP:17p13.3 || DKFZP566H0 || DKFZP566H073 protein		-1.5812			-1.8496	-0.7088									-0.8768					-0.7448
WID:188258	WID:188258 || IMAGE:2237302 || MAP:8p23.3 || MYOM2 || myomesin (M-protein) 2, 165kDa		-1.4028	-0.7881	-1.0515	-1.8644	-0.6819	-0.6112	-1.1397		-1.322					-1.5087		-0.6755		-0.6413	-1.1118
WID:185456	WID:185456 || IMAGE:1455976 || MAP:11p15.5 || IFITM2 || interferon induced transmembrane protein 2 (1-8D)	-2.1403	-1.6849	-0.6274	1.2593	-1.7709	-1.1732	-1.7351	-2.4329	-2.2023	-1.6387			0.198		-1.6506	-1.5064	-0.112	1.3337	-1.7636	-0.9768
WID:187499	WID:187499 || IMAGE:773286 || MAP:17q25.2 || SLC9A3R1 || solute carrier family 9 (sodium/hydrogen exchanger), isoform 3 regulatory factor 1		-0.7415		-0.6679	-1.8495	-0.6252		-1.8508	-1.4091	-0.8771	-0.3858			-0.8392	-1.1726			-0.7908	-1.1535	-1.761
WID:279948	WID:279948 || IMAGE:1587710 || MAP:17p13.1- || PER1 || period homolog 1 (Drosophila)		-1.9711			-1.7743	-0.5632				-0.2815	0.0331				-2.0058					-0.5184
WID:276142	WID:276142 || IMAGE:753213 || MAP:7q36.1 || HIMAP4 || immunity associated protein 4		-1.4481			-1.9153		-0.8191	-1.7911	-1.8747	-1.5461		-0.5992		-0.4882	-1.9097				-0.3276
WID:190051	WID:190051 || IMAGE:860000 || MAP:7q11.23 || RFC2 || replication factor C (activator 1) 2, 40kDa	-0.1798	-1.8525	-0.831	-0.3178	-1.9616	-1.0064	-1.2022	-1.5957	-1.4649	-1.3643	-0.5528	-0.7977	-0.6288	-0.7255	-2.424	-0.9988		-0.44	-1.1285	-1.1951
WID:186984	WID:186984 || IMAGE:232826 || MAP:12q24.11 || ARPC3 || actin related protein 2/3 complex, subunit 3, 21kDa	-1.0036		-0.5932	-0.248	-3.2881	-1.2629	-0.9527	-0.9559	-1.225	-1.1129	-1.1228	-0.8547	0.1757	-1.1608	-1.8267	-1.0918	-0.8407	-0.4079	-1.3263	-1.0851
WID:184699	WID:184699 || IMAGE:796994 || MAP:1q32 || MCP || membrane cofactor protein (CD46, trophoblast-lymphocyte cross-reactive antigen)	-0.5946	-1.744	-0.7385	-0.3626	-2.9068	-0.7364	-1.3049	-0.7511	-1.3265	-1.1478	-0.3956				-2.8217			-1.1259	-0.7101	-0.1408
WID:279367	WID:279367 || IMAGE:1588859 || MAP: || || Homo sapiens transcribed sequence with strong similarity to protein pir:A35954 (H.sapiens) A35954 endoplasmin precursor - human		-0.6192			-2.4334	-0.5443		-1.6403	-1.1289	-1.2031					-1.3386		-1.774	-1.9116	-0.7	-0.1705
WID:281789	WID:281789 || IMAGE:2048524 || MAP:9p24 || JAK2 || Janus kinase 2 (a protein tyrosine kinase)		-1.5245			-0.95			-1.0008	-0.8922						-2.1774		-1.5372			-0.2088
WID:279895	WID:279895 || IMAGE:683569 || MAP:3p26-p25 || ITPR1 || inositol 1,4,5-triphosphate receptor, type 1		-0.2521			-2.2566	-0.4031			-0.7194	-1.5547					-0.8508		-3.4407	-1.2026	-0.7882	-0.8874
WID:186535	WID:186535 || IMAGE:825442 || MAP: || || Protein tyrosine phosphatase type IVA member 2=HU-PP-1	-0.4919	-0.6843	-0.6218	-0.0766	-2.8623	-1.0653	-1.4641	-1.8972	-1.3364	-1.1529	-1.0475	-0.9221	0.9534	-0.9941	-1.4727	-1.7111		-0.8255	-1.4773	-0.5298
WID:280186	WID:280186 || IMAGE:810468 || MAP:13q33.2 || FLJ10154 || hypothetical protein FLJ10154	-0.5313	-0.6943	-1.1894		-2.6364	-1.0344	-1.1437	-1.1913	-1.4907	-1.1078	-0.8199			-0.7589	-0.8171			-1.7873	-1.2602	-0.8748
WID:187838	WID:187838 || IMAGE:593251 || MAP:2q14.1 || ACTR3 || ARP3 actin-related protein 3 homolog (yeast)		-0.4535	-1.4865	-0.679	-2.651	-1.0584	-0.742	-1.0677	-1.2908	-0.8489	-0.9355	-0.709	0.253	-0.7417	-1.6256	-1.4656	-2.3208	-1.1592	-1.0232	-1.022
WID:186609	WID:186609 || IMAGE:814546 || MAP:17q25 || PSCD1 || pleckstrin homology, Sec7 and coiled-coil domains 1(cytohesin 1)	-0.8722	-0.831	-1.6157	-0.5058	-2.9561	-1.3853	-1.0317	-1.6746	-1.3184	-1.3172	-0.9081	-0.6502	0.7938	-1.2043	-1.3157	-1.4292	-0.9071	-0.5676	-0.6572	-1.351
WID:186404	WID:186404 || IMAGE:183337 || MAP:6p21.3 || HLA-DMA || MHC Class II=DM alpha	-0.81	-0.4536			-2.8581	-1.7662	-1.6867	-1.266	-1.8746	-1.8521	-1.059	1.2817	-0.5357	-1.0339	-1.0706	-0.8886	-1.0658	-0.314	-1.2767	-1.533
WID:276664	WID:276664 || IMAGE:152138 || MAP:4q13.3 || CNOT6L || CCR4-NOT transcription complex, subunit 6-like		-0.7774			-2.7319	-0.6129			-0.7826	-0.9363					-1.6359					-0.4058
WID:282186	WID:282186 || IMAGE:2509911 || MAP:17q25.3 || SYNGR2 || synaptogyrin 2	-0.4054	-0.4538	-0.8769	0.1321	-1.3792	-1.1378	-1.8446	-1.4831	-1.9535	-1.1171					-0.7707			-0.2621	-1.4321	-1.7921
WID:191316	WID:191316 || IMAGE:2453418 || MAP:9p24 || VLDLR || very low density lipoprotein receptor		-1.4534	-1.0605	-0.9005	-1.6751	-0.7328		-1.6693	-0.9095	-0.7313	-0.5876		-0.2211	-0.6363	-1.6526		-2.0245	-1.2872	-0.8512	-0.9602
WID:273841	WID:273841 || IMAGE:122238 || MAP:3q25.1 || KIAA0669 || KIAA0669 gene product		-2.0107			-2.7797	-0.8393	-0.8811	-0.8859	-1.5714	-0.63		-0.4379	-0.2607	-0.642	-2.2278	-1.6204		-0.5164	-0.5871	-0.2041
WID:274377	WID:274377 || IMAGE:1422894 || MAP:1p13-p11 || NOTCH2 || Notch homolog 2 (Drosophila)	-0.3716	-1.7969			-2.035	-0.6416	-0.8159	-0.1618		-1.1885	-0.1265			-0.151	-2.3253				-3.0439	-0.684
WID:191528	WID:191528 || IMAGE:51740 || MAP:2p23 || HADHB || hydroxyacyl-Coenzyme A dehydrogenase/3-ketoacyl-Coenzyme A thiolase/enoyl-Coenzyme A hydratase (trifunctional protein), beta subunit	-0.2454	-1.8528	-0.3213	-0.4667	-3.2626		-0.4954		-0.5801	-0.3938			-0.0266		-2.2216	-1.1585		-0.6949	-1.9697	-0.1363
WID:282278	WID:282278 || IMAGE:2543381 || MAP:Xp22.32 || CD99 || CD99 antigen	-0.561	-2.1516	0.4297	0.1118	-2.8992	-1.1646	-1.5162	-0.7247	-2.1507	-1.3025	-0.7588	-0.4081	-0.5215		-2.2893		-0.1076	-0.2104	-1.2611	-0.2932
WID:273475	WID:273475 || IMAGE:121981 || MAP:12p13.31 || SLC2A14 || solute carrier family 2 (facilitated glucose transporter), member 14	0.0163	-1.6535			-2.0488		-0.5262		-0.6897	-1.4273	-0.3044				-2.4002					-0.7799
WID:189691	WID:189691 || IMAGE:455227 || MAP:3p25.1-p || PLCL2 || phospholipase C-like 2	-0.5273	-1.0049	-0.8899	-0.7744	-1.6123	-0.9239	-0.858	-1.1539	-1.1244	-1.2633	-0.6809				-1.532			-1.0951	-0.8828	-1.6885
WID:278506	WID:278506 || IMAGE:855754 || MAP:16q24.1 || ZDHHC7 || zinc finger, DHHC domain containing 7	0.0415	-2.1139	-0.7222		-1.7844	-0.8628	-1.3259	-0.2748	-2.2461	-1.1049	-0.4819	-0.254	0.0419	-0.3627	-2.1781	-1.3053		-0.8086	-1.0021	-1.0031
WID:190092	WID:190092 || IMAGE:1603583 || MAP:Xq13.3 || SH3BGRL || SH3 domain binding glutamic acid-rich protein like	-0.7752	-1.1905	-1.3267		-1.9901	0.22	-0.7508		-0.8305	-0.6312			0.1042		-1.7285	-3.6012	-1.4021	-1.1219		-0.2801
WID:186426	WID:186426 || IMAGE:612274 || MAP:2q36.1 || TUBA1 || tubulin, alpha 1 (testis specific)	-0.6386	-0.9514	-0.1053	-0.496	-2.1005	-1.4666	-1.4772	-0.5165	-2.4174	-1.798	-0.7706	-1.1331	-0.8125	-0.5158	-1.1656	-0.8425	-0.0678	-0.0874	-1.9037	-1.7152
WID:191459	WID:191459 || IMAGE:28410 || MAP:1p13.3 || AMPD2 || adenosine monophosphate deaminase 2 (isoform L)	-0.7665	-2.1567			-1.7753	-0.4672		-1.5646	-0.5186	-0.7137			0.031		-1.7952				-1.0805	-0.7997
WID:185715	WID:185715 || IMAGE:712401 || MAP:1p36.2 || PIK3CD || phosphoinositide-3-kinase, catalytic, delta polypeptide	-0.3496	-0.6136	-0.7389	-0.3458	-2.0543	-0.9526	-1.131	-1.166	-1.3963	-1.1659	-0.5978	-0.6591			-0.8112	-1.7503		-1.5487	-1.4011	-1.4177
WID:185257	WID:185257 || IMAGE:789314 || MAP:1q22-q23 || CD1D || CD1D antigen, d polypeptide	-0.4841	-1.9674	-0.7635	-0.7945	-2.4095	-0.7277			-0.9161	-1.1666	-0.6405	-0.6733	0.2597		-2.4156			-1.1566	-0.2684	-0.7956
WID:191372	WID:191372 || IMAGE:2551144 || MAP:18p11.31 || MRCL3 || myosin regulatory light chain MRCL3	-0.373	-1.1868	-0.8776	-0.5154	-3.8804	-0.6543	-1.1063	-0.1959	-0.8934	-0.6608	-0.3855	-0.1304	-0.1963	-0.8755	-2.0559	-1.2948	-0.7039	-0.8078	-1.8045	-1.4339
WID:276217	WID:276217 || IMAGE:754333 || MAP:21q11.2 || USP25 || ubiquitin specific protease 25		-1.0367			-1.7446	-0.5252		-1.7432	-2.3059	-1.0562				-0.2387	-1.4851	-1.8021			-0.6934	-0.8889
WID:282615	WID:282615 || P26998 || MAP: || 3-Apr || apoptosis related protein APR-3	-0.0431	-1.8736	0.0108	0.2997	-3.3642	-0.5739	-0.4484	-0.5064	-0.955	-0.4727	-0.7928	0.0523		-1.3389	-2.5061	-0.7319	-0.227	-0.4459	-1.821	-0.3168
WID:189483	WID:189483 || IMAGE:222454 || MAP:17q25.2 || CMRF-35H || leukocyte membrane antigen		-1.71	-0.3833	-0.5212	-1.9218	-0.9335	-1.1588		-0.9314	-0.9532	-0.2171				-1.7674		-0.8765
WID:186644	WID:186644 || IMAGE:785793 || MAP:1p13.1 || CAPZA1 || capping protein (actin filament) muscle Z-line, alpha 1	-0.7457	-0.8606	-0.6725	-0.6457	-3.5557	-0.9696	-1.359	-0.6016	-0.9552	-0.9674	-0.47	-0.1463	0.2675	-1.0023	-1.3716	-1.4052	-2.4824	-0.9817	-1.1815	-0.998
WID:185643	WID:185643 || IMAGE:448386 || MAP:9q33-q34 || PBX3 || pre-B-cell leukemia transcription factor 3		-1.6366	-0.7861	0.8367	-3.0547	-0.8675	-1.4789	-0.6699	-0.9473	-1.1891		-0.1543			-2.3269		-1.0203	0.4797	-1.3426	-1.6605
WID:186683	WID:186683 || IMAGE:781097 || MAP:11q13 || RTN3 || reticulon 3	-0.1936	-2.0905		-0.4616	-1.8148	-0.4171		-1.7176	-0.9117	-0.8498	-0.5552			-0.7383	-2.3694			-0.9139	-0.9458	-1.4383
WID:280736	WID:280736 || IMAGE:52080 || MAP:2p23 || NCOA1 || nuclear receptor coactivator 1		-1.1467	-1.4483		-3.0678			-0.5266	-0.4111	-0.5597					-1.6862		-2.1966	-0.873	-0.438	0.2087
WID:274622	WID:274622 || IMAGE:2466225 || MAP: || || Homo sapiens transcribed sequence with strong similarity to protein sp:P40617 (H.sapiens) ARL4_HUMAN ADP-ribosylation factor-like protein 4	-0.2397	-2.6712			-2.3376	-0.3969	-0.8831	-0.1642	-1.2578	-0.5887	-0.4559	-0.3034			-2.6699				-1.0074	-0.999
WID:188104	WID:188104 || IMAGE:813174 || MAP:1q32.1 || TOSO || regulator of Fas-induced apoptosis	-0.4233	-1.072	-2.0578	-1.1774	-2.42	-0.4695	-0.5685	-0.5674	-0.2893	0.0272			-0.0383		-1.0568		-1.9034	-1.5479	-0.8518	-1.37
WID:277487	WID:277487 || IMAGE:50987 || MAP:1p32-p36 || PABPC4 || poly(A) binding protein, cytoplasmic 4 (inducible form)	-0.5603	-1.7851	0.7276	-0.1902	-2.629	-0.7685	-1.2027	-0.1484	-1.1154	-0.7276			-0.5006		-2.0836	-1.9588		-0.9967	-1.2092	-1.114
WID:185970	WID:185970 || IMAGE:48614 || MAP:Xq26 || ELF4 || E74-like factor 4 (ets domain transcription factor)	-0.7434	-1.6138	-0.3682	-0.3778	-2.3423	-0.9272				-1.3851					-1.6486		-0.5964	-0.4866	-0.8501
WID:275738	WID:275738 || IMAGE:365531 || MAP:1p36.1 || CDC42 || cell division cycle 42 (GTP binding protein, 25kDa)	-1.4618	-0.9894		-1.0689	-2.4078	-0.9687	-1.1986		-1.15	-1.1125		-0.7387	0.6815	0.0733	-1.0309	-1.6287		-1.0616	-1.7429	-1.139
WID:184702	WID:184702 || IMAGE:840942 || MAP: || || Homo sapiens transcribed sequence with strong similarity to protein sp:P13763 (H.sapiens) HB2Q_HUMAN HLA class II histocompatibility antigen, DP(W2) beta chain precursor (SB-2-beta)	-0.7091	-0.4872	-0.0732	0.9563	-1.6612	-1.6992	-1.4544	-1.771	-2.1475	-1.6319	-1.5005	-1.0506	-0.2178	-0.8922	-0.5381	-1.7024		-0.602	-1.1714	-1.542
WID:185966	WID:185966 || IMAGE:31873 || MAP:6p21.3 || HMGN4 || high mobility group nucleosomal binding domain 4		-1.653	-0.9633	-0.4905	-3.5511	-0.6043	-0.7666	-0.6314	-1.2788	-0.7095	-0.9615	-0.1794	-0.378	-0.702	-2.3155	-1.0265	-2.213	-0.5798	-1.0744	-0.494
WID:274578	WID:274578 || IMAGE:2445606 || MAP:17q21.33 || NDP52 || nuclear domain 10 protein	-0.0885	-1.5519			-1.4782	-0.7568		-1.1983	-1.3083	-1.0569	-0.7103				-2.1646				-0.8166	-1.039
WID:279798	WID:279798 || IMAGE:796599 || MAP:13q31.2- || STK24 || serine/threonine kinase 24 (STE20 homolog, yeast)	-0.0076	-0.7843	-1.2452	0.0754	-2.6536	-0.8837	-0.919	-1.1608	-1.4621	-1.0135	-1.148	-0.7689	-0.103	-1.3381	-1.4732	-1.4287		-0.9578	-1.6202	0.166
WID:282382	WID:282382 || IMAGE:2568695 || MAP: || || Unknown		-1.2177	0.4305		-1.2655	-0.9459		-1.6201	-1.4873	-1.7864					-1.6559			0.4771	-1.4538	-0.8974
WID:188457	WID:188457 || IMAGE:841044 || MAP:19q13.4 || RPL28 || ribosomal protein L28	-0.8526	-1.647	-0.673	-0.0762	-2.195	-1.3411	-0.7238	-1.4177	-0.9692	-0.8905	-2.2008		0.2509		-1.119	-1.9844	-1.0996	-0.2748	-0.66	-0.7914
WID:279585	WID:279585 || IMAGE:774154 || MAP:17p11.1- || CPD || carboxypeptidase D		-0.5825	-0.8349		-1.7204					-0.8197					-1.947
WID:276556	WID:276556 || IMAGE:136324 || MAP: || || Homo sapiens transcribed sequences		-0.9836			-2.725	-0.8943		-1.5337	-1.1409	-1.0992	-0.9779		0.4763		-1.7238	-1.1504		-0.8024	-0.4998	-0.3178
WID:275488	WID:275488 || IMAGE:195736 || MAP: || || Homo sapiens transcribed sequence with weak similarity to protein ref:NP_009056.1 (H.sapiens) ubiquitously transcribed tetratricopeptide repeat gene, Y chromosome; Ubiquitously transcribed TPR gene on Y chromosome [Homo sapiens]	-0.6338	0.2			-4.662	-0.8781	-0.4909	-1.0021	-1.3759	-1.305	-0.118	0.1396	-0.3718		-2.6471	0.3256		-1.1829	-2.8029	-0.8673
WID:184146	WID:184146 || IMAGE:292996 || MAP:22q12.3 || YWHAH || tyrosine 3-monooxygenase/tryptophan 5-monooxygenase activation protein, eta polypeptide		-1.4428	-1.094	-0.032	-3.0781	-0.2917	-0.8805	0.0698	-1.0371	-0.5973	-0.5927	-0.0935	-0.7953	-0.852	-1.8315	-1.0194	-1.9379	-0.896	-1.1219	-0.6182
WID:190623	WID:190623 || IMAGE:2010562 || MAP:19p13.3- || MYO1F || myosin IF		-2.0917	-1.7095	-0.4504	-1.2001	-0.4264			-0.9069	-1.35		-0.3424	-0.0946		-2.3919			-1.308	-0.7506	-1.115
WID:281926	WID:281926 || IMAGE:2306417 || MAP:8q22.1 || DKFZP434I1 || DKFZP434I116 protein		-1.0367			-1.7244	-0.6041			-1.4035	-0.9409	-0.5346				-1.0958			-0.8149	-0.8909	-1.6386
WID:275798	WID:275798 || IMAGE:342712 || MAP:1pter-p2 || KIAA0494 || KIAA0494 gene product	-0.0193	-0.5508			-3.0698	-1.0757	-0.9976	-0.5136	-2.1898	-1.7921	-0.1109	-0.4572	-0.1995		-1.5403				-2.0291	-0.7032
WID:189306	WID:189306 || IMAGE:788580 || MAP:15q14-q1 || CCNDBP1 || cyclin D-type binding-protein 1	-0.1846	-0.8123	-1.0698	-0.7915	-2.7031	-0.9618	-0.7523	-0.6952	-1.426	-0.8573					-1.8272		-1.1151	-1.3558	-1.3013	-0.4272
WID:281634	WID:281634 || IMAGE:2307001 || MAP: || || Unknown		-0.8535	-0.7631	-0.6903	-1.482	-0.9002			-2.3718	-2.0129		-0.3466			-0.6173			-0.7568
WID:186853	WID:186853 || IMAGE:753862 || MAP:14q || RPS29 || ribosomal protein S29	-1.1459	-0.6558	-1.0066	-0.3815	-2.6978	-0.9594	-0.844	-0.9546	-0.9968	-0.3759	-1.7561		0.4885	-1.6815	-0.5292	-2.0384	-1.9202	-0.2714	-1.024	0.0994
WID:274539	WID:274539 || IMAGE:2413337 || MAP:11q23.2- || SORL1 || sortilin-related receptor, L(DLR class) A repeats-containing	-1.0204	-0.8256			-1.0524		-1.3094	-3.6394	-1.3382	-1.5106			1.0676		-0.4878	-1.4383		-0.9553	-0.4622	-0.1378
WID:273795	WID:273795 || IMAGE:341774 || MAP:6 || || Homo sapiens cDNA FLJ35602 fis, clone SPLEN2009088, highly similar to HLA CLASS I HISTOCOMPATIBILITY ANTIGEN.	-0.545	-1.199			-2.7143	-0.7641	-0.6276	-1.0068	-0.8105	-0.6024	-0.6946		0.3616		-1.563	0.3269			-1.059	-0.3135
WID:274478	WID:274478 || IMAGE:2324263 || MAP:2q12.1 || TBC1D8 || TBC1 domain family, member 8 (with GRAM domain)	-0.0439	-1.9693			-1.674	-0.4283		-1.0628	-1.2109	-0.5409	-0.7078			-0.7199	-1.9492				-0.7533	-1.4573
WID:278700	WID:278700 || IMAGE:1455452 || MAP: || || Homo sapiens transcribed sequence with moderate similarity to protein ref:NP_060312.1 (H.sapiens) hypothetical protein FLJ20489 [Homo sapiens]	-0.1366	-0.4576	-1.5552		-1.9921	-0.9522		-1.3477	-1.2199	-0.6044					-1.4918				-0.0287	-2.2658
WID:183970	WID:183970 || IMAGE:246748 || MAP:Xq21.33- || BTK || btk=Bruton agammaglobulinemia tyrosine kinase		-0.424	-0.5488	-0.5032	-1.549	-1.2213	-1.1189	-1.5465	-1.4751	-1.3435			-0.3646	-0.8183	-0.2447	-1.1697	-2.3668	-1.6127	-0.6505	-1.6403
WID:184223	WID:184223 || IMAGE:321661 || MAP:14q32 || PPP2R5C || protein phosphatase 2, regulatory subunit B (B56), gamma isoform	-0.5197	-0.1075	-1.1247	-0.9586	-2.9026	-0.3085	-1.2667	-1.0833	-1.6	-1.1658	-0.7159	-0.7443	-0.393	-1.1348	-1.3181	-1.1494		-1.9458		-0.721
WID:185686	WID:185686 || IMAGE:878681 || MAP:8q22 || RPL30 || ribosomal protein L30		-0.9105	0.1483	-0.2178	-3.1635	-1.5872	-0.9473	-1.0306	-2.2332	-1.0747	-1.482	-0.3427	0.8122	-1.6347	-0.8872	-1.6014	0.3266	-0.2399	-2.0799	-1.1157
WID:278090	WID:278090 || IMAGE:133988 || MAP:Xq22.3-q || FACL4 || fatty-acid-Coenzyme A ligase, long-chain 4		-0.9479			-2.3216	-0.3462		-1.3088	-1.1647	-0.7559				-0.4556	-2.1668				-1.0087	0.086
WID:274604	WID:274604 || IMAGE:2461316 || MAP:20p11.21 || CST7 || cystatin F (leukocystatin)	-0.5508	-1.8591			-2.6468		-0.6432	-1.2088	-1.4796	-1.2954	-0.8981	-0.7827	0.4035		-1.8253			-0.1467	-0.3457	-0.6483
WID:188763	WID:188763 || IMAGE:810515 || MAP:10q26 || PTPRE || protein tyrosine phosphatase, receptor type, E	0.0272	-1.6403	-0.5213	-0.2434	-2.1044	-0.5558		-1.2525	-0.9489	-1.0515					-1.9793				-0.741
WID:275587	WID:275587 || IMAGE:357138 || MAP:10p11 || EPC1 || enhancer of polycomb homolog 1, (Drosophila)	0.1357	-1.1972			-2.989	-0.9918	-1.0243	-0.9971	-1.148	-0.2165	-0.5859		-0.4935	-1.2215	-2.3888	-1.3441		-1.0024	-1.0674	-0.8338
WID:185796	WID:185796 || IMAGE:768370 || MAP:6p25 || FOXC1 || forkhead box C1	-1.0607	-2.6763	-1.2757	-0.6061	-2.1865	-0.8679	-0.8153	-0.9545	-0.8123	-0.4249		-0.1961	-0.4455		-2.2117		-1.5527	-0.927		-0.5127
WID:281266	WID:281266 || IMAGE:2028894 || MAP: || || Unknown		-1.4332			-2.6698	0.0145	-0.121				0.457				-2.0342
WID:280032	WID:280032 || IMAGE:506683 || MAP:1p22 || SH3GLB1 || SH3-domain GRB2-like endophilin B1		-1.1022	-1.1846	-0.9636	-3.5434	-0.7537		-1.0996	-1.0933	-1.0942	-1.0141	0.2957	-0.378		-2.3648		-1.1298	-1.0013	-1.01	-0.7169
WID:279579	WID:279579 || IMAGE:682418 || MAP:Xq26 || ELF4 || MEF=myeloid elf-1 like factor		-1.6526	-1.8147		-1.6579	-0.9848			-0.8601	-1.6414			0.1566		-1.3023	-1.8417		-0.6876		-0.9316
WID:275244	WID:275244 || IMAGE:135247 || MAP:11q13.5 || PRKRIR || protein-kinase, interferon-inducible double stranded RNA dependent inhibitor, repressor of (P58 repressor)	-0.5432	-1.0058			-3.6795	-0.6031	-0.5925	-1.0937	-0.9351	-1.032	-0.3885	-0.495	-0.4045		-2.2428				-0.5495	-0.4712
WID:280526	WID:280526 || IMAGE:815853 || MAP:3q28-q29 || OPA1 || optic atrophy 1 (autosomal dominant)		-0.7126			-1.89										-1.028
WID:189166	WID:189166 || IMAGE:277476 || MAP:20p11.21 || CST7 || cystatin F (leukocystatin)		-1.6233		-0.2675	-1.7345	-0.7864		-0.9415	-3.1452	-1.17		-0.5691			-1.1576	-0.5437	-0.6587	-0.7302	-0.9628	-0.9447
WID:187380	WID:187380 || IMAGE:770394 || MAP:19q13.3 || FCGRT || Fc fragment of IgG, receptor, transporter, alpha		-1.4497	-0.9888		-1.4842	-1.0099			-1.0186	-0.7808					-1.1123		-0.5712	-0.3189	-0.7483	-1.1005
WID:275483	WID:275483 || IMAGE:190991 || MAP:3q22.1 || FLJ23251 || hypothetical protein FLJ23251	0.1169	-0.4563			-2.8365	-1.2588	-0.806	-1.3656	-1.5049	-1.4581	-0.3079				-1.7159	-0.5299		-0.7243		-1.6532
WID:191408	WID:191408 || IMAGE:2578221 || MAP:17p12-p1 || UBB || ubiquitin B	-0.6004	-1.1403	-0.5428	-0.3912	-2.2332	-1.1282	-0.902	-1.2772	-1.0427	-1.0909	-1.1271	-0.4978	-0.6747	-1.0662	-1.0375	-0.9807	-1.2005	-1.1658	-0.6817	-0.4076
WID:276324	WID:276324 || IMAGE:788309 || MAP:19q12 || C19orf2 || chromosome 19 open reading frame 2	-0.378	-1.5672			-3.0392	-0.7475	-0.3268	-0.8679	-1.3075	-0.9213	-0.6058	-0.3313			-2.1934			-1.0309	-0.1964	0.0859
WID:184615	WID:184615 || IMAGE:897906 || MAP:3q27-q28 || SIAT1 || sialyltransferase 1 (beta-galactoside alpha-2,6-sialyltransferase)	-1.3741	-0.1037	-1.2399	-0.8499	-2.6165	-1.1102	-1.0513	-2.0879	-1.3795	-1.4374		-0.6519	0.4483	-0.46	-1.0158	-1.1235		-1.4948	-2.2625	-0.114
WID:185439	WID:185439 || IMAGE:1469292 || MAP:Xp11.23 || PIM2 || pim-2 oncogene	-1.6544	-0.8173	-1.6926	-1.1878	-1.7271	-1.3892	-1.3704		-1.0018	-0.9743			0.131		-0.7276	-0.8142		-1.017		-0.7685
WID:282091	WID:282091 || IMAGE:2463364 || MAP:5q23.1-q || ENTH || enthoprotin	-0.3103	-0.3232		-0.7194	-2.6743	-0.8457		-1.328	-1.2468	-1.3493	-0.4712				-1.7605					-0.949
WID:280104	WID:280104 || IMAGE:814632 || MAP:3q26.2-q || SFRS10 || splicing factor, arginine/serine-rich 10 (transformer 2 homolog, Drosophila)		-1.217	-1.4656	-0.2123	-3.1502	-0.9237	-0.4873	-1.3785	-1.385	-1.0208	-1.2867	-0.4008	0.2121	-0.7536	-2.0017		-1.6493	-0.8794	-0.5853	-0.071
WID:190072	WID:190072 || IMAGE:1472538 || MAP:22q13.1 || PLA2G6 || phospholipase A2, group VI (cytosolic, calcium-independent)		-3.0111	-1.9609		-2.0165	1.0238	-0.4863		0.5767	0.0086			0.0731		-2.0569	-1.2883	-2.1546	-1.2664		-0.6297
WID:278515	WID:278515 || IMAGE:857093 || MAP:22q11.23 || KIAA0376 || KIAA0376 protein	-0.2456	-0.7083	-1.2335	-0.8511	-2.3255	-1.1174	-1.0944	-1.4505	-1.3665	-1.427	-0.5352		0.1425	-0.6574	-1.8537			-1.8612	-0.8497	-0.7583
WID:281824	WID:281824 || IMAGE:1895341 || MAP:1pter-q3 || CGI-100 || CGI-100 protein		-1.1748			-2.5723	-0.1433			-0.2172		-0.1843				-2.2775					-0.1251
WID:184477	WID:184477 || IMAGE:275738 || MAP:8q13-q22 || CA1 || carbonic anhydrase I	-0.4358	-2.639	-1.1308	-0.2565	-3.5618		-0.4988			-0.9633	-0.2902	-0.1894	0.5616	-0.7294	-3.5068	-1.072	-1.4302	-0.4375	-0.6204	0.4497
WID:185786	WID:185786 || IMAGE:66686 || MAP:Xq28 || RPL10 || ribosomal protein L10	-0.1534	-1.8035	-0.0881	-0.1548	-2.5598	-1.1292	-0.4683	-0.8792	-1.5028	-0.983	-1.0598	-0.758	-0.5131	-0.7429	-1.4371	-0.9938		-0.6088	-1.1379	-1.8426
WID:276335	WID:276335 || IMAGE:788520 || MAP: || || Homo sapiens mRNA; cDNA DKFZp586A0722 (from clone DKFZp586A0722)	-0.7293	-1.3551		-0.4077	-2.0026		-1.0711		-1.0005	-0.5733		-0.6701	-0.3996		-1.1756	-1.3461		-0.5928	-1.6834	-0.4581
WID:276562	WID:276562 || IMAGE:136508 || MAP:12q24.2 || OAS2 || 2'-5'-oligoadenylate synthetase 2, 69/71kDa		-1.1666			-2.115										-1.2482
WID:184633	WID:184633 || IMAGE:704905 || MAP:1p13.3 || RAP1A || Krev-1=RAP-1A	-0.8154	-0.6369	-1.2757	0.2386	-3.7875	-1.3262	-1.0181	-1.3998	-1.3466	-1.5722	-1.1649	-0.379	0.4408	-1.2478	-2.105	-1.1579	-1.1823	-0.2441	-0.7058	0.9249
WID:273912	WID:273912 || IMAGE:149934 || MAP:7p12-p14 || STK17A || serine/threonine kinase 17a (apoptosis-inducing)	-0.8039	-0.6691			-3.0085		-0.8572	-2.3801	-1.3844	-1.3803	-0.7137		-0.2945	-0.9245	-1.6261	-1.7828			-0.6938	-0.1807
WID:274033	WID:274033 || IMAGE:745143 || MAP:4q25 || CASP6 || caspase 6, apoptosis-related cysteine protease		-0.708	-1.5157		-2.1963	-1.2633	-1.0055	-1.5652	-0.6892	-0.9323	-0.911	-0.6097	0.2131	-0.3476	-1.5649	-2.446		-1.4397	-0.6168	-0.9424
WID:273902	WID:273902 || IMAGE:294870 || MAP:12q23.2- || KIAA0701 || KIAA0701 protein		-1.4726			-1.9353	-0.3123				-1.1245					-1.7804				-0.4605	-0.8029
WID:188700	WID:188700 || IMAGE:795809 || MAP:2q32.1 || UBE2E3 || ubiquitin-conjugating enzyme E2E 3 (UBC4/5 homolog, yeast)	-0.6349	-1.786	-0.6654	-0.3405	-2.6973	-1.276	-0.9191	-1.1067	-1.1684	-1.1591	-0.7758		-0.4317	-0.9305	-2.3406		-0.7832		-0.8023	-0.0606
WID:191403	WID:191403 || IMAGE:2577075 || MAP:6p12 || HSPCB || heat shock 90kDa protein 1, beta	-0.3382	-1.8515	0.3741	-0.5573	-2.68	-0.4523	-0.9421	-0.5456	-1.0898	-0.6615	-0.7114	-0.1712	-1.6762	-1.3495	-2.347	-1.391	-0.056	-0.6475	-0.9021	0.1912
WID:185435	WID:185435 || IMAGE:823665 || MAP:7q22.2 || PBEF || pre-B-cell colony-enhancing factor	-0.3538	-2.9366	-1.261	-0.533	-2.0313	-0.0708	-0.5319		-0.1972	-0.276			-0.6713		-2.4812			-0.9856		-0.6353
WID:276994	WID:276994 || IMAGE:277779 || MAP:19q13.31 || LOC284336 || hypothetical protein LOC284336	-0.3961	0.2143	-1.3063		-1.9303		-1.7018		-2.8512	-1.6226	-0.3228				-0.003					-1.6356
WID:282611	WID:282611 || P25097 || MAP: || || duodenal cytochrome b		-0.799			-1.0087	-0.3343									-1.6263
WID:281724	WID:281724 || IMAGE:2322180 || MAP:1q21-q23 || SSR2 || signal sequence receptor, beta (translocon-associated protein beta)	-0.0203	-1.5252			-2.3356	-0.7956		-0.8444	-1.3068	-0.7538					-1.7067			0.1758		-0.5799
WID:185221	WID:185221 || IMAGE:713974 || MAP:5q33-q35 || CSF1R || CD115=fms=CSF-1 receptor	-0.4699	-2.6716	-1.415	0.2016	-2.2105	-0.968	-0.3968	-1.1325	-0.6616	-1.0149	-0.6337		0.2282	-0.6976	-2.0877		-0.4358	-0.2193	-0.0963	-0.4882
WID:278005	WID:278005 || IMAGE:28373 || MAP:2 || || Homo sapiens cDNA clone IMAGE:5270189, partial cds	0.0968	-1.0336			-1.4291	-0.4461			-1.7459	-1.2778				-0.3795	-1.6744				-0.5539	-1.5781
WID:278950	WID:278950 || IMAGE:1601605 || MAP:2q35 || NLIIF || nuclear LIM interactor-interacting factor	-0.7017	-1.3127	-0.1867		-1.3402	-0.8652	-1.2489	-1.1372	-1.4187	-1.1103			-0.3209	-0.8305	-1.014			-0.3634	-1.3405	-1.382
WID:186453	WID:186453 || IMAGE:897619 || MAP:Xp22.32 || DXYS155E || XE7=B-lymphocyte surface protein	-0.5605	-1.0021	-0.4178	-0.3658	-3.054	-1.1139	-1.2563	-1.0945	-1.3976	-1.1298	-0.7116	-0.558			-1.9501	-0.9955	-0.7117	-0.8751	-0.4121	-0.3147
WID:277028	WID:277028 || IMAGE:279482 || MAP:3p14.1 || FOXP1 || Damage-specific DNA binding protein 1 (127 kD)		-0.5844	-1.4536		-3.0869	-1.0696			-1.5436	-1.6873	-0.4795	-0.1163			-0.8106					-0.4494
WID:282624	WID:282624 || P29749 || MAP: || granzyme A || granzyme A (granzyme 1, cytotoxic T-lymphocyte-associated serine esterase 3)		-1.1816	-2.5161		-0.6462			-2.2682		-1.2408					-1.5026			-1.5274	0.2193	0.1137
WID:282351	WID:282351 || IMAGE:2551282 || MAP:13q34 || CUL4A || cullin 4A		-0.4643			-2.0726	-0.3537									-1.4237
WID:282267	WID:282267 || IMAGE:2542182 || MAP:21q22.11 || CCT8 || chaperonin containing TCP1, subunit 8 (theta)	-0.6788	-0.5823		-0.4751	-3.2364	-1.3655	-1.1615		-1.1113	-1.188			0.0319		-1.5284	-1.8939	-1.1282	-0.5168	-1.1423	0.2948
WID:276945	WID:276945 || IMAGE:257960 || MAP:11q14.3 || CHORDC1 || cysteine and histidine-rich domain (CHORD)-containing, zinc binding protein 1		-0.44			-2.1869										-0.9164	-1.0103			-1.142
WID:278080	WID:278080 || IMAGE:131073 || MAP:12q || SOCS2 || suppressor of cytokine signaling 2		-0.7573			-2.6571	0.1994				-0.5842	0.0583				-1.8645
WID:186703	WID:186703 || IMAGE:795738 || MAP:9q32 || GNG10 || guanine nucleotide binding protein (G protein), gamma 10	-0.2035	-1.0861	-0.7434	0.8215	-2.9968	-0.7584	-1.1315	-1.0933	-0.9585	-0.838	-1.0949	-0.4919	0.11	-0.9713	-2.2039	-1.5819		0.078	-1.7412	-0.8444
WID:188821	WID:188821 || IMAGE:795197 || MAP:3p24.2 || FLJ25157 || hypothetical protein FLJ25157		-1.6727	-1.5802	-0.4374	-2.0939			-1.3468	-0.7943	-0.5299					-1.3168		-1.369	-0.3106	-0.2496	-0.4028
WID:185806	WID:185806 || IMAGE:143443 || MAP:7q34-q35 || TBXAS1 || thromboxane A synthase 1 (platelet, cytochrome P450, subfamily V)	-0.358	-1.3791	-0.5827	-0.3636	-1.6684	-0.6705		-0.3811		-1.1466					-2.0214			-0.9097	-1.1495
WID:277045	WID:277045 || IMAGE:279837 || MAP: || || Unknown		-0.7371			-1.8418										-0.9426
WID:282578	WID:282578 || P30360 || MAP: || || LPS-induced TNF-alpha factor	-0.5594	-1.3975	-0.5693	-0.3482	-1.6159	-1.0203	-1.1617		-0.9919	-0.9403			0.5406		-1.4816			-0.9862	-1.6428	-0.6761
WID:188665	WID:188665 || IMAGE:324225 || MAP:11q23 || RARRES3 || retinoic acid receptor responder (tazarotene induced) 3	-0.6491	-1.3825			-2.4759	-1.138	-0.9355	-1.117	-1.1395	-1.5726	-0.3657		0.509		-1.8827			-0.3217	-0.6225	-1.2463
WID:282432	WID:282432 || IMAGE:2577093 || MAP:3p21 || MST1 || macrophage stimulating 1 (hepatocyte growth factor-like)	-0.9898	-0.9682	0.2927	-0.6714	-3.84	-0.9955	-0.4877	-0.935	-1.4103	-0.8731	-1.197	-0.4676	-0.0315	-1.6771	-1.2823	-2.0164	0.2184	-0.7744	-1.1857	0.4645
WID:187645	WID:187645 || IMAGE:34140 || MAP:2q24.3 || GCA || grancalcin=EF-hand calcium-binding protein abundant in neutrophils and monocytes		-0.7983	-1.744	-0.4591	-2.3114	-0.2421	-1.2391	-1.7391	-1.5314	-0.9785			0.3861		-1.6141		-0.4387	-0.9537	-0.7273	-0.2922
WID:281440	WID:281440 || IMAGE:2107532 || MAP:12q13.13 || ITGB7 || CD103 beta=Integrin beta 7		-0.6573			-2.1996	-0.8002			-1.4679	-1.0291	-0.4152				-1.5275			-0.7543	-0.245	-0.4914
WID:277340	WID:277340 || IMAGE:462536 || MAP:19q13.1 || PIK3AP || phosphoinositide-3-kinase adaptor protein		-0.9167			-2.1431					-1.6114	-0.4546		0.0895		-1.3132				-0.1226
WID:187064	WID:187064 || IMAGE:487773 || MAP:15q22 || ADAM10 || a disintegrin and metalloproteinase domain 10	-0.2792	-1.5575	-0.4882	-0.3167	-2.6037		-0.9276	-0.6141	-0.9681	-0.9254	-0.2328			-0.8123	-2.1238		-1.8426	-1.1693	-0.7615	-0.3111
WID:275225	WID:275225 || IMAGE:135220 || MAP: || || Unknown		-1.1723			-2.6098	-0.8035	-0.7864	-1.111	-1.7892	-1.0259	-0.6168	-0.4313	0.0269	-0.5565	-1.4428	-0.5769			-1.6732	-0.1899
WID:185064	WID:185064 || IMAGE:769890 || MAP:14q13.1 || NP || nucleoside phosphorylase	-0.636	-0.9376	-0.7828	-0.5745	-2.9814	-0.8884	-0.6893	-0.7193	-1.5508	-1.0169	-0.5549				-2.0979		-1.3328	0.1271	-0.7109	-1.2789
WID:189597	WID:189597 || IMAGE:727278 || MAP:10q23.2 || GHITM || growth hormone inducible transmembrane protein	-0.624	-1.1903	-0.4296	-0.6299	-3.5008	-0.7286	-0.9167	-0.8309	-0.887	-1.155	-0.3648	-0.4259	-0.2463	-0.9033	-2.5443	-1.4483	-0.7729	-0.8385	-0.6276	-0.2501
WID:278069	WID:278069 || IMAGE:32772 || MAP:5q31 || C5orf6 || chromosome 5 open reading frame 6		-1.0829			-2.0123				-1.6506	-0.6331		-0.3927		-0.3402	-1.6489			-0.4675		-0.9395
WID:281250	WID:281250 || IMAGE:2018332 || MAP:17 || || Homo sapiens clone TCCCTA00211 mRNA sequence	-0.2131	-1.5206			-3.3257	-0.578	-0.8653	0.0188	-0.606	-0.7669	0.0288		-0.5966	-0.91	-2.7932		-0.9864	-0.8188	-1.5391	0.1585
WID:273975	WID:273975 || IMAGE:325014 || MAP:9q33-q34 || PBX3 || pre-B-cell leukemia transcription factor 3	-0.2827	-1.2185			-3.0541	-0.6081	-0.6216	-0.7639	-0.8517	-1.0046	-0.1541	-0.3062	-0.5478	-0.4094	-2.2					-1.8649
WID:186599	WID:186599 || IMAGE:796680 || MAP:6q15 || SLC35A1 || CMP-sialic acid transporter=solute carrier family 35 (CMP-sialic acid transporter), member 1	-0.3736	-1.6325	-0.7664	-0.461	-2.2364	-0.5091	-0.6517	-0.7019	-0.948	-0.8896	-0.3974				-2.299			-0.9318	-0.7676
WID:185233	WID:185233 || IMAGE:472008 || MAP:3p21 || CCR1 || C-C chemokine receptor 1=CC CK1=HM145=LD78 receptor=G protein coupled receptor	-0.5816	-2.0551	-0.2049	0.5162	-2.8608	-1.088	-0.8384	-1.2856	-1.3101	-1.6115	-0.8403	-0.4043	0.5587	-0.7983	-3.5817		-0.6708	-0.3721	-0.7733	-0.5691
WID:276877	WID:276877 || IMAGE:271398 || MAP:1p13.2 || MGC54289 || hypothetical protein MGC54289	-0.1997	-1.1385			-2.4352			-0.5909	-1.9527						-1.5495		-0.2054		-0.6349	-0.3434
WID:189391	WID:189391 || IMAGE:786308 || MAP:12pter-p || CD4 || CD4 antigen (p55)	-0.5193	-1.2804	-0.8218	0.3411	-1.7377	-0.6529	-0.9223	-1.7324	-1.6387	-0.5609	-0.8622		-0.2232	-0.6789	-1.5098			-0.6828	-0.9515	-1.5703
WID:274716	WID:274716 || IMAGE:2506534 || MAP:11p15.5 || KCNQ1 || potassium voltage-gated channel, KQT-like subfamily, member 1		-1.5241			-1.9708	-0.7751	-0.2149		-0.8563	-1.1595	-0.0236				-1.8618	-0.0358
WID:275223	WID:275223 || IMAGE:132066 || MAP:20q13.33 || C20orf11 || chromosome 20 open reading frame 11	-0.1108	-0.9591			-2.278	-0.5288	-0.6632	-0.9599	-1.5336	-0.9925	-0.4495			-0.9232	-1.5702		-0.7086		-1.0181	-1.4104
WID:275769	WID:275769 || IMAGE:358748 || MAP:14q13.3 || FBXO33 || F-box only protein 33		-0.7104			-1.8562					-1.0048	-0.2947				-1.4723	-0.5981			-1.3117
WID:187986	WID:187986 || IMAGE:208764 || MAP:16p13.3 || HBA2 || hemoglobin, alpha 2		-1.1265	-0.6424	0.3058	-2.1595	-0.8166	-1.1282	-1.3325	-2.4069	-1.2338	-0.8452	-0.3959	-0.2689	-0.655	-0.8234	-0.7955	-1.3006	-0.6712	-0.893	-1.3137
WID:187763	WID:187763 || IMAGE:856961 || MAP:8q22-q23 || EIF3S6 || eukaryotic translation initiation factor 3, subunit 6 48kDa	-0.8933	-1.4971	-0.6354	-0.5351	-1.9196	-0.922	-1.01		-0.8611	-0.6687			-0.1787		-1.4759	-1.6045		-0.6718	-1.3312	-0.3411
WID:187015	WID:187015 || IMAGE:307933 || MAP:3q27.1 || NDUFB5 || NADH dehydrogenase (ubiquinone) 1 beta subcomplex, 5, 16kDa	-0.9126	-1.4334	-0.6693		-2.1615	-0.5712	-0.666		-0.5937	-0.601			-0.2951		-1.6256	-0.937		-0.5116	-1.8337	-0.1893
WID:185394	WID:185394 || IMAGE:811927 || MAP: || || Homo sapiens cDNA FLJ35318 fis, clone PROST2011410.	-0.4714	-1.938		0.1259	-2.4339	0.2788	-0.5872	-0.7858	-1.1353	-0.9501					-2.1633			-0.7272	-0.6336
WID:190008	WID:190008 || IMAGE:248098 || MAP: || || Unknown	-0.4642	-2.5271	-0.1351	0.0064	-1.7467	-1.5939	-0.8594	-1.283	-1.4532	-1.4808	-1.1843	-0.861	-0.0388	-0.5523	-2.8988	-0.4249	0.0277	-0.7023	-0.2783	-0.899
WID:280667	WID:280667 || IMAGE:823909 || MAP:1p36-p35 || ARH || LDL receptor adaptor protein		-1.862			-2.2831	-0.7602			-0.5109	-0.7465	-0.0832				-1.4031			-0.6231		-0.7074
WID:276548	WID:276548 || IMAGE:135900 || MAP:5q14.3 || KIAA1376 || KIAA1376 protein		-1.2153			-2.714					-0.8032	0.1348	-0.1158			-1.9411			-1.22	-0.4043	-0.5496
WID:187770	WID:187770 || IMAGE:884822 || MAP:1p22.2 || || similar to unactive progesterone receptor, 23 kD; likely ortholog of mouse telomerase binding protein, p23	-0.3208	-1.445	-0.4059	-0.5613	-2.8812	-0.6343	-0.9225	-0.5414	-1.1471	-0.8049	-0.7046	-0.6759	-0.3419	-0.7423	-2.3303	-1.1875		-0.7551	-1.4388	-0.2846
WID:282294	WID:282294 || IMAGE:2544529 || MAP:4q21.21 || G3BP2 || Ras-GTPase activating protein SH3 domain-binding protein 2		-0.7406			-2.0588	-0.4674		-0.3965							-1.1936				-1.5117	-0.436
WID:185021	WID:185021 || IMAGE:361323 || MAP:1q31 || RGS1 || regulator of G-protein signalling 1		-1.2053	-1.964	-0.5546	-2.9869	-1.0132		-0.8523	-1.0647	-0.1657	-0.5089				-3.0531		-1.0422	-1.3033	0.2779	1.3654
WID:277713	WID:277713 || IMAGE:448820 || MAP:19q13.2 || MGC20452 || hypothetical protein MGC20452		-1.3453	-0.7983		-2.8737	-0.0304		0.2919		-0.0567					-1.6329	-1.0914				-0.465
WID:191455	WID:191455 || IMAGE:27549 || MAP:12q13.1 || HNRPA1 || heterogeneous nuclear ribonucleoprotein A1	-0.1944	-0.6524			-3.6268	-0.2755	-0.8823	-1.0003	-0.8198	-0.6469	-1.3681	-0.186	0.6167		-1.1511	-1.9444		-0.8416	-1.5952	-0.6974
WID:189582	WID:189582 || IMAGE:815190 || MAP:12p13.1 || UNRIP || unr-interacting protein		-1.5056	-0.2205	-0.7133	-3.4656	-0.3934	-0.1446	-0.5036	-0.468	-0.6716	-0.4348	-0.0169	-0.5484	-0.741	-2.5704	-1.4691	-1.3963	-1.155	-0.9049	0.1507
WID:281180	WID:281180 || IMAGE:1902764 || MAP:10p14-p1 || PFKFB3 || 6-phosphofructo-2-kinase/fructose-2,6-biphosphatase 3		-0.9126			-3.2782	-0.9161	-1.0246	-0.0575	-1.1867	-0.6369	-0.4384		-0.3772		-1.3067		-1.9141	-1.3758	-0.5763	-0.4226
WID:186842	WID:186842 || IMAGE:814526 || MAP:20q13.31 || RNPC1 || RNA-binding region (RNP1, RRM) containing 1		-0.6495	-0.8846	-0.9273	-1.6242	-1.1584	-0.6176	-0.9362	-1.6926	-1.2771	-0.6152		-0.2604	-0.7278	-0.3142	-1.3289	-1.2924	-1.3033	-1.1582	-1.2137
WID:277979	WID:277979 || IMAGE:23461 || MAP:15q26 || SLC21A11 || solute carrier family 21 (organic anion transporter), member 11		-1.0178			-1.3182	-0.3596									-1.4102
WID:188316	WID:188316 || IMAGE:2413955 || MAP:11p15.5 || CDKN1C || cyclin-dependent kinase inhibitor 1C (p57, Kip2)		-2.4521	-1.4191		-1.9394	-0.9619		-1.4362	-0.9898	-0.7496	-0.8221				-1.9275	0.3202	-1.0005	-0.6049	-0.1437	-0.2041
WID:186762	WID:186762 || IMAGE:628418 || MAP:12q12-q1 || GPD1 || glycerol-3-phosphate dehydrogenase 1 (soluble)	-0.6682	-0.7088		0.4113	-2.0432	-1.085		-0.8428	-2.4743	-1.2874				-0.5427	-0.7763		-1.6862	-0.4692	-1.2813	-1.0634
WID:279436	WID:279436 || IMAGE:1635099 || MAP:11p14.3 || MGC52019 || hypothetical protein MGC52019		-0.9577	-1.2052		-1.6799	-1.0749			-0.5353	-1.0883			0.1409		-1.0538		-1.1889	-1.216	-0.5909	-0.361
WID:279753	WID:279753 || IMAGE:951287 || MAP:11q24.1 || HSPA8 || heat shock 70kDa protein 8	-0.1474	-1.5906		0.2673	-2.1761	-0.8092	-0.8182	0.0647	-1.738	-0.9871	-0.1712	-0.3146	-0.5538	-0.6182	-1.6428	-1.242		-0.5084	-2.1866	-0.8798
WID:277116	WID:277116 || IMAGE:290110 || MAP:13q14.3 || KPNA3 || karyopherin alpha 3 (importin alpha 4)	-0.0501	-1.1738			-3.5197	-0.7253		-0.6339	-0.7964	-0.6997	-0.0932		0.1315	-0.747	-2.6277			-0.8214	-0.2845	-0.7988
WID:282508	WID:282508 || P09381 || MAP:3p22 || TGFBR2 || transforming growth factor, beta receptor II (70/80kDa)		-0.3326	-1.6741		-2.4023		0.2886		0.1839	-0.295					-1.0191		-2.2658	-0.3367	-1.5291	-0.5034
WID:279035	WID:279035 || IMAGE:1632221 || MAP:18p11.22 || VAPA || VAMP (vesicle-associated membrane protein)-associated protein A, 33kDa	0.1958	-1.3178	-0.0034	-0.8163	-2.9121	-0.3405	-0.5305	0.1866	-0.2922	-0.4564	0.0715	-0.3712	-0.44	-0.8851	-2.2891	-2.2715	-1.5587	-1.1343	-1.3539	-1.0497
WID:191337	WID:191337 || IMAGE:2509911 || MAP:17q25.3 || SYNGR2 || synaptogyrin 2	-0.8174	-0.6096	-1.1974	0.1774	-2.2188	-1.2136	-0.6458	-1.277	-1.0102	-0.6184	-0.8737		-0.1821	-0.9821	-0.7198	-2.2123	-1.2012	0.0527	-0.9584	-1.0952
WID:274684	WID:274684 || IMAGE:2497556 || MAP: || || Unknown		-1.4476			-2.5103	-0.3157	-0.5068	-1.3755	-0.7902	-0.5928	-0.8428		-0.4259	-0.6612	-1.69			-1.1504	-0.5039	0.1268
WID:282352	WID:282352 || IMAGE:2551329 || MAP:17q25.3 || SGSH || N-sulfoglucosamine sulfohydrolase (sulfamidase)		-0.5851	0.2787		-1.825										-1.4467
WID:186043	WID:186043 || IMAGE:813149 || MAP:1q21-q23 || HIST2H2BE || histone 2, H2be	-0.2493	-2.4167	-0.4181	-0.5121	-1.931	-0.7839	-0.6951	-0.4932	-0.4963	-0.6693	-0.4434				-2.6028		-0.6628	-0.9503
WID:282332	WID:282332 || IMAGE:2549448 || MAP:6q21 || FYN || FYN oncogene related to SRC, FGR, YES		-0.6174	-0.5689		-1.9948	-0.4467									-1.3637					-0.3722
WID:184644	WID:184644 || IMAGE:774502 || MAP:7q11.23 || PTPN12 || protein tyrosine phosphatase, non-receptor type 12	-0.7165	-2.6866	-1.0147	-0.0292	-2.6735	-0.6274	-0.5855	-0.7659	-0.4698	-0.4288			0.148		-2.6757	-1.0274	-1.0861	-0.1184	-0.4445	0.3926
WID:275025	WID:275025 || IMAGE:295140 || MAP:1p13.3 || FLJ10330 || hypothetical protein FLJ10330		-0.7846			-2.6837	-0.4951	-0.9156	-0.251		-0.7024	-0.2566				-1.506	-1.2316			-1.1916	-0.5401
WID:188419	WID:188419 || IMAGE:687990 || MAP:Xq26 || ARHGEF6 || Rac/Cdc42 guanine exchange factor (GEF) 6=KIAA0006	-0.1717	-0.8443	-1.0087	-0.4209	-2.0723	-0.6162	-0.9507	-1.006	-1.2359	-0.8645		-0.2939			-1.5066			-1.2686	-1.129	-1.6205
WID:191157	WID:191157 || IMAGE:2120815 || MAP:12p12-p1 || KLRG1 || killer cell lectin-like receptor subfamily G, member 1		-0.8189	-1.2835		-2.0004	-0.2365			-0.2728	-0.3571					-1.6485					-0.5176
WID:184429	WID:184429 || IMAGE:128126 || MAP:1q32 || DAF || CD55=Decay accelerating factor		-2.2129	-1.5488	-0.6279	-2.4751	-0.5623	-0.45	-0.99	-0.6469	-0.6991	-0.4193		-0.5363		-2.1218		-0.7058	-0.8424	-0.0246	0.1173
WID:281742	WID:281742 || IMAGE:2326112 || MAP:1p36.3-p || RPL22 || ribosomal protein L22	-0.296	-1.2548	-0.2163	0.5063	-2.4383	-0.5839	-0.5902	-0.9829	-1.1339	-0.7175		-0.4268	-0.7198		-1.0495	-2.264		-0.8361	-1.8435	-0.5407
WID:191391	WID:191391 || IMAGE:2565353 || MAP:17q25 || MSF || MLL septin-like fusion	-0.4236	-1.2269	0.0232	-0.2039	-1.3818	-0.875	-1.1669	-1.7627	-1.2976	-1.1098		-0.5677	-0.2284		-0.8331	-1.6122		-0.3419	-1.1289	-0.7033
WID:282281	WID:282281 || IMAGE:2543919 || MAP:12q23-q2 || NACA || nascent-polypeptide-associated complex alpha polypeptide		-1.3565			-3.0807	-1.2615	-1.0525	-0.4409	-1.718	-0.7705	-1.3183	-0.2506	1.0976	-1.4124	-1.4962		0.1648	-0.3869		-0.5209
WID:188927	WID:188927 || IMAGE:85409 || MAP:1q24 || CREG || cellular repressor of E1A-stimulated genes	-0.3954	-2.3066	-0.265	-0.1677	-2.0917	-0.5433	-0.9912	-1.1322	-1.7019	-1.3778		0.2254	-0.6136	-0.5649	-2.8777		-0.8055	-0.7075	-0.8905	-0.7574
WID:184199	WID:184199 || IMAGE:51981 || MAP:9q34 || RPL7A || ribosomal protein L7a	-0.5455	-0.7456	-0.1841	0.742	-3.1348	-1.0604	-1.1095	-0.9479	-1.6482	-1.2787	-1.3816	-0.7179	0.0754	-1.5524	-0.943	-1.2514		0.1814		-0.8356
WID:189050	WID:189050 || IMAGE:730288 || MAP:15q11.1 || EHD4 || EH-domain containing 4	-0.5263	-1.5731		0.0981	-2.5253	-0.6591	-1.1044	-0.371	-1.5607	-0.6657		-0.4646			-1.5815			-0.5403	-0.6566	-1.1031
WID:279399	WID:279399 || IMAGE:1631238 || MAP:6q25.1 || ZBTB2 || zinc finger and BTB domain containing 2		-0.8593	-1.6471		-1.7568	-0.4885		-0.611	-0.8486	-0.4109	-0.2969				-1.746			-0.7388
WID:280735	WID:280735 || IMAGE:150137 || MAP:3p12.1 || DKFZP564O1 || DKFZP564O123 protein		-1.0166	-1.2361		-2.2899	-0.8701			-0.1479	-0.7129			-0.4111		-1.4904			-1.1394		-0.4506
WID:187336	WID:187336 || IMAGE:50519 || MAP:11p15 || ARNTL || aryl hydrocarbon receptor nuclear translocator-like		-0.925	-1.7512		-1.6226	-0.5232				-0.6831			-0.6047		-0.9282		-1.0563	-0.4509		-0.2938
WID:276786	WID:276786 || IMAGE:172517 || MAP:2p25.1 || HPCAL1 || hippocalcin-like 1	0.1332	-1.6913	0.245		-2.099	-0.7223	-1.1176	-0.7108	-1.3568	-0.5128	-0.8634	-0.0862	-0.1264	-0.937	-1.4533	-1.4243		0.4051	-1.1036	-0.2359
WID:185359	WID:185359 || IMAGE:290234 || MAP:16p11.2 || ITGAX || integrin, alpha X (antigen CD11C (p150), alpha polypeptide)	-0.7135	-1.7386	-1.083	-0.0595	-1.1823	-0.9884	-0.9715	-2.4364	-0.8656	-1.0693			1.2551	-0.3819	-1.8757	-1.335		-0.785	-1.962	-0.7171
WID:275802	WID:275802 || IMAGE:416676 || MAP:2p13.3 || PELI1 || pellino homolog 1 (Drosophila)	-0.1639	-0.5468			-2.7287	-0.6011	-1.3263	-0.4393	-1.6846	-1.2768	-0.0773		-0.2412		-1.6939				-1.5309	-0.369
WID:185149	WID:185149 || IMAGE:264556 || MAP:2q33-q34 || BMPR2 || bone morphogenetic protein receptor, type II (serine/threonine kinase)	-0.8487	-1.5358	-1.1293	-0.0189	-2.5137	-0.5213	-0.7263	-1.0315	-0.9307	-0.563	-0.4896		-0.2086	-0.7351	-1.8312	-0.8629	-1.0174	-0.4956	-0.2691	0.0681
WID:186490	WID:186490 || IMAGE:898221 || MAP:2q22-q23 || NR4A2 || NOT=Immediate early response protein=Nurr1 homologue=Nurr77 orphan steroid receptor family member		-2.0992	-0.9325	-0.7996	-2.0224	-0.4461	-0.4667	-0.9731	-0.5664	-0.5825	-0.3193			-0.2612	-2.1384		-1.6262	-1.4138	-0.5166	-0.679
WID:282420	WID:282420 || IMAGE:2572175 || MAP:3q29-qte || RPL35A || ribosomal protein L35a	-1.068	-0.6411	-0.8323	0.6845	-2.565	-1.6246	-1.1665	-1.1863	-1.975	-1.6716	-1.3431	-0.4202	0.6598	-1.3383	-0.7613	-1.2594	-1.0174	0.5587	-1.4996	-0.1435
WID:189366	WID:189366 || IMAGE:812050 || MAP:8q24 || RNF139 || ring finger 139		-1.7152	-0.9981	-0.5776	-2.2674	-0.5663		-0.7685	-1.1982	-0.6432			-0.2671	-0.3308	-1.937	-1.0184	-0.9784	-0.487	-0.4214	-0.5696
WID:278359	WID:278359 || IMAGE:550141 || MAP:2q11.2 || || similar to RIKEN cDNA 2010300C02 gene	-0.0672	-1.4115	1.1059	0.8108	-2.8165	-1.4288	-1.1833	-0.7456	-1.2733	-0.6241	-1.5823		-0.5135		-1.7454	-0.9774	-0.5198	1.0947	-1.5235	-0.3997
WID:281962	WID:281962 || IMAGE:71046 || MAP:1p36.3-p || TNFRSF1B || TNFR2=TNF alpha Receptor II=p80		-0.8688	-0.2689	-0.4822	-1.5554					-1.2349					-1.0291					-0.7048
WID:190156	WID:190156 || IMAGE:246748 || MAP:Xq21.33- || BTK || btk=Bruton agammaglobulinemia tyrosine kinase	-0.5613	-0.407	-0.0646	-0.6962	-1.9268	-1.2596	-1.0682	-0.9347	-1.3412	-1.2377	-0.5733				-0.6858		-1.1184		-0.7648	-1.8957
WID:274579	WID:274579 || IMAGE:2446706 || MAP: || || Unknown	-0.0483	-1.6242			-2.7705	-0.8311		-0.3775		-0.5332	-0.0565	-0.3556			-2.5885					-0.3255
WID:186785	WID:186785 || IMAGE:840776 || MAP:6q23 || SGK || sgk=putative serine/threonine protein kinase transcriptionally modified during anisotonic and isotonic alterations of cell volume	-0.3127	-2.9006	-0.9732	-0.3812	-2.8511	-0.4072	-0.0455	-0.7879	-0.1178	-0.0083	-0.1049	-0.057	-0.0463	-0.3794	-3.5402	-2.1372	-0.8045	-0.9078	-0.2814	-0.2753
WID:281951	WID:281951 || IMAGE:366944 || MAP:12q13.3 || DGKA || Diacylglycerol kinase alpha (80kD)		-0.5022	-0.6308		-1.7621	-0.8166		-1.6058	-1.5786						-0.3539			-0.828
WID:185935	WID:185935 || IMAGE:810242 || MAP:12p13.31 || C3AR1 || AZ3B=C3a receptor=G protein-coupled receptor	-0.1805	-2.0149	-0.628	-0.039	-1.6195	-0.592		-1.4773	-1.026	-0.9936				-0.4891	-2.3412			-0.6798	-0.7535	-1.4605
WID:188595	WID:188595 || IMAGE:141623 || MAP:4p15.33 || LAP3 || leucine aminopeptidase 3		-1.2094		-0.0394	-2.033	-0.7431	-1.2325	-0.5156		-1.1535					-1.7662			-0.5437	-1.3491	-0.3893
WID:282433	WID:282433 || IMAGE:2577075 || MAP:6p12 || HSPCB || heat shock 90kDa protein 1, beta	0.4802	-1.9317	0.2868	-0.4243	-2.7738	-0.5079	-0.4561	-0.6276	-0.745	-0.3093	-1.2029	-0.3549	-1.725	-1.1795	-2.3668	-0.9541	-0.3666	-0.5887	-0.8308	0.7216
WID:282395	WID:282395 || IMAGE:2569190 || MAP:3q13.33 || FSTL1 || follistatin-like 1		-0.8641			-2.2616	-0.7064			-1.3514	-1.2333	-0.278				-1.4405					-0.5011
WID:184395	WID:184395 || IMAGE:146605 || MAP:19q13.3- || FPRL1 || Lipoxin A4 receptor=FPRL1=HM63=G protein-coupled receptor regulated by IL-13 and IFN gamma and inhibits TNF alpha induced IL-8 release	-0.5071	-1.8263	-0.358	-0.3154	-1.4021	-0.3753				-0.8534					-2.1461			-0.7926	-0.4277
WID:279590	WID:279590 || IMAGE:785622 || MAP:2p21-p16 || PIGF || phosphatidylinositol glycan, class F		-0.9702	0.0837		-2.2234	-0.4212				-0.5395					-1.1441
WID:280034	WID:280034 || IMAGE:1467469 || MAP:15q15 || RASGRP1 || RAS guanyl releasing protein 1 (calcium and DAG-regulated)		0.1413			-1.1115	-0.8126		-1.7054	-1.2995	-1.2112					-0.6676				-1.1735	-0.5411
WID:274089	WID:274089 || IMAGE:344977 || MAP: || || Homo sapiens transcribed sequence with strong similarity to protein ref:NP_079785.1 (M.musculus) RIKEN cDNA 2310008M10 [Mus musculus]		-1.374			-3.2514	-0.6138	-0.5347	-0.746	-1.282	-0.4661	-0.3707	-0.016	0.0026	-0.4426	-2.1753	-0.8397			-1.0348	-0.5275
WID:276122	WID:276122 || IMAGE:281521 || MAP: || || Homo sapiens transcribed sequence with weak similarity to protein ref:NP_055301.1 (H.sapiens) neuronal thread protein [Homo sapiens]	-0.0126	-1.4655			-2.4808	-0.3639	-0.5364		-0.5856	-0.4698			-0.4074		-1.986	-1.1724			-1.6914	-0.721
WID:279631	WID:279631 || IMAGE:242594 || MAP:11p15.5 || HBG1 || hemoglobin, gamma A		-1.3887	-0.2019		-1.6411	-1.2603		-1.0564	-1.195	-0.4888				-0.6929	-1.4643			-1.057	-0.5592
WID:184170	WID:184170 || IMAGE:126858 || MAP:1q25 || SOAT1 || sterol O-acyltransferase (acyl-Coenzyme A: cholesterol acyltransferase) 1		-1.2962		-0.391	-2.4379	-0.1152		-0.271		-0.7621					-1.8083		-0.6934	-0.6403	-0.5674	-0.8912
WID:278049	WID:278049 || IMAGE:25651 || MAP:17q21.31 || DKFZp761G2 || hypothetical protein DKFZp761G2113		-0.6611	-0.551		-2.2082	-0.7791	-0.8126	-0.7056		-0.5779					-1.4084					-1.3528
WID:185357	WID:185357 || IMAGE:223176 || MAP:2p13-p12 || MAD || Mad1=MAD=MAX-binding protein=antagonizer of myc transcriptional activity	-0.4391	-1.914		-0.6482	-2.2523	-0.4236		-0.9064	-1.2345	-0.4866	-0.5072	-0.2047	-0.2278		-2.4735		-0.6083	-1.1565	-0.3405	-0.3171
WID:281198	WID:281198 || IMAGE:1916461 || MAP:22q13.2 || D15Wsu75e || DNA segment, Chr 15, Wayne State University 75, expressed		-0.7528			-1.0982										-0.7335
WID:274583	WID:274583 || IMAGE:2448636 || MAP:10q22-q2 || ATP5C1 || ATP synthase, H+ transporting, mitochondrial F1 complex, gamma polypeptide 1	-0.4655	-1.6546			-2.6376		-0.2181	-0.9422	-0.8665	-0.535		-0.4933	-0.3361		-2.0157	-1.1215		-0.5104	-0.9291	-0.0331
WID:274823	WID:274823 || IMAGE:130116 || MAP: || || Homo sapiens transcribed sequences			-0.8603
WID:278849	WID:278849 || IMAGE:1536452 || MAP:9q32-q34 || RAB14 || RAB14, member RAS oncogene family		-0.9087	-0.5543		-2.3545	-0.2781				-0.6628					-1.4509
WID:282581	WID:282581 || P30547 || MAP: || || interleukin 13 receptor, alpha 1	-0.0545	-1.86	-1.3948	0.1802	-2.2124	-0.0288	-0.329	-0.6012	-0.909	-0.6185				-0.5105	-2.0222				-1.0465	-1.4583
WID:186078	WID:186078 || IMAGE:345858 || MAP:1q12-q21 || CRA || cisplatin resistance associated beta protein (hCRA beta)		-2.8119	-1.1737	-0.6297	-1.6619	-0.5641	-0.9356	-1.0264	-0.4954	-0.5918	-0.4053	-0.29	-0.6043	-0.2222	-1.8435			-0.5069	-0.5186	-0.5151
WID:191243	WID:191243 || IMAGE:2143529 || MAP:3q13 || TRIM || T-cell receptor interacting molecule		-1.537	-1.6764		-1.5836	-0.4119			-0.8572	-0.4854				-0.0623	-1.437			-0.9526		-0.4743
WID:189325	WID:189325 || IMAGE:813689 || MAP:7p12-p14 || STK17A || DRAK1=death-associated protein kinase-related 1=serine/threonine kinase 17a (apoptosis-inducing)		-0.5656	-1.9286	-0.6508	-2.2063	-0.7195		-1.9172	-0.5123	-0.7154					-1.2309		-1.374	-0.5056	-0.493	-0.3279
WID:279496	WID:279496 || IMAGE:298899 || MAP:1p22.2 || GBP2 || guanylate binding protein 2, interferon-inducible		-1.3646	0.5876		-2.4741	-0.4109		-1.9594	-1.5326	-1.672	-0.5376		0.0875		-2.2792			0.0729		-0.0687
WID:280529	WID:280529 || IMAGE:826973 || MAP:Yq11.2 || USP9Y || ubiquitin specific protease 9, Y chromosome (fat facets-like Drosophila)		-1.0639			-1.7563										-1.1582
WID:277386	WID:277386 || IMAGE:32489 || MAP:2p24.3 || DKFZP566A1 || hypothetical protein DKFZp566A1524		-1.2048			-2.1992	-0.6474	-0.4904			-1.0669	0.1055			-0.3411	-1.3556
WID:184230	WID:184230 || IMAGE:753923 || MAP:16p11.2 || PRKCB1 || PKC beta =Protein kinase C beta 1		-0.586	-1.2057	-0.7952	-2.1403	-0.3463	-0.8761	-1.4908	-1.3762	-0.6025	-0.5067			-0.3802	-0.9328		-0.9922	-1.1373	-0.5408	-1.7659
WID:189105	WID:189105 || IMAGE:843075 || MAP:5q31.3-q || H2AFY || H2A histone family, member Y	-0.8104	-0.5468	-0.516	0.2878	-2.9618	-1.2604	-0.8627	-0.8552	-1.0226	-1.0678	-0.7928	-0.8876	0.7425	-1.0068	-1.6148	-1.2472	-0.7856	-0.4123	-0.6087	0.1478
WID:186987	WID:186987 || IMAGE:810104 || MAP:15q15 || PLCB2 || phospholipase C, beta 2	-0.1329	-1.2844		-0.3411	-1.142			-1.26	-1.1005	-0.9422	-0.7185			-0.6552	-1.2724			-0.576	-0.6304	-1.225
WID:186460	WID:186460 || IMAGE:950092 || MAP:6p21 || SFRS3 || splicing factor, arginine/serine-rich 3	-0.493	-1.434	-0.4276	-0.2967	-2.1184	-0.6358	-1.0264	-0.447	-0.9395	-0.9123	-0.7122	-0.202	0.114	-0.825	-1.9797	-1.3434	-1.7333	-1.5029	-0.308	-0.6282
WID:189497	WID:189497 || IMAGE:739247 || MAP:2q33.1 || SF3B1 || splicing factor 3b, subunit 1, 155kDa	-0.4693	-1.0963	-0.9548	-0.3869	-3.997	-0.6405	-0.367	-0.9006	-0.8418	-0.9077	-0.5574	-0.6945	0.2095	-0.8594	-1.8074	-1.6401	-0.8167	-0.8234	-0.6426	0.5276
WID:279606	WID:279606 || IMAGE:841208 || MAP:1q32.2-q || PPP2R5A || protein phosphatase 2, regulatory subunit B (B56), alpha isoform	-0.1064	-1.2504	0.6017	-0.7372	-1.6873	-0.7071	-0.3848	-0.9971	-1.5362	-0.7702		-0.1603			-1.9179				-1.0867	-1.2218
WID:185139	WID:185139 || IMAGE:45464 || MAP:1p34 || AK2 || adenylate kinase 2		-1.6513		-0.3474	-1.3098	-0.2368				-1.0705					-1.5509			-0.6163	-0.502	-0.7843
WID:274692	WID:274692 || IMAGE:2498585 || MAP:20q11.1- || MAPRE1 || microtubule-associated protein, RP/EB family, member 1	-0.3932	-1.3477			-3.0316	-0.9638	-0.5007	-0.6748	-1.1479	-1.0406	-0.4331	0.1553	0.08		-2.3266	-0.5242		-0.8359		0.0203
WID:185115	WID:185115 || IMAGE:289606 || MAP:4q31 || IL15 || IL-15	-0.7586	-1.3454		-0.2263	-1.4341	-0.4548	-0.6827		-1.8416	-1.3323				-0.4236	-1.5799			-0.5711	-0.2785
WID:185760	WID:185760 || IMAGE:713129 || MAP:5q11-q12 || GZMA || Granzyme A=HuHF=Hanukah factor serine protease	-0.5172	-1.4853	-0.1001	-0.3708	-2.0762	-0.4422		-0.6729	-1.0162	-0.701	-0.5271				-1.9243		-1.068
WID:275850	WID:275850 || IMAGE:271670 || MAP:17p13 || TNFSF12 || Tweak=Apo3/DR3 ligand (APO3L)=Widely expressed TNF family member that can induce apoptosis		-1.1646			-1.2784		-0.1324								-0.8055
WID:184890	WID:184890 || IMAGE:278501 || MAP:6q21 || FYN || FYN oncogene related to SRC, FGR, YES	-0.2563	-1.178	-0.795	-0.5068	-2.6876	-1.096	-0.6402	-0.2552		-1.0779	-0.3581	-0.5482	0.1109		-1.4473		-0.3702	-1.1851	-2.3822	-0.9336
WID:281796	WID:281796 || IMAGE:795882 || MAP:5q21 || GNPI || glucosamine-6-phosphate isomerase		-1.1662			-2.9051	0.0708			-0.079		0.1024				-1.9045			-0.9271		0.0467
WID:274738	WID:274738 || IMAGE:2558429 || MAP:1p13.2 || ATP5F1 || ATP synthase, H+ transporting, mitochondrial F0 complex, subunit b, isoform 1	-0.0631	-0.8899			-3.0715	-0.7383	-0.7687	-0.2881	-0.683	-0.823	-0.4059	-0.0293	-0.3256	-0.8786	-1.6944	-1.0065	-0.6944		-1.607	-0.4776
WID:274009	WID:274009 || IMAGE:746064 || MAP:2p13.1 || C2orf6 || chromosome 2 open reading frame 6	-0.6102	0.2115			-2.8798	-0.6802	-0.8053	-1.9205	-1.5527	-1.0584			-0.6013	-0.5866	-0.7857	-1.4625		-0.7493	-1.1613	-0.8873
WID:188687	WID:188687 || IMAGE:810741 || MAP:17p13.2 || GABARAP || GABA(A) receptor-associated protein	-0.5274	-1.276	-0.1567	-0.6251	-2.3199	-1.4507	-0.9454	-0.5889	-1.0392	-1.0879	-0.2007	-0.1606	0.1828	-0.7032	-1.2357	-0.641	-0.6802	-0.8297	-1.6814	-0.9089
WID:276006	WID:276006 || IMAGE:307189 || MAP:14q32.12 || FLJ20707 || hypothetical protein FLJ20707	-0.9239	-1.1388			-2.0877	-0.5606	-0.8649	-0.8235	-0.5942	-0.737			-0.0581		-1.8659				-1.2534	-0.62
WID:189515	WID:189515 || IMAGE:770888 || MAP:4q21.22 || CCNI || cyclin I	-0.0862	-0.7354	0.0996	-0.6439	-2.915	-1.1347	-0.7058	-0.3926	-0.62	-0.3354	-0.966	-0.07		-0.8411	-1.2817	-1.7429		-1.241	-1.8042	-1.1115
WID:189418	WID:189418 || IMAGE:767983 || MAP:15q15.1 || H63 || H63 breast cancer expressed gene		-1.1186		-0.2307	-2.7038	-0.3923	-0.4803	-0.3391	-0.8189	-0.3726		-0.5151	-0.2011	-0.5564	-2.2089	-0.9904	-1.7871	-0.8475	-0.9155	-0.3184
WID:187235	WID:187235 || IMAGE:178825 || MAP:11q24 || NRGN || Neurogranin	-0.4342	-1.1181	-1.1747	-0.8121	-0.9831	-0.7607			-1.088	-0.5516					-1.565			-1.189	-0.8434	-1.1111
WID:279850	WID:279850 || IMAGE:814818 || MAP:12q22-q2 || DUSP6 || dual specificity phosphatase 6	-0.1888	-1.915			-2.7279	-0.3666	-1.369	-0.5563	-0.8319	-1.0111	-0.5153	-0.2303	-0.4103	-0.8905	-2.5834			-0.1971	-0.6108	1.0755
WID:185714	WID:185714 || IMAGE:704254 || MAP:10q26.3 || ADAM8 || a disintegrin and metalloproteinase domain 8		-1.1503	-0.2179	0.3025	-1.6649	-1.0889	-0.9473	-0.8947	-2.598	-0.9609		-0.5829	-0.0758	-0.4776	-1.277	-1.1133	-0.7778	-0.0725	-0.824	-1.6206
WID:183991	WID:183991 || IMAGE:1410444 || MAP:4q13-q21 || AREG || amphiregulin (schwannoma-derived growth factor)	-0.3697	-2.3941	-0.9031	-0.4376	-0.8133	-0.6939		-0.9872	-0.7651	-0.938	-0.7154	-0.4362		-0.2419	-2.8529			-0.4965		-1.1457
WID:275906	WID:275906 || IMAGE:811121 || MAP:17q21.2 || LOC339287 || hypothetical protein LOC339287	0.5821	-1.3923			-2.6134	-0.4095	-0.4716	-0.8332	-0.9197	-0.613	-0.2501	-0.0926	-0.545	-0.8768	-1.9538	-1.5318			-1.0967	-0.6962
WID:281844	WID:281844 || IMAGE:2049072 || MAP:21q21.3 || ADAMTS5 || a disintegrin-like and metalloprotease (reprolysin type) with thrombospondin type 1 motif, 5 (aggrecanase-2)		-0.8925			-1.585	0.0943					-0.1049				-1.3587			-1.7939		-0.4031
WID:188521	WID:188521 || IMAGE:950689 || MAP:18q12.2 || MAPRE2 || microtubule-associated protein, RP/EB family, member 2	-0.3514	-1.0338	-0.6791	-0.4708	-2.9503	-0.8821		-0.9167	-1.2822	-1.154	-0.7388	-0.6025	0.0651	-0.8652	-2.1275		-0.188	-1.1528	-0.2779	-0.0442
WID:279842	WID:279842 || IMAGE:1358393 || MAP:17q11.2 || MAP2K3 || mitogen-activated protein kinase kinase 3		-1.399		-0.6099	-1.4181	-0.4899	-0.5281	-0.8059	-0.6055	-0.1115	-0.9115	-0.4347		-0.1861	-1.2423				-1.1109	-2.2487
WID:274409	WID:274409 || IMAGE:668262 || MAP:9q22.3 || XPA || XPA=Nucleotide excision repair DNA damage binding protein=Mutated in xeroderma pigmentosa A		0.4146			-0.1311	-1.499		-1.7054	-2.3452	-1.6635	-1.8064	-0.5678	-0.5882	-1.3839	0.4652	0.1719			0.2441
WID:281239	WID:281239 || IMAGE:2016414 || MAP: || || Unknown		-1.1865			-1.6842	-0.479									-1.3784
WID:188213	WID:188213 || IMAGE:29873 || MAP:1q23.1 || DEDD || DEDD=DEDPRO1=DEFT=death effector domain containing protein targeted to the nucleolus predominantly expressed in testicular germ cells	-0.4862	-1.1064			-2.7857	-0.7323	-0.5443	-0.2937	-0.9632	-0.6986	-0.3262				-1.9724			-0.695	-0.4587	-0.468
WID:279302	WID:279302 || IMAGE:1584265 || MAP: || || Unknown		-1.4889	-0.8268		-1.643	-0.7017	-0.7344			-1.1343		-0.2807			-1.3814
WID:281414	WID:281414 || IMAGE:2072768 || MAP:20q12 || NCOA3 || nuclear receptor coactivator 3		-0.8755	-0.4502		-1.5581	0.2645			-1.4071						-1.3976
WID:282253	WID:282253 || IMAGE:2517344 || MAP:Xq21 || ATP6IP2 || ATPase, H+ transporting, lysosomal interacting protein 2	-0.162	-1.4302	-0.0573		-2.5353	-0.4137			-1.4175	-0.635					-1.638					0.6098
WID:279539	WID:279539 || IMAGE:814539 || MAP:Xp11.2 || RBM3 || RNA binding motif protein 3	-0.1218	-1.0711			-2.7969	-0.8251	-0.6619	-0.46	-1.0414	-0.886	-0.3219		0.3041	-1.1425	-1.6685	-1.3443	-0.6664	-1.0009	-0.5409	-0.3739
WID:275383	WID:275383 || IMAGE:811133 || MAP:8p23.3 || LOC157697 || hypothetical protein LOC157697	-0.1533	-1.005			-2.4331		-0.7986	-0.8729	-0.8962	-0.6653			-0.2411	-0.6044	-1.7469				-0.9406	-0.637
WID:185812	WID:185812 || IMAGE:45544 || MAP:1q21-q25 || TAGLN2 || transgelin 2	-0.5904	-1.576	-0.3516	0.1716	-2.9316	-1.0361	-0.9461	-0.7151	-1.1394	-0.6961	-0.7852	-0.4425	-0.3829	-1.096	-2.2348	-0.5889	-0.935	0.799	-0.9211	-0.6571
WID:281059	WID:281059 || IMAGE:2006131 || MAP:6p12 || GCLC || glutamate-cysteine ligase, catalytic subunit	-0.9073	-1.3269	0.4083		-1.5403	-1.2497	-0.5527	-0.8374	-1.2379	-1.0282	-1.4009		-0.0819	-0.8271	-0.9334	-1.6789	-0.2792	-0.478	-0.4592	-1.0949
WID:275370	WID:275370 || IMAGE:325128 || MAP:11q12.1 || LPXN || leupaxin		-0.7038			-2.3318	-0.7892			-2.4383	-1.2661				-0.5339	-1.2549		0.3389		-0.6458	-1.1824
WID:282393	WID:282393 || IMAGE:2569148 || MAP:2p25.1 || HPCAL1 || hippocalcin-like 1		-0.0035			-1.9018	-0.6039		-0.1965		-0.5273					-1.2198				-1.4314
WID:274612	WID:274612 || IMAGE:2463364 || MAP:5q23.1-q || ENTH || enthoprotin	-0.4599	-0.4861			-3.2445	-0.6907	-0.7858	-1.0718	-0.8133	-0.8568	-0.7928		-0.2739	-0.7629	-1.6777			-1.7361	-0.3723	-0.2905
WID:185747	WID:185747 || IMAGE:347560 || MAP:3q21.3 || H1FX || H1 histone family, member X		-1.8637	-0.5742	-0.8442	-1.2295	-1.156			-0.8007	-0.8486			-0.1674		-1.6228			-0.6087		-1.2116
WID:191500	WID:191500 || IMAGE:42352 || MAP:Xp22.32 || SLC25A6 || solute carrier family 25 (mitochondrial carrier; adenine nucleotide translocator), member 6	-0.4377	-1.254		-0.2277	-2.3694	-0.6666	-0.9597	-0.6517	-1.5891	-1.1017	-0.9203	-0.7242	-0.0325	-1.1762	-1.1152	-0.4726	0.6805	0.0053	-1.285	-0.5222
WID:184688	WID:184688 || IMAGE:701481 || MAP:21q22.3 || MX2 || MxB=interferon-induced cellular resistance mediator protein		-2.1424	-0.2847	-0.9243	-1.946	-0.7878	-0.9548	-2.129	-0.5638	-0.7694			-0.1382		-1.4137		0.4345	-0.7413	-0.7356	-0.5923
WID:277854	WID:277854 || IMAGE:32109 || MAP:4p16.2 || FLJ31564 || hypothetical protein FLJ31564	-0.1615	-1.7513			-0.6156	-0.3281				-0.8227					-2.033				-0.708
WID:280604	WID:280604 || IMAGE:712209 || MAP:2q22.3 || ARHGAP15 || Rho GTPase activating protein 15	-0.1998	-0.7007			-2.0454				-0.8159	-0.6481					-1.1081
WID:279047	WID:279047 || IMAGE:1635315 || MAP:11q13-q1 || KCNE3 || potassium voltage-gated channel, Isk-related family, member 3		-1.8323			-1.0579	-0.7013				-1.346			0.0335		-1.1033				-0.5444	-0.8277
WID:191172	WID:191172 || IMAGE:2411738 || MAP:1p35.1-p || KPNA6 || karyopherin alpha 6 (importin alpha 7)		-0.7295	-1.6129		-1.4378	-0.7686		-0.6553		-0.5243					-0.8361			-0.9956	-0.3531	-0.3151
WID:184665	WID:184665 || IMAGE:503097 || MAP:Xp22.3-p || PRPS2 || phosphoribosyl pyrophosphate synthetase 2	-1.1643	-0.7449	-1.24	-0.0977	-2.57	-1.32	-1.3711	-2.166	-1.3794	-1.1988	-1.0973		0.8066	-0.7094	-1.1575	-1.2985	-1.6673	-0.0772	0.3814	1.68
WID:191002	WID:191002 || IMAGE:2417989 || MAP:2q12 || ZAP70 || zeta-chain (TCR) associated protein kinase 70kDa	-0.2816	-1.1361	-0.779	-0.8409	-1.2166	-0.6488		-1.2597	-1.0401	-0.7123					-0.7027				-0.5934	-1.619
WID:275794	WID:275794 || IMAGE:292223 || MAP:4q34.2 || FLJ22649 || hypothetical protein FLJ22649 similar to signal peptidase SPC22/23	-0.2278	-0.8534			-2.6461	-0.6989	-1.2073			-0.4285	0.0464			-0.4162	-1.3141					-1.1525
WID:282324	WID:282324 || IMAGE:2548301 || MAP:4p16 || GAK || cyclin G associated kinase		-0.593			-2.4158	-0.3565									-0.8333
WID:187620	WID:187620 || IMAGE:450307 || MAP:12q24.13 || C12orf8 || chromosome 12 open reading frame 8	-0.7956	-0.6613	-0.4125	-0.2828	-2.3169	-0.4629	-0.6881		-1.0716	-0.7321			-0.2292		-0.7549	-1.3192		-0.5055	-1.8907	-0.8005
WID:184150	WID:184150 || IMAGE:24085 || MAP:13q32-q3 || TPP2 || tripeptidyl peptidase II		-0.7029	-0.4474	-0.32	-2.1861	-0.5013	-0.6138	-0.2114		-0.574					-1.3315		-1.2169	-0.8381	-1.2179
WID:274644	WID:274644 || IMAGE:2472305 || MAP:2cen-q13 || RALB || v-ral simian leukemia viral oncogene homolog B (ras related; GTP binding protein)	-0.0373	-1.5307			-3.1442	-0.6345	-0.3854	-0.5063	-1.2633	-1.0801	-0.5884		-0.1174	-0.6095	-2.4353	-0.3207		-0.4198	-0.3636	-0.1201
WID:184762	WID:184762 || IMAGE:700527 || MAP:5q14 || GLRX || glutaredoxin (thioltransferase)		-0.4139	-0.7382	-0.4253	-2.0455	-1.0371	-0.7498	-1.1867	-1.3913	-1.0477			-0.2587	-0.6096	-1.2036	-0.9852		-0.9056	-0.7533	-1.2481
WID:184008	WID:184008 || IMAGE:1492147 || MAP:Xq13.1 || RPS4X || ribosomal protein S4, X-linked	-0.7717	-0.4386	0.2256	-0.2799	-2.9205	-1.3332	-0.8194	-0.5252	-1.4801	-1.3197	-0.9399	-0.8682	0.3741	-1.2011	-0.6549	-1.0931	-0.9393	-0.6368	-1.5855	-1.0923
WID:184093	WID:184093 || IMAGE:1473300 || MAP:2p23 || HADHA || hydroxyacyl-Coenzyme A dehydrogenase/3-ketoacyl-Coenzyme A thiolase/enoyl-Coenzyme A hydratase (trifunctional protein), alpha subunit	-0.471	-1.7379	-0.851	-0.3633	-3.2702	-0.5723	-0.5452	-0.6403	-0.7965	-0.7363	0.0294	-0.2107	-0.278	-0.8493	-2.2754	-0.9868	0.0576	-0.5768		-0.166
WID:278845	WID:278845 || IMAGE:1535596 || MAP:14q24.1 || RDH11 || retinol dehydrogenase 11 (all-trans and 9-cis)		-1.2552			-1.4474										-1.2467
WID:278047	WID:278047 || IMAGE:37820 || MAP:14 || || Homo sapiens transcribed sequence with weak similarity to protein ref:NP_060265.1 (H.sapiens) hypothetical protein FLJ20378 [Homo sapiens]		-0.8492	-0.5915		-2.818	0.1175	-1.3836		-0.758	-1.134			0.4942		-0.899	-1.4095	-1.787	-1.4911		-0.1454
WID:189364	WID:189364 || IMAGE:811836 || MAP:6q22.31 || TSPYL4 || TSPY-like 4	-0.3524	-1.7087	-0.4566	-0.3198	-2.6023	-0.3477	-0.4607	-0.4697	-0.2516	-0.5869	-0.1243				-2.5368		-1.477	-0.455	-1.0934
WID:280434	WID:280434 || IMAGE:812215 || MAP: || || Unknown		-0.6353			-1.9561										-1.0403					0.3801
WID:185095	WID:185095 || IMAGE:855547 || MAP:6p21.3 || HLA-DRB3 || major histocompatibility complex, class II, DR beta 3	-1.3128	-0.0617	-0.5436	1.096	-1.3046	-0.9103	-1.465		-1.6046	-1.5721		-1.4149	0.2508	0.0724	-0.718	-1.7642		-0.0494	-2.0426	-1.4474
WID:276133	WID:276133 || IMAGE:753080 || MAP:7p15.1 || Ells1 || hypothetical protein Ells1		-1.2885			-1.7129	-0.1088									-1.619	0.4195			-1.1934
WID:190293	WID:190293 || IMAGE:1757321 || MAP:14q11.2 || GZMB || granzyme B (granzyme 2, cytotoxic T-lymphocyte-associated serine esterase 1)	-0.3968	-0.8875	-0.2657		-2.743	-0.6		-0.554	-0.9742	-0.6667	-0.5466		-0.2405		-1.9866		-0.5338	-0.9565	-0.4229	-1.1348
WID:185849	WID:185849 || IMAGE:627114 || MAP:12p13 || KLRC1 || killer cell lectin-like receptor subfamily C, member 1		-1.2837	-1.3488	-0.0149	-2.0754	-0.8052	-1.0146	-1.2997	-0.5768	-1.2199	-1.2293		0.5344	-0.7349	-1.4192		-0.8368	-0.5516	-0.8256	-0.1528
WID:186668	WID:186668 || IMAGE:321386 || MAP:5q13.3-q || IQGAP2 || IQGAP2=RasGAP-related protein	-0.3724	-1.2581	-0.2196		-2.3169	-0.8088	-0.6707	-0.7075	-0.861	-0.9293	-0.4082	-0.1718	-0.3703		-2.0994		-1.3194	-1.3981	-0.4598	-0.7208
WID:184516	WID:184516 || IMAGE:666879 || MAP: || || Homo sapiens transcribed sequence with strong similarity to protein sp:P13928 (H.sapiens) ANX8_HUMAN Annexin A8 (Annexin VIII) (Vascular anticoagulant-beta) (VAC-beta)	-0.4851	-0.6657	-0.2905	-0.4073	-3.5014	-0.8235	-1.0695	-0.6897	-1.0387	-1.0087	-0.2012	-0.7475	-0.2011	-0.7172	-1.8164	-0.9073	-1.3383	-0.3436	-0.7888	-0.3861
WID:185246	WID:185246 || IMAGE:745402 || MAP:5q32 || CSNK1A1 || Casein kinase 1, alpha 1	-0.4688	-1.096	-0.7264	-0.3132	-2.3135	-0.8899	-0.7281	-1.6194	-0.8765	-0.8164		-0.7378	-0.6876	-0.7285	-1.7434			-1.0278		-0.3889
WID:280117	WID:280117 || IMAGE:44443 || MAP:4q25 || SCYE1 || small inducible cytokine subfamily E, member 1 (endothelial monocyte-activating)		-1.1024			-2.5718	-0.0865				-0.4011		-0.0153			-1.5747				-0.9848
WID:278657	WID:278657 || IMAGE:1418621 || MAP:17q25.3 || ST6GalNAcI || GalNAc alpha-2, 6-sialyltransferase I, long form		-0.7237		-1.3062	-2.6031	-0.7944	-0.7456	-0.4611	-1.3705	-0.5516	-0.3924	-0.2491	1.382	-0.8144	-1.0524		-2.3862	-1.6852		-0.2802
WID:278642	WID:278642 || IMAGE:1416739 || MAP: || || Homo sapiens cDNA: FLJ22769 fis, clone KAIA1316.	-0.9912	-0.7841	-1.0588	-0.9158	-2.6372	-0.5642	-0.6733	-0.7099	-0.9642	-0.7431		-0.0402	1.0735		-0.9677	-1.2864		-2.0552	-1.3563	-0.2408
WID:276914	WID:276914 || IMAGE:291345 || MAP:5q32 || CSNK1A1 || casein kinase 1, alpha 1	-0.1997	-0.9708			-1.8405	-0.3548		-1.2589	-1.0701	-0.8199				-0.3801	-1.6368			-0.4425		-0.6477
WID:278628	WID:278628 || IMAGE:1415981 || MAP:4q13.3 || CNOT6L || CCR4-NOT transcription complex, subunit 6-like	0.012	-1.2803			-2.6616		-0.3291	-0.9733	-0.9522	-0.6259	-0.1589				-1.6136				-0.1762	-0.3428
WID:282115	WID:282115 || IMAGE:2467016 || MAP:1q21 || RPS27 || ribosomal protein S27 (metallopanstimulin 1)	-0.7917	-0.3915	0.2526	0.3232	-2.7919	-1.1933	-1.0605	-0.9082	-1.6898	-1.0344	-1.2002		0.3562	-1.1368	-0.187		-1.01	-0.5176	-1.6889	-1.0452
WID:190162	WID:190162 || IMAGE:809910 || MAP:11p15.5 || IFITM3 || Interferon-inducible protein 1-8U		-1.7966	0.3365	1.2805	-1.5327	-1.2165	-1.193	-1.5049	-2.3578	-1.3282			-0.2878	-0.9319	-1.892	-0.5688	0.1477	1.3916	-1.4082	-1.8526
WID:189377	WID:189377 || IMAGE:813584 || MAP:6q21 || PA26 || p53 regulated PA26 nuclear protein	-0.5655	-1.3752	-0.7111	-0.7265	-3.1551	-0.6807	-0.382	-0.6278	-0.6604	-0.4835	-0.0306			-0.7722	-2.0273		-0.0082	-1.3228	-0.2135	-0.4012
WID:275463	WID:275463 || IMAGE:278023 || MAP:1p22.1 || M96 || likely ortholog of mouse metal response element binding transcription factor 2	-0.3789	-0.3789			-2.6303	-1.0087	-0.9216	-0.8974	-1.1402	-1.2608	-0.4832	-0.5053	0.2692	-0.638	-1.1343	-0.6901		-0.4823	-1.3582	-0.6629
WID:282479	WID:282479 || P07382 || MAP:16p11.2 || ITGAL || integrin, alpha L (antigen CD11A (p180), lymphocyte function-associated antigen 1; alpha polypeptide)		-0.8888	-0.5395		-1.4177										-0.2795
WID:185156	WID:185156 || IMAGE:428412 || MAP:5q11-q12 || GZMK || Granzyme K=pre-granzyme 3=serine protease	-0.5507	-0.8458	-0.3697	0.1058	-2.3253	-0.9369	-0.9088	-0.763	-1.013	-1.1872	-0.4101		-0.1343		-1.1844		-1.8162		-0.9009	-0.7337
WID:191196	WID:191196 || IMAGE:2492634 || MAP:6p21.3 || HSPA1A || heat shock 70kDa protein 1A		-0.7085	-0.9586		-1.9902					-0.5566			-0.5017		-0.9507		-0.7508	-0.4515	-1.0101	-0.4417
WID:279285	WID:279285 || IMAGE:1574642 || MAP:5q33.1 || || similar to P-Rex1		-0.481			-0.6231				-2.1006
WID:282427	WID:282427 || IMAGE:2576914 || MAP:1p33-p32 || AKR1A1 || aldo-keto reductase family 1, member A1 (aldehyde reductase)		-1.5932	-0.811	0.3362	-2.3345	-0.7424	-0.5662	-0.2978		-0.7276	-0.2347				-1.1326		-2.6534	-0.1375		-1.039
WID:190416	WID:190416 || IMAGE:2018808 || MAP:11q14 || PRCP || prolylcarboxypeptidase (angiotensinase C)	-0.4836	-1.1259	-0.0323	-0.1096	-2.6101	-0.5935			-0.5056	-0.8717	-0.3987				-1.998		-0.4086	-0.5324		-0.9304
WID:280527	WID:280527 || IMAGE:825787 || MAP:11p15.5 || NUP98 || nucleoporin 98kDa		-0.7745			-2.5429	-0.5125					0.2266				-1.4074
WID:279512	WID:279512 || IMAGE:207808 || MAP:16q22.2 || NFATC3 || nuclear factor of activated T-cells, cytoplasmic, calcineurin-dependent 3		-0.9063	-1.9883		-1.6804			-1.1878	-1.1909	-0.783			0.6723		-1.2397		-0.9648	-1.2844	-0.1222	0.0764
WID:274749	WID:274749 || IMAGE:2562853 || MAP:22q12.1 || XBP1 || X-box binding protein 1	0.1369	-0.3164			-2.1992	-0.7615	-0.802	-0.7547	-0.9207	-0.6267				-0.2502	-1.4505				-0.9713	-1.2435
WID:184625	WID:184625 || IMAGE:80946 || MAP:4q31 || ABCE1 || ATP-binding cassette, sub-family E (OABP), member 1		-0.591	-1.3685	-0.4914	-1.4147		-0.7919	-1.1384	-1.1476	-0.6518			0.4358		-1.0464		-1.8987	-0.5677	-0.227	-0.5796
WID:187688	WID:187688 || IMAGE:769911 || MAP:1p36.1 || CAPZB || capping protein (actin filament) muscle Z-line, beta		-0.9802	-0.7291	-0.1019		-0.8869	-1.3391		-1.1617	-0.9479			0.202		-1.13	-1.6306		-0.3761		-1.127
WID:274383	WID:274383 || IMAGE:1534592 || MAP:2p13.1 || C2orf6 || chromosome 2 open reading frame 6	-0.1436	0.2254			-3.2521	-1.2489	-1.3341	-1.411	-1.4183	-1.3693	-0.4477		-0.0874	-0.7017	-1.0786	-0.3327				-1.2937
WID:277623	WID:277623 || IMAGE:240680 || MAP:8q13 || BIG1 || brefeldin A-inhibited guanine nucleotide-exchange protein 1	-0.4553	-1.0254			-2.9596	-0.5772		-0.6906	-0.8736	-0.4961	-0.477				-1.3346					-0.4489
WID:185170	WID:185170 || IMAGE:855586 || MAP:5q31 || NR3C1 || nuclear receptor subfamily 3, group C, member 1 (glucocorticoid receptor)		-1.1681	-0.5604	-0.0624	-1.9777	-0.9917	-0.487	-1.3005	-1.2497	-0.9483	-0.915	-0.453	0.2906	-0.574	-1.7196	-1.4465	-1.8792	-0.8163	-0.6015	-0.7092
WID:281294	WID:281294 || IMAGE:128802 || MAP: || || Homo sapiens cDNA FLJ12097 fis, clone HEMBB1002617.		-0.7847			-1.0339										-0.5694
WID:277143	WID:277143 || IMAGE:298716 || MAP:20q13.11 || C20orf111 || chromosome 20 open reading frame 111	-0.0454	-1.4698			-1.5309	-0.0653		-0.694	-1.2721	-0.1961	-0.4164				-1.7712					-1.4255
WID:184453	WID:184453 || IMAGE:246246 || MAP:5p13 || C6 || complement component 6	-0.4631	-2.2466	-2.1384	-0.2264	-1.3336	-0.8143		-0.9716	-0.3622	-0.8085	-0.2359		0.2572	-0.1606	-1.9309		0.0425	-0.5688	0.1574	-0.4601
WID:281691	WID:281691 || IMAGE:2314305 || MAP:11p15.5 || CDKN1C || cyclin-dependent kinase inhibitor 1C (p57, Kip2)		-2.2154			-1.1654										-1.4527			-0.6396	-0.0683	-0.166
WID:281675	WID:281675 || IMAGE:2312454 || MAP:2q31.1 || LOC253782 || hypothetical protein LOC253782		-0.6838			-1.695										-1.3529
WID:187710	WID:187710 || IMAGE:796759 || MAP:8p11.2 || VDAC3 || voltage-dependent anion channel 3	-0.5849	-1.3626	-0.4553	-0.616	-2.2628	-0.4535	-0.7961	-0.3636	-0.4177	-0.3728	-0.4221			-0.5242	-1.8183			-0.6601	-1.3841	-0.9974
WID:187449	WID:187449 || IMAGE:32299 || MAP:18p11.2 || IMPA2 || inositol(myo)-1(or 4)-monophosphatase 2	-0.5271	-1.6444	-1.149	-0.6882	-2.5058	-0.099	-0.5696	-0.5064	-0.5912	-0.2221	-0.4083		-0.5152	-0.5221	-1.8932		-0.3104	-1.1321	-0.326	-0.3932
WID:277665	WID:277665 || IMAGE:448232 || MAP:1q12-q23 || MEF2D || MADS box transcription enhancer factor 2, polypeptide D (myocyte enhancer factor 2D)		-0.872			-1.438	-0.2783									-0.7868	-0.5947
WID:280952	WID:280952 || IMAGE:824108 || MAP:20q11.1- || SCAND1 || SCAN domain containing 1		-0.8924			-0.3662										-0.6012		-1.5246	-0.5413		-0.8376
WID:274385	WID:274385 || IMAGE:1558832 || MAP:5q34-q35 || MAT2B || methionine adenosyltransferase II, beta	-0.8733	-0.2606			-3.0488	-0.9521	-1.3896	-0.9778	-2.4746	-1.5945	-0.9651	-0.2102	0.6219		-0.6695				-1.0966	-0.0877
WID:278122	WID:278122 || IMAGE:154887 || MAP: || || Homo sapiens transcribed sequences		-0.4798			-1.5538										-0.3438
WID:275797	WID:275797 || IMAGE:289919 || MAP:1p22.11- || PTBP2 || polypyrimidine tract binding protein 2		-1.1818			-2.3639	-0.5174		-0.0807		-0.2336	0.0867				-1.4751	-1.388			-1.2143	-0.6328
WID:190067	WID:190067 || IMAGE:1468558 || MAP:6q24.1 || STX11 || syntaxin 11	-0.9004	-0.7905	-1.2847	-0.4518	-2.1573	-0.796	-1.0161		-0.3761	-0.8033			-0.2754		-1.2748	-1.7888		-0.3388		0.2048
WID:187714	WID:187714 || IMAGE:67759 || MAP:13q12 || ALOX5AP || arachidonate 5-lipoxygenase-activating protein	-1.2592	-0.8239	-1.5728	0.1185	-1.2991	-1.1321	-1.0624	-1.1969	-0.9475	-0.9045			0.1281	-0.7585	-0.9006			-0.6824	-1.2004	-0.2541
WID:278633	WID:278633 || IMAGE:1416086 || MAP:1q21.3 || FLJ20519 || hypothetical protein FLJ20519		-0.7307		-1.2985	-2.8155	-0.7347	-0.7478	-0.4354	-1.4372	-0.5767	-0.1268	-0.0931	1.3745	-0.6802	-0.9346		-2.6271	-1.6724		-0.0695
WID:275394	WID:275394 || IMAGE:489213 || MAP:Xq23 || MDS031 || uncharacterized hematopoietic stem/progenitor cells protein MDS031		-1.076			-1.8452	-0.4561				-0.7386					-1.4295				-0.3336	-0.697
WID:281300	WID:281300 || IMAGE:236302 || MAP:3p21.1 || NISCH || nischarin	-0.6145	-1.0459	-0.0196	0.8149	-3.5578	-1.0468	-0.7429	0.0132	-1.0049	-0.8206	-0.3824	0.2242	0.1156	-1.3655	-1.8552	-0.7984			-1.7088	-0.9572
WID:273953	WID:273953 || IMAGE:263342 || MAP:20q13.11 || C20orf111 || chromosome 20 open reading frame 111	-0.0471	-1.389			-2.3407	-0.1395			-1.033	-0.409				-0.4836	-1.5277				-0.9058	-0.8763
WID:278920	WID:278920 || IMAGE:1586251 || MAP: || || Homo sapiens transcribed sequences		-0.2927			-2.5778	0.0424					0.1933				-1.2979
WID:189452	WID:189452 || IMAGE:814942 || MAP:Yq11 || SMCY || Smcy homolog, Y chromosome (mouse)			-0.464	-0.1198	-2.3796	-0.9293	-0.765	-1.0463	-1.0045	-0.9695	-0.2718	0.0094	-0.1635		-2.494	-0.2634		-0.9621		-0.3685
WID:185150	WID:185150 || IMAGE:502622 || MAP:17q12-q2 || ACLY || ATP citrate lyase		-1.9158	-0.194	-0.2895	-2.3345	-0.2806	-0.5903	-0.5237	-0.6917	-0.3927	-0.9558	-0.0502	-0.7232	-0.6144	-1.8991	-1.0891	-1.3747	-0.8373	-0.6722	0.05
WID:186436	WID:186436 || IMAGE:840691 || MAP:2q32.2 || STAT1 || STAT1=IFN alpha/beta-responsive transcription factor ISGF3 beta subunits (p91/p84)	-0.4862	-1.1889	0.5687	-0.0573	-3.0768	-1.3769	-1.2017	-1.0478	-1.2766	-1.5456	-0.7223	-0.3054	-0.0323	-0.7595	-2.921	-0.8205	-1.6413	-0.1512	-0.4724	0.6843
WID:277060	WID:277060 || IMAGE:280544 || MAP:18q12.1 || GALNT1 || UDP-N-acetyl-alpha-D-galactosamine:polypeptide N-acetylgalactosaminyltransferase 1 (GalNAc-T1)		-0.6747			-2.2326	-0.4222									-1.1271					0.319
WID:185819	WID:185819 || IMAGE:263097 || MAP:2p11.2 || RPIA || ribose 5-phosphate isomerase A (ribose 5-phosphate epimerase)		-1.2112	-1.1165	-0.4551	-1.7896	-0.5624			-1.242	-0.5562			0.0073	-0.3209	-1.3608			-0.8085	-1.6081	-0.7536
WID:186449	WID:186449 || IMAGE:898198 || MAP:6q21 || CD164 || CD164 antigen, sialomucin	-0.7049	-0.5271	-1.1007	0.0568	-3.0637	-1.2873	-0.6448	-2.2666	-1.3477	-1.551	-0.8038		0.4176	-1.004	-1.2831	-1.4523	-0.8988	-0.0251	0.2498	1.5488
WID:187338	WID:187338 || IMAGE:241481 || MAP:2q33-q34 || CASP10 || CASPASE-10=Mch4=FLICE2	-0.2897	-0.9183	-0.5251	-0.5245	-1.5655	-0.7135	-0.5068			-0.9325					-1.1786			-1.0874	-0.698	-1.1061
WID:188987	WID:188987 || IMAGE:50615 || MAP:6p21.3 || HSPA1L || heat shock 70kD protein-like 1=HSP70-HOM		-1.2244	-1.1608	-0.5363	-1.6012	-0.1216		-0.6657	-0.7719	-0.4929				-0.5232	-1.7898				-0.9899	-0.6773
WID:276123	WID:276123 || IMAGE:289832 || MAP: || || Homo sapiens transcribed sequences	0.0998	-1.2113			-2.76		-0.7888	-0.7211	-0.3197	-0.4262			-0.3714		-1.6371	-0.9944			-0.5083	-0.1335
WID:273978	WID:273978 || IMAGE:399387 || MAP:16q12.1 || CYLD || cylindromatosis (turban tumor syndrome)	-0.1037	-0.9447			-1.6379	-0.424	-0.6993	-0.8485	-1.0464	-1.1329	-0.3823	-0.4651			-1.3314				-0.5894	-1.3088
WID:184722	WID:184722 || IMAGE:740476 || MAP:5q31.1 || IRF1 || IRF-1=interferon regulatory factor-1		-0.9485	-0.17	-0.0309	-1.9536		-1.2445	-0.496		-1.2626			0.1396		-1.5914		-0.5758	-0.5991	-1.3542
WID:189324	WID:189324 || IMAGE:115277 || MAP:14q31-q3 || GPR65 || TDAG8=putative G protein-coupled receptor induced during activation-induced apoptosis of T cells=G protein-coupled receptor 65		-1.1339	-1.7887		-2.2534	0.1405			-1.1699	-0.6548			0.427		-1.0453		-1.643	-1.1249		-0.4096
WID:277948	WID:277948 || IMAGE:433491 || MAP:19q13.42 || LOC91663 || hypothetical protein BC013995		-2.182			-0.9321	-1.28		-1.8206	-1.0896	-0.8938			0.1352		-1.0886		-1.2699	0.7572	0.0648	0.2088
WID:273710	WID:273710 || IMAGE:511388 || MAP:6q23-q24 || HECA || headcase homolog (Drosophila)	-0.2044	-0.8882		-0.1817	-1.8076	-0.7663	-0.9579	-1.1437	-1.3455	-0.9311	-0.6678		0.0288	-0.5854	-1.3392				-0.8126	-0.8832
WID:280649	WID:280649 || IMAGE:1572582 || MAP:22q13.1 || NCF4 || neutrophil cytosolic factor 4, 40kDa	-0.2934	-0.1349			-1.3062	-0.7286			-3.3214	-0.9656	-0.299				-0.1307					-0.9854
WID:278912	WID:278912 || IMAGE:1584411 || MAP:22q13.1 || APOL3 || apolipoprotein L, 3		-1.0531			-2.1848	-0.5342		-1.5365	-0.7639	-0.4945				-0.1933	-1.1326				-0.099	-0.7833
WID:279696	WID:279696 || IMAGE:202498 || MAP:21q22.11 || IL10RB || IL-10 receptor beta=Cytokine receptor family II, member 4=CRFB4		-1.4869	-0.9395	-0.1324	-2.6024	-0.2424			-1.1956	-0.6968	-0.2961				-2.0346		-0.2344	0.0835	-0.1665	-0.369
WID:189343	WID:189343 || IMAGE:754333 || MAP:21q11.2 || USP25 || ubiquitin specific protease 25	-0.1986	-0.9119		-0.4933	-1.3727	-0.1507	-0.6693	-1.7063	-1.2586	-0.861	-0.6244			-0.694	-1.7757			-0.7179	-0.6908	-0.5035
WID:184810	WID:184810 || IMAGE:782760 || MAP:2p21 || CYP1B1 || Cytochrome P450 IB1 (dioxin-inducible)		-2.284	-0.4712	-0.1798	-1.9352	-0.5791		-0.4905	-1.1115	-0.6856					-1.4652			-0.6423	-0.3993	-1.1627
WID:185865	WID:185865 || IMAGE:810504 || MAP:Xp11.23 || PLP2 || proteolipid protein 2 (colonic epithelium-enriched)	-0.593	-2.5058	-0.709	0.0281	-2.5357	-0.8021	-0.7356	-0.6308	-0.4918	-0.4136	-0.1684	0.0424	0.2821	-0.436	-2.2857	-1.5311	-0.8269	0.5181	-0.5235	-0.3981
WID:282542	WID:282542 || P39593 || MAP: || || requiem, apoptosis response zinc finger gene		-1.1407	-0.4281		-1.0492				-1.5132	-0.9437	-0.5125				-1.0268			-0.615		-0.5455
WID:185106	WID:185106 || IMAGE:460487 || MAP:3q21-q23 || LTF || lactotransferrin		-1.2178	-0.3796	-0.6876	-1.3243								-0.3547		-1.1613		-0.8714		-0.4501
WID:279924	WID:279924 || IMAGE:1493557 || MAP:10p14 || PRPF18 || PRP18 pre-mRNA processing factor 18 homolog (yeast)		-0.5853			-2.3346	-0.2429					0.1354				-1.5772					-0.0336
WID:187943	WID:187943 || IMAGE:768406 || MAP:14q24.1 || || hypothetical gene supported by AK022224	-0.334	-1.8521	-0.8768	-0.5894	-1.6463	-0.6659	-0.9991	-0.6751	-0.5695	-0.9832	0.0087		-0.4608	0.0052	-2.2227		-0.4924	-0.7897	-0.6274	-1.0743
WID:189875	WID:189875 || IMAGE:757225 || MAP:6q21 || SNX3 || sorting nexin 3		-0.844	-1.0163	-0.6364	-1.9817	0.0615			-0.8153	-0.9031					-1.58			-0.8412	-0.7297	-0.7514
WID:282010	WID:282010 || IMAGE:2310966 || MAP:1p21 || KCNC4 || potassium voltage-gated channel, Shaw-related subfamily, member 4		-0.7393			-1.5664	-0.6717					0.0686				-1.4143
WID:186366	WID:186366 || IMAGE:810986 || MAP:6p21.3 || PPP1R11 || protein phosphatase 1, regulatory (inhibitor) subunit 11	-0.0247	-1.7199	-0.2563	-0.4278	-1.9874	-0.4252	-0.4787	-0.4658	-0.6488	-0.5043	-0.5509	-0.0263		-0.5725	-2.1155	-0.3849		-0.7245	-0.9469	-1.5824
WID:188407	WID:188407 || IMAGE:767769 || MAP:16q22.1 || SLC7A6 || solute carrier family 7 (cationic amino acid transporter, y+ system), member 6	0.2734	-2.47	-0.3219	-0.5988	-2.6299	0.1816	-0.0521	-0.5061	0.0976	-0.2522		0.6392	-0.8602		-2.9164	-1.8546		-1.2162	-0.3131	0.6823
WID:282423	WID:282423 || IMAGE:2572285 || MAP:19q13.3 || FCGRT || Fc fragment of IgG, receptor, transporter, alpha		-1.7832	-0.479	0.6421	-1.4511	-1.1418		-0.5126	-0.9706	-1.1035	-0.1688		-0.0754	-0.363	-1.8842		-0.3924	-0.384		-1.372
WID:273575	WID:273575 || IMAGE:135688 || MAP:3q21.3 || GATA2 || GATA binding protein 2		-2.0733			-1.7512	-0.5244	-0.3251	-1.6408	-0.6866	-0.6628	-0.4022		-0.2551	-0.6081	-1.6219				-0.1081	-0.233
WID:184998	WID:184998 || IMAGE:460398 || MAP:17q11-q2 || CCL3 || chemokine (C-C motif) ligand 3		-2.0256	-0.3976	0.9853	-1.917	-0.8679	-0.9367	-1.6855	-1.1947	-0.9221		-0.9724	-0.7045	-0.5645	-2.047			-0.1928	-0.9478	-1.108
WID:189394	WID:189394 || IMAGE:788309 || MAP:19q12 || C19orf2 || chromosome 19 open reading frame 2		-1.5105	-0.8477	-0.4245	-2.3709	-0.3803	-0.5384	-0.7304	-1.4256	-0.6207			-0.0815	-0.3132	-1.7779	-0.3255	-0.9292	-1.0354	-0.7023	-0.2098
WID:281612	WID:281612 || IMAGE:2303538 || MAP:11p15.4 || EIF3S5 || eukaryotic translation initiation factor 3, subunit 5 epsilon, 47kDa		-0.6178			-1.1753										-0.5141
WID:186950	WID:186950 || IMAGE:470061 || MAP:3q25 || SIAH2 || seven in absentia homolog 2 (Drosophila)	-1.3558	-0.1772	-1.128	-0.316	-1.7329	-0.9242	-1.3754	-1.9787	-1.0646	-1.1493			-0.062		-0.7716	-1.7927		-0.3823	-1.1599	-0.0451
WID:186988	WID:186988 || IMAGE:824659 || MAP:7p22 || ICA1 || islet cell autoantigen 1, 69kDa		-1.2776			-1.9115	-1.0292	-0.5674	-1.4752	-1.1083	-0.7081	-0.567	-0.0639	0.2047	-0.5911	-1.3051			-1.01	-0.5757	-1.3847
WID:186369	WID:186369 || IMAGE:768299 || MAP:17q21.33 || KIAA0924 || KIAA0924 protein	-0.4929	-0.4691	-0.4435	1.0457	-3.3864	-1.3519	-0.9392	-1.2185	-1.34	-1.3402	-0.8556	-1.0346	0.6141	-1.3435	-1.5673	-1.7117	-0.6205	0.5544	-0.9457	0.5814
WID:187281	WID:187281 || IMAGE:472186 || MAP:6q24.2 || RAB32 || RAB32, member RAS oncogene family	-0.1213	-3.1335	-1.8028	-0.3965	-2.6789	0.3919	-0.2535	0.1274	-0.2316	0.1575	-0.1308		-0.3663	-0.3499	-2.4367	-0.8133	-1.1775	-0.3905	-0.7314	0.0973
WID:186697	WID:186697 || IMAGE:814117 || MAP:10q21 || DDX21 || DEAD (Asp-Glu-Ala-Asp) box polypeptide 21	-0.489	-0.869		-0.4663	-3.2041	-0.6891	-0.8705	-0.2175	-0.8985	-0.6315	-0.4533	-0.2176			-2.4019			-0.3381	-0.5505	-0.0689
WID:185177	WID:185177 || IMAGE:433253 || MAP:9q22.3 || FBP1 || Fructose-bisphosphatase 1	-0.6789	-2.5337	-0.5786	-0.2091	-1.4957	-0.4042		-1.0775	-0.652	-0.4531	-0.2134		-0.2974	-0.2531	-1.8752		-0.8036	-0.073	0.1916	-0.5885
WID:191283	WID:191283 || IMAGE:2291894 || MAP:17q25.3 || EVER1 || LAK-4p=enhanced expression with T/LAK-cell-activation	-0.3501	-0.8933	-0.1078		-1.6923	-0.5623	-0.9969	-0.3129	-1.5532	-0.6242	-0.5456				-0.2997			-1.1791	-0.7685	-0.8961
WID:185198	WID:185198 || IMAGE:343987 || MAP:2q24.3 || DPP4 || dipeptidylpeptidase 4 (CD26, adenosine deaminase complexing protein 2)		-1.3763	-0.7862	-0.4486	-1.3815	-0.7629		-1.2657	-1.2226	-0.6044		-0.6275		-0.3007	-1.2789			-0.6439	-0.4832	-1.2466
WID:282063	WID:282063 || IMAGE:2361911 || MAP:12p13 || KLRC1 || killer cell lectin-like receptor subfamily C, member 1		-0.5836			-2.0577						0.1891				-1.6533
WID:277066	WID:277066 || IMAGE:280490 || MAP:1q24-q25 || VAMP4 || vesicle-associated membrane protein 4		-0.7524			-1.6052	-0.5233									-1.3277
WID:186197	WID:186197 || IMAGE:531028 || MAP:12q12-q1 || PRKAG1 || 5'-AMP-activated protein kinase, gamma-1 subunit		-1.0585	-1.022	-0.0709	-2.464	-0.3189			-0.7196	-0.4271		-0.261			-1.8693			-0.3385		-0.2569
WID:185695	WID:185695 || IMAGE:1456118 || MAP:6p21.3 || PSMB9 || proteasome (prosome, macropain) subunit, beta type, 9 (large multifunctional protease 2)	-1.4416	-0.858	0.0169	0.1917	-1.6869	-0.8369	-1.4379	-1.7704	-1.4214	-1.2437		-0.9722	-0.1156	-0.8041	-0.7946	0.06		-0.0827		-0.7093
WID:277619	WID:277619 || IMAGE:239903 || MAP:19p13.3 || MGC16353 || hypothetical protein MGC16353		-1.0805			-1.1189	-0.6717				-0.8182	-0.3579				-1.0497					-0.7231
WID:188787	WID:188787 || IMAGE:364436 || MAP:17q24.3 || PITPNC1 || phosphatidylinositol transfer protein, cytoplasmic 1	-0.2298	-1.1721	-0.479	-0.5067	-1.7616	-0.4719		-0.6902	-1.0486	-0.6222					-1.2291			-0.4883	-0.942
WID:274405	WID:274405 || IMAGE:510383 || MAP:11p15.5 || IFITM1 || Interferon-inducible protein 9-27=interferon-induced 17kDa membrane protein		-1.5601			-1.0894	-1.2439	-0.3023	-0.9272	-2.744	-1.0789	-0.678	-0.2315	0.5848	-0.1495	-1.2217	-0.6672		0.2477	-0.8454	-2.8704
WID:186924	WID:186924 || IMAGE:38763 || MAP:1q42-q43 || RAB4A || SPHAR=Cyclin related protein		-0.9563	-0.4196	-0.4803	-2.3603	-0.7158			-0.5404	-0.6261					-1.3669	-1.1107		-0.7286		0.0997
WID:279065	WID:279065 || IMAGE:1636156 || MAP:16q13 || NOD27 || nucleotide-binding oligomerization domains 27		-0.7933			-2.0491	-1.0203	-0.953	-1.268	-2.2084	-1.0522			0.8833	-0.5994	-0.9325			-0.5658		-0.409
WID:279902	WID:279902 || IMAGE:713178 || MAP:Xp22.2-p || EIF2S3 || eukaryotic translation initiation factor 2, subunit 3 gamma, 52kDa	-0.4077	-0.425	-0.0643	-0.3155	-2.4051	-0.7519	-1.1804	-0.3993	-1.5137	-1.2175	-0.7533			-0.8929	-0.3773			-1.2796	-0.8673	-0.1042
WID:282650	WID:282650 || P48604 || MAP: || || interferon gamma receptor 2 (interferon gamma transducer 1)	-0.2729	-1.0118	-0.532	0.0691	-1.8669	-0.7511	-1.0157		-1.0902	-1.1174			0.6402		-1.2968	-1.4423		-0.5443	-1.0047	0.0014
WID:281629	WID:281629 || IMAGE:2306919 || MAP:1p21 || SLC35A3 || solute carrier family 35 (UDP-N-acetylglucosamine (UDP-GlcNAc) transporter), member A3		-1.1889			-1.7829	-0.2158									-0.9345					-0.1413
WID:279326	WID:279326 || IMAGE:1585040 || MAP:5q31 || SKP1A || S-phase kinase-associated protein 1A (p19A)	-0.451	-1.2094	-0.4541	0.0573	-2.48	-0.1318	-0.7616	-0.9396	-1.109	-1.0199	-0.6507				-1.3994			-0.5067	-1.0405	-0.0934
WID:274757	WID:274757 || IMAGE:2563224 || MAP:1p36.2 || PIK3CD || phosphoinositide-3-kinase, catalytic, delta polypeptide	0.2227	-0.673			-2.1207	-0.4857	-0.6381	-1.0346	-0.798	-0.6702		-0.5066	0.0779	-0.3279	-0.7596	-1.8503		-1.3494	-0.9	-1.2405
WID:282207	WID:282207 || IMAGE:2512014 || MAP:Xq23 || CUL4B || cullin 4B		-1.0292			-1.6596	-0.3618					-0.1526				-1.2218
WID:275825	WID:275825 || IMAGE:244012 || MAP: || || Homo sapiens transcribed sequences		-0.8842			-1.5573										-0.9748		-0.4204
WID:279665	WID:279665 || IMAGE:796365 || MAP:12p12 || RECQL || RecQ protein-like (DNA helicase Q1-like)		-0.3195			-2.5662	-0.4756				-0.4887					-0.871		-1.345			-0.7873
WID:282649	WID:282649 || P47381 || MAP: || IRF 2 || interferon regulatory factor 2	-0.9788	-0.338	-1.2993		-1.178	-0.6155		-0.8488		-1.0188				-0.091	-0.6019				-0.644	-0.8844
WID:281791	WID:281791 || IMAGE:2056566 || MAP:16p11.2 || ITGAM || integrin, alpha M (complement component receptor 3, alpha; also known as CD11b (p170), macrophage antigen alpha polypeptide)		-2.3446	-1.0257		-0.2072	-0.6249				-0.516			0.2996		-0.652	-2.6069		-0.1432		-0.5075
WID:279406	WID:279406 || IMAGE:1631663 || MAP:17q11-q2 || LASP1 || LIM and SH3 protein 1	0.1822	-1.0403			-2.3834	-0.3273	-0.4083	-0.8606	-0.8028	-0.8506	-0.9473	-0.48	0.1126		-1.529	-1.3554			-1.1057	-0.9005
WID:189743	WID:189743 || IMAGE:1536215 || MAP:10q26 || GALNAC4S-6 || B cell RAG associated protein		-1.2109			-0.8673	-0.4276				-0.9006					-1.2093				-0.3895
WID:191066	WID:191066 || IMAGE:2496232 || MAP:17q11 || RPL23A || ribosomal protein L23a		-0.3341		-0.4377	-2.528	-0.8119	-0.6794	-0.2702	-1.5168	-0.7926	-0.5322	0.0205		-0.9252	-0.5371	-1.126		-0.3051	-1.4437	-1.2388
WID:281679	WID:281679 || IMAGE:2313673 || MAP:1pter-q3 || CGI-100 || CGI-100 protein		-0.9828	-0.5334	-0.4133	-3.0429	-0.4542		-0.3742	-0.5194	-0.8324	-0.2304				-2.0249		-1.3038			-0.2147
WID:190226	WID:190226 || IMAGE:1551030 || MAP:1p36.2-p || CDA || cytidine deaminase		-1.4523	-0.3079	-0.5937	-1.4599										-1.6256		-0.14	-0.041
WID:186482	WID:186482 || IMAGE:842836 || MAP:6p25 || SERPINB1 || serine (or cysteine) proteinase inhibitor, clade B (ovalbumin), member 1		-1.5719	-0.3146	-0.2084	-1.9957	-1.0447	-0.4384	-0.8305	-2.4954	-0.7873	-0.5993	-0.5421	0.2412	-0.193	-1.7134	-0.8581	-1.2807	-0.316	-0.2619	-0.372
WID:188555	WID:188555 || IMAGE:290422 || MAP:9q13-q21 || ZNF216 || zinc finger protein 216		-1.6918	-1.5589	-0.4858	-1.2323	-0.418			-0.5307	-0.3721			-0.4492		-1.234			-0.2945		-0.309
WID:185052	WID:185052 || IMAGE:897177 || MAP: || || Homo sapiens transcribed sequence with moderate similarity to protein sp:P18669 (H.sapiens) PMG1_HUMAN Phosphoglycerate mutase 1 (Phosphoglycerate mutase isozyme B) (PGAM-B) (BPG-dependent PGAM 1)	-0.9251	-0.761	0.059	-0.2959	-2.5185	-1.2499	-1.3163	-0.9203	-0.9682	-0.8438	-0.6742	-0.6591	0.0153		-1.4856	-0.1222	-0.7556	0.1152	-0.9833	0.4
WID:282575	WID:282575 || P19358 || MAP: || || Bcl-2 binding component 3		-0.9379	-1.7561		-1.3214					0.7029					-0.8361			-0.8083
WID:184082	WID:184082 || IMAGE:506369 || MAP:1q43 || NID || nidogen (enactin)		-2.2955	0.416	0.1151	-1.9506	-0.8155		-0.5011		-0.9371					-2.1001		0.1924	-0.0548		-0.7131
WID:279653	WID:279653 || IMAGE:502360 || MAP:13q14.1 || FOXO1A || forkhead box O1A (rhabdomyosarcoma)		0.0598			-2.2974				-1.6203	-0.8739				-0.267	-0.6063			-1		-0.756
WID:184847	WID:184847 || IMAGE:739183 || MAP:17p13 || CD68 || CD68	-0.7461	-1.5963	0.1574	0.0945	-1.8747	-0.8425	-1.2274	-0.6036	-0.6941	-0.8367	-0.3657				-1.9678		-0.7961	0.1141
WID:188195	WID:188195 || IMAGE:2306589 || MAP:1p35.3-p || DSCR1L2 || Down syndrome critical region gene 1-like 2	-0.3739	-1.312	-0.7057	-0.6954	-1.0768	-0.621	-0.4924	-1.4305	-0.9732	-0.6745				-0.3846	-1.3104				-0.7368	-0.3298
WID:185466	WID:185466 || IMAGE:1472743 || MAP:22q13.1 || LGALS2 || lectin, galactoside-binding, soluble, 2 (galectin 2)	-0.5533	-1.7252	-0.4691	-0.4162	-0.9644	-0.7232		-0.9485	-1.1979	-0.8194			-0.2848	-0.2094	-0.8162			-0.7476	-0.3139	-1.2395
WID:189193	WID:189193 || IMAGE:593690 || MAP:13q32-34 || TNFSF13B || BLyS=BAFF=TALL-1=THANK=zTNF4=DTL=TNF family member that stimulates B cell proliferation and Ig secretion expressed on myeloid cells	-0.1144	-2.1342	-1.0417	0.0328	-2.0926	-1.0198	-0.4894	-1.1975	-1.1122	-0.8745	-0.8993	-0.2223	0.3502	-0.5478	-2.7135	-0.9633	-0.4418	-0.9635	0.2545	-0.6989
WID:275731	WID:275731 || IMAGE:488033 || MAP:7q31 || DNAJB9 || DnaJ (Hsp40) homolog, subfamily B, member 9	0.0849	-1.4594			-3.2587	-0.213		-0.0285	-0.1522	-0.4542	-0.2132		-0.3001	-0.5071	-2.7788			-0.5839		-0.2149
WID:275119	WID:275119 || IMAGE:233550 || MAP:12q14.1- || CGI-119 || CGI-119 protein	0.2057	-1.0415			-3.1369	-0.8123	0.2999	-0.3706	-0.4401	-0.4794	-0.6393	0.6401	-0.2133	-0.8582	-2.2551	-0.6187		-1.6304	-1.0681	-0.752
WID:186363	WID:186363 || IMAGE:755037 || MAP:Xq24 || IL13RA1 || interleukin 13 receptor, alpha 1	-0.2341	-1.3549	-0.1884	0.0446	-2.2528	-0.5772	-0.7762	-0.3577	-0.2907	-0.466	-0.154				-2.2131		-0.3691	-0.5322	-2.0922
WID:274245	WID:274245 || IMAGE:1493278 || MAP:2p25 || ADAM17 || a disintegrin and metalloproteinase domain 17 (tumor necrosis factor, alpha, converting enzyme)		-1.0951			-2.0942	-0.7433	-0.6631	-0.7063	-1.5519	-0.4011		-0.3115	-0.0722	-0.6767	-0.9132	-1.2385			-0.4406	-0.3552
WID:279908	WID:279908 || IMAGE:815015 || MAP:12p11 || TERA || TERA protein		-0.7568			-2.9987	-0.4913			-0.7906	-0.6057	-0.1529				-2.2189				-0.0974	0.6312
WID:186365	WID:186365 || IMAGE:33690 || MAP:12q14.3 || CPSF6 || cleavage and polyadenylation specific factor 6, 68kDa	-0.3694	-1.6705	-0.0586	-0.4245	-2.9328	-0.749	-0.3494	-0.2423	-0.8868	-0.677	-0.039	-0.5119	-0.4072	-0.6926	-2.7699	0.092	0.2382	-0.6337		-0.5618
WID:190578	WID:190578 || IMAGE:767193 || MAP:7q22-q31 || COG5 || component of oligomeric golgi complex 5		-1.1636	0.3806		-1.7123										-1.2456
WID:186308	WID:186308 || IMAGE:134476 || MAP:Xq28 || SYBL1 || synaptobrevin-like 1	-0.3547	-0.9705		-0.3295	-3.0528	-0.7952	-1.0464	-0.3572	-0.8095	-0.8912	-0.0963	-0.1406	0.187	-0.3749	-2.4159		-0.8671	-0.7726	-0.904	-0.3715
WID:280564	WID:280564 || IMAGE:814059 || MAP:1q24.2 || LAP1B || lamina-associated polypeptide 1B		-0.9447	-0.4372		-2.8736	-0.6273	-0.3302	-0.371	-0.1888	-0.3927					-1.7984		-0.828	-1.1659		0.7443
WID:280991	WID:280991 || IMAGE:1034558 || MAP: || || Unknown		-1.5755			-0.8611										-0.6854
WID:187343	WID:187343 || IMAGE:302933 || MAP:15q11-q1 || ACTC || actin, alpha, cardiac muscle	-0.2073	-1.0311	-0.1599	-0.7573	-2.0713	-0.4406	-0.8496	-0.4717	-1.2796	-0.6642	-0.521			-0.6486	-1.43			-0.6723	-0.8492	-0.9114
WID:184079	WID:184079 || IMAGE:489489 || MAP:1q42.1 || LBR || lamin B receptor	-0.5476	0.341	-0.4958	-0.1645	-2.7022	-1.1646	-1.5921	-1.2026	-1.2756	-1.5785	-0.3728	-0.4188	0.5552	-0.7821	-1.0971	-0.7859	-0.9565	-1.1362		-0.9602
WID:273667	WID:273667 || IMAGE:243800 || MAP:3p14.2 || RYBP || RING1 and YY1 binding protein	0.0413	-0.9857			-2.1729		-0.6988	-1.12	-1.2365	-0.811	-0.0298	-0.5938	-0.5325	-0.7497	-1.65	-0.5602			-0.5207	-0.0449
WID:279261	WID:279261 || IMAGE:1572838 || MAP:4p15.32 || MGC29898 || hypothetical protein MGC29898		-0.3194			-0.8471				-2.2374
WID:278753	WID:278753 || IMAGE:1474951 || MAP:22q13.1 || HMG2L1 || high-mobility group protein 2-like 1	0.095	-1.1655			-1.8624	-0.2211			-1.3728						-1.4496
WID:185848	WID:185848 || IMAGE:725473 || MAP:12p13.2- || D12S2489E || DNA segment on chromosome 12 (unique) 2489 expressed sequence		-1.501	-1.4853		-1.6719	-0.6891			-0.3876	-0.4772			0.3006		-1.0213		-1.1314	-0.5906	-0.199	-0.1886
WID:279273	WID:279273 || IMAGE:1573913 || MAP: || || Homo sapiens transcribed sequences		-0.6924			-1.5253										-0.5501
WID:184224	WID:184224 || IMAGE:132911 || MAP:2p23 || PPP1CB || protein phosphatase 1, catalytic subunit, beta isoform	-0.5474	-1.2384	-0.088	-0.9317	-2.9077	-0.6398	-0.7386	-0.2497	-0.5811	-0.6208	-0.1754	-0.0771	0.0339	-0.7427	-1.4603	-0.8168	-1.7332	-0.9852		-0.2698
WID:189187	WID:189187 || IMAGE:842838 || MAP:3p25.3 || TADA3L || transcriptional adaptor 3 (NGG1 homolog, yeast)-like	-0.1656	-0.9316		-0.3449	-0.9618	-0.8791		-1.2335	-1.4008	-0.8818	-0.6733	-0.3187	-0.6312	-0.3789	-1.8046			-0.8738	-0.4675	-1.5464
WID:279714	WID:279714 || IMAGE:769975 || MAP:1q21-q22 || ARHGEF2 || rho/rac guanine nucleotide exchange factor (GEF) 2		-0.8046	-0.1872	-0.126	-2.2491	-0.9828	-1.3333			-0.9014	-0.0763				-0.9389					-0.7777
WID:276640	WID:276640 || IMAGE:149934 || MAP:7p12-p14 || STK17A || serine/threonine kinase 17a (apoptosis-inducing)		-0.2876		-0.154	-2.134	-0.5757			-1.0229	-1.1164			-0.4116	-0.2105	-1.5193			-0.777
WID:281248	WID:281248 || IMAGE:2017885 || MAP:17p13.1 || NEUROD2 || neurogenic differentiation 2		-0.5251			-1.6472	-0.068									-1.267
WID:282320	WID:282320 || IMAGE:2547636 || MAP:11q13 || SF1 || splicing factor 1		-0.7386	-0.5381		-2.3524	-0.9538	-0.2668	-0.6786	-0.7882	-0.6428	-0.6209				-1.1671		-0.5977	-0.4207		-0.3431
WID:281103	WID:281103 || IMAGE:1849100 || MAP: || || sialic acid binding Ig-like lectin 7=D-siglec=expressed in dendritic cells		-0.818			-1.2883	-0.3372									-0.9179		-1.0583			-0.3789
WID:279898	WID:279898 || IMAGE:684853 || MAP:5q21-q22 || APG12L || APG12 autophagy 12-like (S. cerevisiae)		-0.8552	-0.8059		-1.0693	-0.2517									-1.1207
WID:185542	WID:185542 || IMAGE:471725 || MAP:3p26-p25 || ITPR1 || inositol 1,4,5-triphosphate receptor, type 1		-0.102	-0.4124	-0.3234	-2.7876					-1.5742					-1.0454		-1.1075
WID:184721	WID:184721 || IMAGE:84295 || MAP:2q14.2 || IL1RN || IL-1 receptor antagonist		-2.6335	-0.4073	-0.4069	-1.5795		-0.2651	-0.8804	-0.6105	-0.4027					-2.3804		-0.726	-0.3518	0.1741	-0.4239
WID:281290	WID:281290 || IMAGE:1630974 || MAP:16p12.1 || SULT1A2 || sulfotransferase family, cytosolic, 1A, phenol-preferring, member 2		-0.7908			-1.8451						0.1466				-0.4306
WID:279672	WID:279672 || IMAGE:79627 || MAP: || || Unknown		-1.0246	-0.7646		-2.4824			-0.2879	-0.6318	-0.2691	-0.4394			-0.4739	-2.1754		-0.7347	-1.0005	0.0266	-0.5832
WID:279529	WID:279529 || IMAGE:241256 || MAP:5q31.3 || MATR3 || matrin 3	-0.3743	-1.2112	-0.5003	-0.7379	-2.5869	-0.4386	-0.6135	-0.7207	-1.2325	-0.4633	-0.7961		-0.0495	-0.7266	-1.5996	-1.0553		-0.7794	-1.3678	0.5467
WID:276639	WID:276639 || IMAGE:149895 || MAP:3q13.1-q || CD47 || CD47 antigen (Rh-related antigen, integrin-associated signal transducer)	-0.2181				-2.9219	-0.7719		-0.4574	-0.5375	-0.8666	0.1327		0.2406		-2.0879
WID:186504	WID:186504 || IMAGE:950574 || MAP:12p11.22 || || similar to H3.3A histone (AA 1-136)	-0.2812	-1.6324	-0.0232	0.7199	-2.3972	-0.5412	-1.1153	-0.5261	-0.8173	-0.7575	-0.7483	-0.296	0.6877	-0.951	-1.7926	-1.6517	-0.8987	0.3514	-1.1156	-0.7669
WID:185803	WID:185803 || IMAGE:163174 || MAP:3p22-p21 || TCEA1 || transcription elongation factor A (SII), 1	-0.5676	-0.0369	-0.4755	-0.6534	-2.9668	-0.4945	-0.6663	-0.9069	-0.8995	-0.9167	-0.3718				-1.26		-0.6113	-0.7181	-1.2179	-0.187
WID:273831	WID:273831 || IMAGE:198690 || MAP:3p22-p21 || OSR1 || oxidative-stress responsive 1	0.1036	-1.1372			-2.727	-0.678	-0.551	-0.2475	-0.9904	-0.8191	-0.0548	0.0294	-0.4224	-0.7062	-2.0256	-0.7091			-0.5422	-0.8038
WID:184309	WID:184309 || IMAGE:244355 || MAP:Xq13.1 || IL2RG || IL-2/IL-4/IL-7/IL-9/IL-15 receptor common gamma chain		-1.6676	-1.5276	-0.1073	-1.6024	-1.0539		-1.703	-0.6235	-1.1765	-0.2698		0.9874	-0.6319	-0.945		-0.6134	-0.7785		-0.1969
WID:190249	WID:190249 || IMAGE:1609625 || MAP:12q24 || SELPLG || selectin P ligand		-1.3113	-0.1695	-0.0232	-2.1954				-0.9799	-1.1358	-0.2994		0.1388		-1.886		0.622	-0.5881	-0.5205	-1.1388
WID:184811	WID:184811 || IMAGE:949938 || MAP:20p11.21 || CST3 || cystatin C (amyloid angiopathy and cerebral hemorrhage)	-0.1202	-1.8603	0.2493	0.3888	-0.5903	-1.0671	-0.9031	-0.749	-1.0841	-0.8688	-1.0745	-0.6284	-0.2241	-0.4782	-1.8349	-0.9415		0.2385	-0.6234	-1.6535
WID:188228	WID:188228 || IMAGE:297589 || MAP:6q21 || AIM1 || AIM1=non-lens beta gamma-crystallin like protein=associated with chromosome 6-mediated suppression of melanoma tumorgenicity	-0.5019	-0.0942	-0.4127		-2.2187	-1.0072	-0.8989	-0.9567	-1.1635	-1.2169	-0.276	-0.7602	0.039		-0.5779		-1.8798		-0.6236	-1.086
WID:279232	WID:279232 || IMAGE:1570302 || MAP:5q11.2-q || DHFR || dihydrofolate reductase		-0.3769			-2.5056	-0.1955									-1.1669				-0.0116
WID:186807	WID:186807 || IMAGE:782488 || MAP:2q33-q34 || CASP8 || CASPASE-8=Mch5=FLICE=MACH-alpha-1		-1.0405	-1.3746	0.0529	-1.2066	-0.4392			-0.4128	-0.5001			0.9144		-0.8695	-3.5907		-0.6506	-0.3548	-1.0722
WID:184737	WID:184737 || IMAGE:826204 || MAP:17p11.2 || FLII || flightless I homolog (Drosophila)	-0.4795	-1.1147	-1.0357	-0.3596	-3.073	0.0249		-0.5537	-0.7069	-0.4965	-0.4355	-0.04			-1.9377		-0.4241	-0.7477	-0.3356	-0.3536
WID:279578	WID:279578 || IMAGE:491067 || MAP:17q25 || ILF1 || interleukin enhancer binding factor 1	-0.3212	-1.1896	-0.7884	-0.1582	-1.9647	-0.4233	-0.9771		-1.0844	-0.7564			0.1474	-0.4456	-1.5617			-0.2367	-1.6978	-0.6083
WID:191021	WID:191021 || IMAGE:2459966 || MAP:8q12 || RPS20 || ribosomal protein S20	-0.4227	-0.6572		-0.3983	-3.7677	-1.2657	-0.5319	-0.3482	-1.1225	-0.8448	-0.513	-0.576	0.3443	-1.0541	-0.9799	-0.5607	0.8694	-0.5415	-1.4835	-0.1993
WID:281914	WID:281914 || IMAGE:2271163 || MAP:15q14 || TTBK2 || tau tubulin kinase 2		-0.5753			-1.5966										-0.8434
WID:275097	WID:275097 || IMAGE:126229 || MAP:1p36.13 || MGC12760 || hypothetical protein MGC12760	-0.4575	-0.9508			-2.1714	-0.803	-0.5965	-0.3168		-1.0441	-0.1343				-0.8489					-0.7499
WID:277456	WID:277456 || IMAGE:49145 || MAP: || || Homo sapiens cDNA FLJ13474 fis, clone PLACE1003593.		-0.5857			-3.0922	-0.5139			-0.5372	-0.7312	0.0069				-1.6369			-0.1565		-0.3672
WID:187942	WID:187942 || IMAGE:767475 || MAP:12q21.3- || CART1 || cartilage paired-class homeoprotein 1	-0.2115	-1.4927		-0.5568	-1.6949	-0.7523		-0.3211		-0.8517	-0.1222				-1.7248		-0.2505
WID:189150	WID:189150 || IMAGE:595070 || MAP:3q25.1 || SERP1 || stress-associated endoplasmic reticulum protein 1		-1.2078		-0.2303	-0.8654	-1.2126	-0.5553	-1.5386	-0.9094	-0.6915	-0.8687	-0.7166	0.259	-0.1955	-1.373	-3.1261	-1.1733	-0.4964	-0.3451	-0.4018
WID:185302	WID:185302 || IMAGE:241489 || MAP:5q31-q32 || ADRB2 || Beta-2 adrenergic receptor		-1.2096	-0.473	-0.521	-1.259	-0.5143		-0.2455	-2.2757	-0.6852				-0.3082	-0.9232			-0.4714	-0.4053	-0.8882
WID:185427	WID:185427 || IMAGE:809910 || MAP:11p15.5 || IFITM3 || Interferon-inducible protein 1-8U	-0.5198	-1.7601	0.4802	1.1598	-1.5422	0.0934	-1.5427	-1.0654	-1.6756	-1.1707	-1.2152		-0.6026	-0.9166	-1.9697			1.4373	-1.2116	-1.37
WID:190744	WID:190744 || IMAGE:2326112 || MAP:1p36.3-p || RPL22 || ribosomal protein L22	-0.7736	-1.3056	-0.2326	0.3997	-2.2402	-0.5911	-0.6353		-0.8051	-0.2452			0.5565		-1.0364	-2.978		-0.508	-1.6268	-0.1385
WID:282491	WID:282491 || P50122 || MAP:17q25.3 || EVER1 || epidermodysplasia verruciformis 1		-0.5845			-1.2439	-0.7248			-1.4199	-0.1135	-0.6418				-0.1905					-1.2014
WID:282468	WID:282468 || P04437 || MAP: || RBBP4 || retinoblastoma-binding protein 4	0.117	-0.9581	-0.7634		-2.6202	-0.424	-0.2705	-0.388	-0.8326	-0.5206	-0.4808			-0.7547	-2.6188			-0.3783	-0.1559	0.641
WID:188361	WID:188361 || IMAGE:2499057 || MAP:19q13.1 || CEBPA || CCAAT/enhancer binding protein (C/EBP), alpha		-0.9346	-0.9859	-0.2185	-2.0641	-0.8404		-1.0592	-0.4574	-0.5679	-0.3211			-0.3872	-0.7556		-0.0858	-0.2506	0.2268	-0.8862
WID:189152	WID:189152 || IMAGE:254029 || MAP:Xq26.2 || MST4 || Mst3 and SOK1-related kinase	-0.7383	-1.2524	-1.4164	-0.2815	-1.1537	-0.9295	-0.4195		-0.7803	-0.892			0.5576		-1.4791			-0.8792		-0.6492
WID:187949	WID:187949 || IMAGE:785760 || MAP:1p34.2-p || NDUFS5 || NADH dehydrogenase (ubiquinone) Fe-S protein 5, 15kDa (NADH-coenzyme Q reductase)	-0.5274	-1.6992		0.348	-3.268	-0.7867	-0.7698		-0.6902	-0.7185	-0.0409	-0.2104	0.1089	-0.6356	-3.2855	-0.0621		0.3217	-0.9113	0.5036
WID:187325	WID:187325 || IMAGE:280356 || MAP:18q21.1 || MADH2 || MAD, mothers against decapentaplegic homolog 2 (Drosophila)	-0.3746	-1.4138	-0.7904	-0.4801	-3.2509	-0.1216	-0.5014	0.0243	-0.3525	-0.4072	-0.0418	-0.2471	-0.3888	-0.3789	-2.6385		-1.0154	-0.5458	-0.5008	0.2449
WID:279960	WID:279960 || IMAGE:1601947 || MAP:6q12 || COX7A2 || cytochrome c oxidase subunit VIIa polypeptide 2 (liver)		-1.1701			-2.4204	-0.1391	-0.4515	-1.0287	-0.5507	-0.4042	-1.3199		-0.3889	-0.8352	-0.9829		-0.7134	-0.4439	-0.4456	0.3848
WID:184171	WID:184171 || IMAGE:809535 || MAP:17q25.3 || SFRS2 || splicing factor, arginine/serine-rich 2	-0.3747	-0.0378	-0.1714	-0.0818	-3.3635	-0.5938	-0.9405	-0.7131	-1.1427	-0.9688	-0.2146	-0.0614	-0.3752	-0.9783	-1.1232	-1.3107		-0.5599		-0.5744
WID:281956	WID:281956 || IMAGE:434166 || MAP:22q13.2 || GRAP2 || Gads=Grap2=GRID=Grb-2-related adapter protein 2=interacts with CD28		-0.9145			-1.4152						-0.1899				-1.1291
WID:191460	WID:191460 || IMAGE:28985 || MAP: || || Unknown		-2.3214	-1.1325		-1.167				-0.3651	-0.2461			-0.3038		-1.0957			-0.2164		0.1702
WID:186520	WID:186520 || IMAGE:813266 || MAP:Xq26 || FHL1 || four and a half LIM domains 1		-1.8546	-0.8593	-0.2977	-1.4674	-0.2474			-0.897	-0.6671			-0.6283		-1.3721		-0.2469	-0.4477		-0.7531
WID:185834	WID:185834 || IMAGE:769657 || MAP:3 || || Homo sapiens mRNA for colon cancer clone PM208.	-0.2773	-0.473	-0.4059	-0.3933	-2.503	-0.4326		-0.7395	-0.6494	-0.7375					-1.3622			-0.4604	-0.9409
WID:189850	WID:189850 || IMAGE:462536 || MAP:19q13.1 || PIK3AP || phosphoinositide-3-kinase adaptor protein	-0.7814	-1.4025	-0.2939	-0.0635	-0.8765	-0.605		-1.2116	-0.8531	-0.6427				-0.3384	-0.8099			-0.5726	-0.5734	-1.4831
WID:185802	WID:185802 || IMAGE:771220 || MAP:11q13 || RELA || NFkB p65	-0.264	-0.0665	-0.0822	0.0638	-3.4149	-0.4296	-1.0997	-0.652	-1.2071	-0.8481	-0.0919	-0.0459	-0.4011	-0.7632	-1.069	-1.1614	-1.306	-0.6104	-1.2323	-0.3699
WID:185091	WID:185091 || IMAGE:854444 || MAP:6p21.3 || HLA-DQB1 || major histocompatibility complex, class II, DQ beta 1	-0.3324	-0.6373	-0.2154	0.699	-1.3445	-1.0725	-0.8102	-0.9335	-1.4434	-1.0006	-0.7892			-0.5912	-0.7969		-1.6147	-0.2169	-0.6128	-1.6174
WID:191343	WID:191343 || IMAGE:2512080 || MAP:20p11.21 || CST1 || cystatin SN	-0.5935	-1.0411		0.3111	-0.8906	-0.5965		-1.2312	-0.779	-0.5021	-0.9419		-0.158	-0.2992	-1.6937			-0.2393	-1.1714	-1.0332
WID:183983	WID:183983 || IMAGE:753157 || MAP:5q31 || C5orf7 || chromosome 5 open reading frame 7	-0.5557	-0.5958	-0.1134		-1.8692	-0.9666	-0.955	-0.2672	-1.4676	-0.9548	-0.285		-0.0546		-0.9478		-0.6041	-0.8363
WID:282196	WID:282196 || IMAGE:2510979 || MAP:6p21.3 || PSMB8 || proteasome (prosome, macropain) subunit, beta type, 8 (large multifunctional protease 7)		-0.8077	0.1771	0.0811	-3.0086			-1.1592	-1.124	-0.9586	-1.3597		0.7216	-1.1065	-1.0627	0.2707	-0.8601	-0.1589	-1.7072	-0.3144
WID:282526	WID:282526 || P35752 || MAP: || IRF1 || interferon regulatory factor 1		-0.542			-0.3084	-0.7687				-1.4189					-0.3398				-0.4895	-1.8551
WID:188086	WID:188086 || IMAGE:825233 || MAP:6q16.1 || UBE2J1 || ubiquitin-conjugating enzyme E2, J1 (UBC6 homolog, yeast)	-0.2014	0.4514	-0.7335	-0.8028	-2.2619	-0.6826	-0.7573	-0.9594	-1.4799	-0.8721				-0.5367	-1.0217			-1.048	-0.5292	-0.9488
WID:275545	WID:275545 || IMAGE:299943 || MAP:9 || || Homo sapiens full length insert cDNA clone ZA91F08	-0.8324	-1.8843			-2.2289	0.0284	-0.3538	-0.9833	-0.8052	-0.5518				-0.1292	-1.7084				-0.3622	-0.4016
WID:188092	WID:188092 || IMAGE:1558799 || MAP:19p13.3 || CIRBP || cold inducible RNA binding protein	0.0727	-0.9888	-0.0971	-0.9106	-2.8949	-0.7269	-0.4252	-0.4753	-1.1625	-0.8532	-0.6108	-0.4618	0.4213	-0.9184	-1.4842	-0.706	-0.9417	-1.614	-0.4439	0.5088
WID:273694	WID:273694 || IMAGE:31837 || MAP: || || Unknown	-0.416	-1.6649			-1.5775	-0.3339		-1.4589	-0.3972	-0.5667			-0.4378	-0.2109	-2.0605			-0.466	-0.5485	0.2258
WID:187993	WID:187993 || IMAGE:825383 || MAP:2q31.1 || TLK1 || tousled-like kinase 1=PKU-beta=KIAA0137=protein kinase	-0.8752	-1.14	-0.795	-0.8257	-3.365	0.4253	-0.6713	-0.2231	-0.6628	-0.5466	-0.0154	-0.18	-0.0154	-0.7899	-1.8171	-0.5951	-0.9762	-1.269		0.0484
WID:281136	WID:281136 || IMAGE:1872110 || MAP:3q21 || KPNA1 || karyopherin alpha 1 (importin alpha 5)		-0.5886			-1.6376				-0.033						-1.1636
WID:273546	WID:273546 || IMAGE:233274 || MAP:1q42.12 || KIAA0483 || KIAA0483 protein		-0.8825			-2.0856	0.0189	-0.503			-0.6623	-0.0835			-0.2429	-1.5426					-0.7208
WID:189627	WID:189627 || IMAGE:855707 || MAP:12q24.11 || || LOC341375	-0.2462	0.0405		0.4504	-1.772	-1.2513	-1.0919	-1.3844	-1.6978	-1.4465	-0.63	-0.6762	-0.5514	-0.4938	-1.2257	-1.3664		0.8098	-0.5599	-1.3945
WID:280585	WID:280585 || IMAGE:814951 || MAP:10q22.2 || LOC119504 || hypothetical protein LOC119504		-0.6045			-2.4457	-0.8384		-1.1158	-1.527	-0.8531	-0.5762	-0.4549	0.3407	-0.3804	-1.3611		-0.6896	-1.0146		0.165
WID:190993	WID:190993 || IMAGE:2401113 || MAP:7q31.2 || TFEC || transcription factor EC		-0.6315			-1.4513				-0.289	-0.5971					-1.1147				-0.117
WID:189653	WID:189653 || IMAGE:703838 || MAP:8q21 || C8orf1 || chromosome 8 open reading frame 1	-0.5128	-1.1148			-2.1578	-0.1109			-0.4483	-0.4647	-0.0702			-0.3055	-2.0659			-0.4063		-0.2437
WID:189143	WID:189143 || IMAGE:627401 || MAP:5q23.1 || GG2-1 || TNF-induced protein	-0.554	-0.1021	-0.7957	-0.2438	-1.9175	-0.5622	-0.6722	-1.1623	-1.2152	-0.7334		-0.2807	-0.0988		-0.9461			-0.9795	-0.9947	-1.3232
WID:187320	WID:187320 || IMAGE:854668 || MAP:12p13.1- || CDKN1B || cyclin-dependent kinase inhibitor 1B (p27, Kip1)	-0.268	-1.1396	-0.2495		-2.255	-0.7746		-0.5756	-0.7424	-0.8192	-0.3814		-0.1138	-0.3351	-1.9273		-1.1447	-0.9512	-0.0926	-0.6727
WID:281604	WID:281604 || IMAGE:2298441 || MAP:1q43 || GGPS1 || geranylgeranyl diphosphate synthase 1		-0.1815			-1.7719	-0.2347									-0.6055
WID:275454	WID:275454 || IMAGE:795841 || MAP:12q24.31 || FLJ14466 || hypothetical protein FLJ14466	-0.661	-1.144			-0.929	-0.7874	-0.4706	-0.8381	-0.9624	-0.608			-0.4058	-0.393	-1.0652	-0.2685			-0.9276	-0.7485
WID:282252	WID:282252 || IMAGE:2517347 || MAP:9p23-p24 || PTPRD || protein tyrosine phosphatase, receptor type, D		-0.7587			-2.774	-0.5637	-0.1611		-0.1908	-0.5162	0.0549				-2.3556			-0.3566		0.6399
WID:276734	WID:276734 || IMAGE:183417 || MAP:19 || || Homo sapiens transcribed sequences	-0.2778	0.2213	-1.1	-0.4521	-1.4691	-0.8474			-1.8448	-1.0288				-0.4236	-0.0598				-0.693	-1.4218
WID:275609	WID:275609 || IMAGE:504469 || MAP:9q34.11 || ODF2 || outer dense fiber of sperm tails 2		-1.3439			-2.3442	-0.4506	-0.548	-0.5072	-0.8585	-0.5581		0.1355	0.0144	-0.4551	-1.7892	-0.1456			-1.2293	-0.1284
WID:276357	WID:276357 || IMAGE:796498 || MAP:8q21.13 || FLJ14007 || hypothetical protein FLJ14007		-1.6082			-1.3232	-0.5188		-0.8028	-0.2219			-0.185	-0.5226	-0.1708	-1.702	-2.083			-0.4057	-0.2531
WID:279655	WID:279655 || IMAGE:504630 || MAP:14q24.3 || S164 || S164 protein		-0.6765			-1.6214	-0.5951		-0.877	-0.7604	-0.2845				-0.584	-1.1553				-0.5066
WID:281222	WID:281222 || IMAGE:2010319 || MAP:17p13 || DEFCAP || death effector filament-forming Ced-4-like apoptosis protein		-0.37			-1.4604										-0.2592
WID:274950	WID:274950 || IMAGE:136382 || MAP:16q12.1 || CYLD || cylindromatosis (turban tumor syndrome)		-1.5968			-0.5045	0.0194									-0.9089					-0.8103
WID:188452	WID:188452 || IMAGE:782513 || MAP:1p35 || G1P3 || interferon, alpha-inducible protein (clone IFI-6-16)	-0.7568	-1.8623	0.2885	-0.5498	-1.6939	-0.4032	-1.167	-0.9068	-1.1572	-1.2292	-0.6308	-0.4025	-0.1655	-1.0359	-2.1882	-0.4969	-1.1817	0.2014	-0.078	0.2923
WID:191489	WID:191489 || IMAGE:39884 || MAP:7q31.3-q || IMPDH1 || IMP (inosine monophosphate) dehydrogenase 1		-2.1803			-1.285			-0.9669	-0.5574	-0.3002					-1.1921		-0.0241	-0.1198		-0.1524
WID:277360	WID:277360 || IMAGE:472103 || MAP:10q25 || SHOC2 || soc-2 suppressor of clear homolog (C. elegans)	0.04	-0.6001			-2.5327				-1.1726	-1.4387	-0.027		-0.0919		-1.4285				-0.3554	-0.4717
WID:278729	WID:278729 || IMAGE:1473146 || MAP:17 || RAB11-FIP4 || rab11-family interacting protein 4	0.138	-0.6797			-1.4684	-0.4273			-1.6175						-0.7033					-0.5259
WID:185235	WID:185235 || IMAGE:366067 || MAP:16p12.3 || CDR2 || cerebellar degeneration-related protein 2, 62kDa	-0.3079	-1.1832	-0.7426	-0.4501	-1.6316	-0.507	-0.5349	-0.4513	-0.6597	-0.7425	-0.1816			-0.4474	-1.436		-0.9797	-0.573	-0.4727	-0.9846
WID:186394	WID:186394 || IMAGE:33826 || MAP:15q22.1- || MAP2K1 || mitogen-activated protein kinase kinase 1=MEK1	0.0428	-0.5963	-0.6458	-0.4763	-2.5489	-0.5802	-0.7594	-0.566	-1.0608	-0.6789	-0.7338	-0.0692		-0.6527	-1.5724		-1.05	-0.6982	-0.8761	-0.1717
WID:188527	WID:188527 || IMAGE:415698 || MAP:14q31 || GALC || galactosylceramidase (Krabbe disease)		-1.8206	-0.8294	-0.4082	-1.4668	-0.3093			-0.4963	-0.7005					-1.218			-0.8233		0.2623
WID:184605	WID:184605 || IMAGE:897822 || MAP:9q22 || SYK || syk=protein-tyrosine kinase	-0.2774	-0.2953	-1.9345	-0.1976	-2.2238	-1.0263	-0.5596	-1.1298	-1.0081	-1.051	-0.4192	-0.55	0.2137	-0.7139	-1.1635	-0.9817	-0.3362	-1.1708	0.0156	-0.7797
WID:279286	WID:279286 || IMAGE:1575263 || MAP:15q22.31 || DKFZP586N0 || DKFZP586N0721 protein		-0.3079			-1.144										-0.5267					-1.1677
WID:189144	WID:189144 || IMAGE:796263 || MAP:8q22.2 || PGCP || plasma glutamate carboxypeptidase		-1.8741		-0.5368	-2.1329		-0.2099	0.1989	-0.2291	-0.1911	-0.1037			-0.5605	-2.3796		-1.2862	-0.5711		0.18
WID:186622	WID:186622 || IMAGE:774036 || MAP:10q25.1 || GSTTLp28 || glutathione-S-transferase like; glutathione transferase omega	0.0459	-1.9145	-0.0234	0.3894	-2.7281	-0.5239	-0.6584	-0.5195	-0.9039	-0.4292	-0.4109	-0.1646	-0.8171	-0.5783	-2.2975		0.0454	0.0621	-0.7332	-0.4319
WID:188416	WID:188416 || IMAGE:753692 || MAP:10q25 || ABLIM1 || actin binding LIM protein 1		-0.6327	-1.6042	-0.7985	-1.5765	-0.2463			-0.4241	-0.5199			0.821		-0.4086	-3.221		-0.8068		-1.0056
WID:279870	WID:279870 || IMAGE:824404 || MAP:Xq27.1 || || hypothetical gene supported by NM_005758; AF517524		-0.5493			-1.6078	-0.282		-1.0841			-0.5348				-0.7639				-0.7239	-0.2298
WID:275281	WID:275281 || IMAGE:782756 || MAP:6q22.1-q || TBPL1 || TBP-like 1	-0.6334	-1.0756		-0.8619	-1.1989	-0.4347		-0.8983	-0.655	-0.4319	-0.3685			-0.3203	-0.8375				-0.7015	-1.3985
WID:184184	WID:184184 || IMAGE:205633 || MAP:17q12 || CCL4 || MIP-1 beta=SCAY2=G-26=HC21=pAT 744=LAG-1=Act-2=H400=SIS-gamma=chemokine		-1.7851	-0.2145	0.5572	-1.8043	-0.942			-0.8841	-1.2168					-2.2219		-0.9717	-0.4597	-0.3698	-0.4176
WID:187524	WID:187524 || IMAGE:773137 || MAP:13q31.2- || STK24 || Ste20-like kinase 3 (mst-3)	-0.5717	-0.8352	-1.3773		-2.3343	-0.4873	-0.2189	-0.8279	-0.6703	-0.6771	-0.7517	-0.2745		-0.839	-1.1779		-0.9809	-0.5626	-0.4294	-0.0076
WID:275290	WID:275290 || IMAGE:782246 || MAP:16p12.2 || RICH1 || homolog of rat nadrin	-0.2618	-0.4778			-1.9691	-0.5926	-0.819	-0.7126	-0.8687	-0.9604	-0.5642	-0.443			-0.867				-0.7887	-0.8924
WID:188094	WID:188094 || IMAGE:1635567 || MAP:10q22 || VDAC2 || voltage-dependent anion channel 2	-0.1935	-1.284	0.2103	-0.2607	-2.6336	-0.6085	-1.0472	-0.8886	-0.9139	-0.5232	-1.0147	-0.1156	-0.5684	-1.0863	-1.9679	-1.5047		-0.2193	-1.2841	-0.1441
WID:279111	WID:279111 || IMAGE:1533630 || MAP:16p13 || CLCN7 || chloride channel 7		-1.0569			-2.2098	-0.2309		-0.0023	-0.6368	-0.4257	-0.069				-1.4256
WID:282631	WID:282631 || P44459 || MAP: || || Epstein-Barr virus induced gene 2 (lymphocyte-specific G protein-coupled receptor)		-1.1471			-1.1064	0.1329							0.2072		-1.2272	-2.0042				-0.7889
WID:186624	WID:186624 || IMAGE:684661 || MAP:12q21.1 || GLIPR1 || GLI pathogenesis-related 1 (glioma)	-0.4954	-0.9294	-0.1339	-0.51	-2.8972	-0.2896	-0.6338	-0.5293	-0.7806	-0.6645	-0.3376	-0.2474			-1.8319		-0.7696	-0.6246	-0.485	-0.1316
WID:279987	WID:279987 || IMAGE:755855 || MAP:Xp22.32 || SLC25A6 || solute carrier family 25 (mitochondrial carrier; adenine nucleotide translocator), member 6	-0.5561	-0.9364	1.1146	-0.0496	-2.0624	-0.745	-0.6508	-0.8758	-1.6035	-0.8482	-1.0588	-0.9919	0.0612	-1.0173	-0.766	-0.9525	1.1623	-0.1596	-1.3109	-0.8283
WID:185917	WID:185917 || IMAGE:813533 || MAP:8q12 || SDCBP || syndecan binding protein (syntenin)	-0.1558	-2.6199	-0.2876	-0.4115	-3.6356	0.1436	-0.169	-0.1028	-0.0645	-0.0509	-0.2544	0.2971	-0.5951	-0.5818	-3.0219	-1.5187	0.1273	-1.1422	0.3697	1.7789
WID:184411	WID:184411 || IMAGE:823943 || MAP:1p32 || EPS15 || epidermal growth factor receptor pathway substrate 15		-0.5923	-0.3858	-0.3172	-2.0038	-0.4121									-1.0907		-0.5084	-0.7597	-0.547
WID:187799	WID:187799 || IMAGE:855620 || MAP:12q23-q2 || NACA || nascent-polypeptide-associated complex alpha polypeptide	-0.4661	-1.0358	0.1636	-0.1545	-2.2226	-1.1929	-1.2005	-0.1813	-1.7739	-0.9886	-0.94	0.1875	0.7329	-0.8423	-1.3486	-1.0337	0.021	-0.3151	-1.1882	-0.9786
WID:282009	WID:282009 || IMAGE:2310556 || MAP:1q41 || DUSP10 || dual specificity phosphatase 10		-0.4734			-1.1693										-0.9244
WID:189642	WID:189642 || IMAGE:549911 || MAP:8p11.21 || LOC51125 || HSPC041 protein	-0.0877	-0.5851	-0.3768	-0.5638	-2.2439	-0.2851	-0.598	-0.1937		-0.7002					-1.849			-0.9368	-0.7326	-0.1255
WID:281797	WID:281797 || IMAGE:784693 || MAP:1p22-p21 || GTF2B || general transcription factor IIB	0.2388	-0.8706			-2.5181	-0.1974			-1.0678	-0.4752					-1.1608					-0.1615
WID:280809	WID:280809 || IMAGE:2018084 || MAP:2q31.1 || STK39 || serine threonine kinase 39 (STE20/SPS1 homolog, yeast)		0.0084			-2.2524										-0.8245					-0.3106
WID:279554	WID:279554 || IMAGE:179022 || MAP:17p13.1 || VAMP2 || vesicle-associated membrane protein 2 (synaptobrevin 2)		-1.5099		-0.8743	-1.1517	-0.3866			-0.6326	-0.9784			-0.2752	-0.38	-1.625			-0.5743		-0.8738
WID:190493	WID:190493 || IMAGE:1553696 || MAP:6q23-q24 || VNN1 || vanin 1	-0.1753	-1.4973			-1.6016	-0.3525				-0.386	-0.1784		-0.2374		-1.8374				-0.0476	-0.4528
WID:186888	WID:186888 || IMAGE:781050 || MAP:12q12 || PFDN5 || prefoldin 5	-0.1986	-1.393	0.3384	-0.1871	-2.3514	-0.433	-0.8126	-0.6835	-1.2496	-0.7094	-0.9695	-0.3605	0.0003	-0.9292	-0.902	-0.7433	-0.2186	-0.2522	-0.8927	-1.2117
WID:186003	WID:186003 || IMAGE:176606 || MAP:12q13.11 || NELL2 || NEL-like 2 (chicken)		-0.8122			-1.2418	-0.382				-0.7838					-1.1858			-0.5374
WID:191218	WID:191218 || IMAGE:2562806 || MAP:11p15.1 || PRMT3 || protein arginine N-methyltransferase 3(hnRNP methyltransferase S. cerevisiae)-like 3	-0.637		-1.1772	-0.2281		-0.4717		-0.5628	-0.6227	-0.7495								-0.2047	-1.2049	-1.1105
WID:274189	WID:274189 || IMAGE:269332 || MAP:5q21-q22 || APC || adenomatosis polyposis coli			-1.1579	-0.4744													-1.2912
WID:279461	WID:279461 || IMAGE:1635603 || MAP:2q24.1 || ARL5 || ADP-ribosylation factor-like 5		-0.6505			-1.7424	-0.5161		-0.3524	-0.4587	-0.5994	-0.1292			-0.0206	-1.9861		-2.0606			0.3008
WID:189092	WID:189092 || IMAGE:289610 || MAP:19q13.4 || LIR9 || leukocyte Ig-like receptor 9	-0.183	-1.0801		-0.4833	-1.8931	-0.5816			-0.5727	-0.6166	-0.1586				-1.1837		-0.6519			-0.6671
WID:185653	WID:185653 || IMAGE:453005 || MAP:7p21-p15 || ARL4 || ADP-ribosylation factor-like 4	-0.1241	-2.1821	-1.6566	-0.2307	-2.9823	-0.2286	-0.3881	-0.0249	-0.3344	-0.0835	0.1037	-0.1086	-0.4558	-0.3934	-2.5513		0.0692	-0.3133	-0.2717	0.1954
WID:185693	WID:185693 || IMAGE:1470060 || MAP:12q12-12 || TUBA3 || tubulin, alpha 3	-0.2269	-1.266	-0.0093	0.6518	-3.3149	-0.5342	-0.4666	-0.019	-0.5702	-0.6872	0.0374	0.0448	-0.5499	-0.8857	-2.0846	-0.4704	-0.0462	0.6449	-1.0296	0.2642
WID:273897	WID:273897 || IMAGE:247050 || MAP:15q14 || MGC20481 || hypothetical protein MGC20481		-0.9007			-2.2244	-0.1577	-0.6103	-0.4503		-0.6599			-0.4653		-0.9751	-0.3786			-0.7719	-0.2118
WID:186049	WID:186049 || IMAGE:248531 || MAP:3q24 || GMPS || guanine monphosphate synthetase	-0.4708	-1.0783	0.0438	-0.1464	-2.6786	-0.5707			-0.4454	-0.6655					-1.8721		-0.2772	0.3658		-0.3006
WID:282209	WID:282209 || IMAGE:2512080 || MAP:20p11.21 || CST1 || cystatin SN	-0.1965	-0.7712	0.2578		-1.0474										-1.2351					-1.2458
WID:188391	WID:188391 || IMAGE:2570976 || MAP:12p13 || PTPN6 || protein tyrosine phosphatase, non-receptor type 6	-1.8389	-0.753	-1.3281	-0.7235	-0.6175	-0.7906			-0.4706	-0.7548			0.1794		-0.5812			-0.9529	-1.8423	-0.43
WID:186637	WID:186637 || IMAGE:785575 || MAP:21q22.11 || IFNGR2 || Interferon gamma receptor 2=interferon gamma transducer 1=interferon gamma receptor accessory factor-1=AF-1	-0.6738	-1.533	-0.7395	-0.1938	-2.8986	-0.8122	-0.7096	0.0923	-0.7456	-0.7476	-0.1646	-0.464	0.4724	-0.7905	-1.7789	-0.6977	-0.3904	-0.5087	-0.524	0.7902
WID:273635	WID:273635 || IMAGE:172892 || MAP:2q11.2 || FLJ20507 || hypothetical protein FLJ20507	0.1763	-1.8641			-1.6409	-0.3006	-0.4118	-0.5747	-0.8444	-0.6782	-0.2444	-0.3656	-0.1961	-0.5149	-2.0391				-0.2553	-1.1016
WID:185374	WID:185374 || IMAGE:786194 || MAP:4q13.3-q || DCK || deoxycytidine kinase		0.3201	-0.7926	-0.5505	-2.7632	-0.5232	-0.7995	-0.4603	-0.8561	-0.6695		-0.1836		-0.4443	-1.1877		-0.9929	-1.0028	-0.7033	-1.2033
WID:184689	WID:184689 || IMAGE:815542 || MAP:21q22.3 || MX1 || MxA=interferon-induced cellular resistance mediator protein		-0.824	-0.5987	-0.422	-2.3618	-1.324	-1.6765	-2.457	-1.4171	-1.5373	-1.5332		0.5079		-1.1231	-1.4471	-0.7446	0.4334	-0.3417	0.8226
WID:184136	WID:184136 || IMAGE:755145 || MAP:6q25.2-q || VIL2 || villin 2 (ezrin)		-0.5008	-1.4835	-0.6605	-2.2618	-0.5875		-0.5431	-0.8362	-0.5692	-0.4296		-0.4543	-0.484	-0.4383		-0.9476	-0.0013		-0.8017
WID:278629	WID:278629 || IMAGE:1416029 || MAP:2p25 || TIEG2 || TGFB inducible early growth response 2		-1.192			-1.0118
WID:185418	WID:185418 || IMAGE:505881 || MAP:20q12-q1 || ADA || adenosine deaminase	-0.4195	-0.266		-0.0682	-2.0778	-0.4344	-0.7127	-0.6128	-1.0883	-0.5713	-0.5953				-0.6869			-0.8766	-0.8288	-1.6593
WID:275735	WID:275735 || IMAGE:504461 || MAP:1q42-q44 || KMO || kynurenine 3-monooxygenase (kynurenine 3-hydroxylase)	0.1113	-1.7746			-1.9049	-0.6263			0.4118				-0.4554		-1.3475			-1.2737		-0.3384
WID:279975	WID:279975 || IMAGE:1636539 || MAP:3q27 || RFC4 || replication factor C (activator 1) 4, 37kDa	0.0979	-1.1833		0.7201	-2.9252	-0.5391	-0.6323	-0.816	-0.9799	-1.1051	-0.8182	-0.0455	-0.325		-1.3245		-1.1834	-0.3646		-0.1442
WID:281484	WID:281484 || IMAGE:2125838 || MAP:6p21.3 || HLA-A || major histocompatibility complex, class I, A		-0.3101			-2.153		-0.0921			-0.8655	-0.2432				-1.037			-0.1505		-0.5065
WID:186012	WID:186012 || IMAGE:823940 || MAP:17q21 || TOB1 || transducer of ERBB2, 1	-0.4784	-1.0405	-0.1454	-0.5599	-2.5683	-0.5441	-0.5801	-0.5835	-0.8037	-0.3784	-0.5246	-0.5193	0.1496	-0.7556	-1.4732	-0.8093	-0.3392	-0.3426		-1.0287
WID:191474	WID:191474 || IMAGE:34396 || MAP: || || Homo sapiens transcribed sequence with strong similarity to protein pir:T46243 (H.sapiens) T46243 hypothetical protein DKFZp761K0511.1 - human		-1.7971	0.3757	-0.4062	-2.6765	-0.4156	-0.3815	-0.354	-0.5558	-0.2322	-0.3953	-0.0378	-0.9853	-0.9666	-2.1721	-0.4924	0.5274	-0.401	-0.7114	0.9969
WID:186712	WID:186712 || IMAGE:740914 || MAP:4p16 || CTBP1 || C-terminal binding protein 1	-0.3838	-0.6339		-0.6931	-2.1376	-0.4801	-0.5522	-0.1903	-0.3871	-0.3709		-0.6521	-0.0904		-0.4484	-1.5348		-1.0553	-0.8126	-0.7139
WID:279984	WID:279984 || IMAGE:1492463 || MAP:16p13.3 || SEPX1 || selenoprotein X, 1		-0.7448			-0.8156										-0.4452
WID:186026	WID:186026 || IMAGE:120881 || MAP:18p11.3 || RAB31 || RAB31, member RAS oncogene family	-0.3797	-1.0216	-0.1617	0.5264	-1.8999	-0.4947	-0.5982	-0.5781		-1.1591					-1.5204			-0.1567	-0.5254	-1.3268
WID:184428	WID:184428 || IMAGE:510679 || MAP:6p24.3 || SSR1 || signal sequence receptor, alpha (translocon-associated protein alpha)	-0.3571	-1.7842	-0.6318	-0.4082	-2.1824	-0.4608	-0.6777	-0.9073	-0.5928	-0.555	-0.5341		-0.1855		-2.1734	-0.4818		-0.2265	-0.4099	-0.1298
WID:279885	WID:279885 || IMAGE:897879 || MAP:4q13-q21 || HNRPDL || heterogeneous nuclear ribonucleoprotein D-like	1.1041	-1.1005	-0.6804	-0.4369	-2.7053	0.5567	-0.0857	0.0394	-0.7848	-0.0221	-0.7403	0.0675	0.796	-0.4247	-1.6437	-2.1997		-1.3444	-1.3629	-0.5599
WID:276412	WID:276412 || IMAGE:30022 || MAP:4 || HP43.8KD || HP43.8KD protein		-1.273				-0.9613									-0.512					0.0798
WID:280401	WID:280401 || IMAGE:897509 || MAP:3 || || Homo sapiens cDNA FLJ34013 fis, clone FCBBF2002111.		-1.6845			-1.4824	-0.6382	-0.7844	-0.2537		-1.0105	-0.2085	-0.3061		0.3951	-2.3836			-0.5679		-0.4571
WID:187246	WID:187246 || IMAGE:78353 || MAP:16q13 || MT1F || metallothionein 1F (functional)		-1.0132	-0.4592	-0.6065	-1.0749	-0.5068	-0.4587			-0.6899					-1.1542		-0.8537	-0.5626	-0.3076	-0.7526
WID:189712	WID:189712 || IMAGE:773500 || MAP:1q21.1 || HPRP3P || U4/U6-associated RNA splicing factor		-0.0252	-0.5696		-2.4153	-0.4364		-2.1548	-0.9663	-0.9516			1.0752		-0.5093		-1.411	-0.6325		0.3382
WID:282184	WID:282184 || IMAGE:2509615 || MAP:21q22.3 || HRMT1L1 || HMT1 hnRNP methyltransferase-like 1 (S. cerevisiae)		-0.586			-2.5334	-0.111				-0.312	0.2336				-1.9952					0.6471
WID:279593	WID:279593 || IMAGE:787855 || MAP:9q33.3 || PSMD5 || proteasome (prosome, macropain) 26S subunit, non-ATPase, 5		-0.527			-1.9152	-0.1325									-1.0649
WID:191039	WID:191039 || IMAGE:2466631 || MAP:5q31 || SLC22A5 || solute carrier family 22 (organic cation transporter), member 5		-1.0599	-0.0184		-1.7149	-0.7439				-0.4546	-0.1015				-1.093				-0.2854
WID:277067	WID:277067 || IMAGE:280508 || MAP:13q34 || ING1 || inhibitor of growth family, member 1		-0.906			-1.9944	-0.505	-0.4094			-0.9087	0.0032				-1.3185		-0.1806
WID:191373	WID:191373 || IMAGE:2551329 || MAP:17q25.3 || SGSH || N-sulfoglucosamine sulfohydrolase (sulfamidase)		-0.8705			-2.7863	-0.0802				0.0164	0.4745				-1.9805			0.5729
WID:191520	WID:191520 || IMAGE:47833 || MAP:12q12-12 || TUBA3 || tubulin, alpha 3	-0.0438	-1.2061	0.1879	0.8526	-3.1409	-0.2851	-0.8213	-0.149	-0.439	-0.0756	-0.1311	-0.0106	-0.9394	-0.8499	-1.7543	-0.5405	-0.3716	0.7773	-1.535	0.0108
WID:191223	WID:191223 || IMAGE:2568795 || MAP:7q31 || SLC26A3 || solute carrier family 26, member 3		-0.778	-0.6677		-1.3641	-0.3482	-1.008		-0.771	-0.5655			-0.1563	-0.2894	-0.7487			-0.2903	-1.5296	-0.4724
WID:274721	WID:274721 || IMAGE:2507433 || MAP:10q25 || SHOC2 || soc-2 suppressor of clear homolog (C. elegans)	-0.0762	-0.8024			-1.8595	-0.4482				-0.774					-0.9726				-0.8138	-0.4045
WID:276285	WID:276285 || IMAGE:786530 || MAP:14q32.32 || FLJ23027 || hypothetical protein FLJ23027	-0.3795	-0.8493			-1.7633	-0.5998	-0.4289	-0.8314	-1.1464	-0.7237				-0.0675	-1.4776				-0.3451	-0.4627
WID:186101	WID:186101 || IMAGE:667598 || MAP:9p22.2 || PSIP2 || PC4 and SFRS1 interacting protein 2	-0.5397	0.3664			-3.115			-1.1014	-0.955	-0.8897	-0.3617	-0.3643	-0.0978	-0.8885	-1.2339		-1.2086	-0.9255	-0.3981	0.0218
WID:185215	WID:185215 || IMAGE:624754 || MAP:16q22.1 || CBFB || core-binding factor, beta subunit	-0.3282	-1.068	-0.5975	-0.1866	-1.5262	-0.2741	-0.6759	-1.1059	-0.6249	-0.4989				-0.5547	-1.3394		-0.5722	-0.717	-0.6238	-0.6865
WID:279986	WID:279986 || IMAGE:448191 || MAP:12q12-q1 || DKFZp313M0 || hypothetical protein DKFZp313M0720	0.6486	-1.7081	-0.7114		-2.6943	0.2197		-0.299	-0.0953	-0.1511		0.552		-0.3623	-2.3884			-1.0708	-0.9364	-0.0807
WID:280436	WID:280436 || IMAGE:813281 || MAP: || || Homo sapiens transcribed sequence with strong similarity to protein ref:NP_008944.1 (H.sapiens) WW domain-containing protein 1; suppressor of deltex related protein 1; Nedd-4-like ubiquitin-protein ligase; atrophin-1 interacting protein 5 [Homo sapiens]		-0.2516			-2.904		-0.144			-0.7225					-1.0289					0.0057
WID:280846	WID:280846 || IMAGE:239714 || MAP: || || Homo sapiens mRNA full length insert cDNA clone EUROIMAGE 239714.				-0.6616
WID:188162	WID:188162 || IMAGE:2325639 || MAP:12q13 || RPS26 || ribosomal protein S26	0.1977	-0.6744	0.1187	0.0535	-2.6793	-0.6033	-0.4079	-0.6509	-0.7977	-0.5919	-0.7976	-0.5748	-0.562	-0.4148	-0.3023	-0.5428		-0.5905	-1.4	-1.6094
WID:281603	WID:281603 || IMAGE:2298115 || MAP:3q12.3 || ZNF-U69274 || zinc finger protein		-0.5325			-2.0043	-0.6545					0.1145				-1.3867					-0.6268
WID:187348	WID:187348 || IMAGE:757404 || MAP:Xq28 || VBP1 || von Hippel-Lindau binding protein 1	-0.5076	-0.5053	0.0928		-2.8556	-0.4745			-0.2708	-0.4773					-1.6521		-0.2614	-0.45		-0.2092
WID:279129	WID:279129 || IMAGE:1534544 || MAP:12q24.31 || PCCX2 || protein containing CXXC domain 2		-0.6421			-1.9122	-0.2356									-0.8052					-0.4491
WID:275925	WID:275925 || IMAGE:838446 || MAP:2q31.1 || CYBRD1 || cytochrome b reducatse 1	0.5137	-2.1834			-1.4554	-0.2805		-0.2519	-0.6394	-0.1797	-0.2247			0.1636	-2.0136				-0.42	-1.293
WID:186148	WID:186148 || IMAGE:138917 || MAP:1p34.2 || MYCL1 || L-myc	-0.2756	-1.0047	-0.1121		-1.7908			-0.5118	-0.7564	-0.58	-0.3812		-0.1319		-1.6287			-0.4079		-0.5442
WID:188011	WID:188011 || IMAGE:842810 || MAP:2p14 || ACTR2 || ARP2 actin-related protein 2 homolog (yeast)	-0.4099	-0.1888	-0.7292	0.2218	-2.3401	-0.4269		-0.5824	-1.0772	-0.4927	-0.3854				-0.8787			-0.6207	-0.9183	-1.049
WID:281833	WID:281833 || IMAGE:2012021 || MAP:12q24.2 || OAS3 || 2'-5'-oligoadenylate synthetase 3, 100kDa	-1.6183	-0.9002			-0.6994	-0.3315		-0.5729		-0.233				-0.1014	-0.7622				-0.7626	-0.9272
WID:184526	WID:184526 || IMAGE:70827 || MAP:7q34-q36 || ABP1 || amiloride binding protein 1 (amine oxidase (copper-containing))	-0.2058	-1.2837	-0.4876	0.1593	-2.1225	-0.454	-0.5472	-1.095	-0.6365	-0.5651	-0.5576	-0.4684	-0.3813	-0.6562	-1.9347	-1.1557		-0.3459	-0.7381	0.2051
WID:187782	WID:187782 || IMAGE:897823 || MAP:4q13-q21 || HNRPDL || heterogeneous nuclear ribonucleoprotein D-like	-0.1496	-1.7488	-0.8544	-0.6018	-2.2031	0.0542	-0.1891	-0.2081	-0.4269	-0.2949	-0.7709		0.5424	-0.5149	-1.5099	-1.6648		-0.9327	-1.1977	-0.1347
WID:276929	WID:276929 || IMAGE:256284 || MAP:1p13.2 || NRAS || neuroblastoma RAS viral (v-ras) oncogene homolog		-0.6789			-2.141	-0.0411				-0.6277					-1.1105	-0.7109			-1.0064	0.4693
WID:188087	WID:188087 || IMAGE:825737 || MAP:1p36.11 || SMP1 || small membrane protein 1	-0.1793	-1.5041	-0.0997	-0.031	-2.302		-0.5102	-0.3367	-0.8546	-0.7823	-0.1884	-0.0257	-0.533	-0.6906	-2.4555		-0.3692	-0.4416	-0.8059	-0.36
WID:274125	WID:274125 || IMAGE:486683 || MAP:11p13 || CD59 || CD59 antigen p18-20 (antigen identified by monoclonal antibodies 16.3A5, EJ16, EJ30, EL32 and G344)	-0.2971	-1.0311			-1.2589				-0.5786	-0.354				-0.3289	-1.3841					-0.4251
WID:281673	WID:281673 || IMAGE:2312236 || MAP:6p22-p23 || FAM8A1 || family with sequence similarity 8, member A1		-1.213			-1.7387	-0.1236									-1.0719
WID:190213	WID:190213 || IMAGE:1609836 || MAP:1q31 || GLUL || glutamate-ammonia ligase (glutamine synthase)	-0.278	-1.495	0.394	0.2161	-2.8389	-0.7989			-0.9295	-0.7546	-0.6648	-0.4402			-2.1114		-0.0755	0.3999	-0.1963	0.0081
WID:190584	WID:190584 || IMAGE:897460 || MAP:8q24.3 || EEF1D || eukaryotic translation elongation factor 1 delta (guanine nucleotide exchange protein)	-0.4548	-0.8481	0.6533	-0.7701	-2.3229	-0.7508	-0.6498	-0.7318	-1.2753	-0.9377	-0.5208	-0.4098	0.0148	-0.7367	-0.7985		0.365	-0.4269	-1.3356	-1.2552
WID:279144	WID:279144 || IMAGE:1535263 || MAP:17p11.2 || NCOR1 || nuclear receptor co-repressor 1		-0.8774	-1.5491		-1.9541	-0.2023				-0.2597	-0.5896			-0.5468	-1.197			-0.8938	-0.0665	0.0581
WID:281754	WID:281754 || IMAGE:251870 || MAP:15q11.2 || HDGFRP3 || likely ortholog of mouse hepatoma-derived growth factor, related protein 3		-1.376			-1.3321	-0.1743			-0.3013						-2.0084			-0.2401		0.2875
WID:282327	WID:282327 || IMAGE:2548445 || MAP:18p11.31 || MRCL3 || myosin regulatory light chain MRCL3	-0.0352	-1.1898	-0.34	-0.1789	-2.8131	-0.1938	-0.969	0.2888	-0.3835	-0.1909	0.0571	0.4167		-0.5017	-1.7152		-1.3406	-0.0819	-1.7405	-1.2171
WID:275669	WID:275669 || IMAGE:134419 || MAP:10q24.2 || SMBP || SM-11044 binding protein	-0.6473	-1.1543	-1.2142		-1.2035	-0.1719		-1.0286	-0.5768	-0.63			-0.0829	-0.1471	-1.3489				-0.8885	-0.1277
WID:280590	WID:280590 || IMAGE:824741 || MAP:22q13.2- || PARVG || parvin, gamma		-0.5201			-1.3246	-0.5194					-0.5697				-0.764				-0.8662	-1.1053
WID:281126	WID:281126 || IMAGE:1868590 || MAP:15q15.3 || FLJ32800 || hypothetical protein FLJ32800		-0.1461			-1.1401										-0.6772
WID:190389	WID:190389 || IMAGE:2010949 || MAP:18q21 || ME2 || malic enzyme 2, NAD(+)-dependent, mitochondrial	-0.2766	-0.7285	-0.8121	-0.4249	-3.6449	-0.059	-0.165	0.2098	-0.2762	-0.2738	-0.183	0.2435		-0.4	-2.4501	-0.5355	-0.8376	-1.0001	-1.2018	-0.0421
WID:190264	WID:190264 || IMAGE:1666549 || MAP:1p13.3 || KCNA3 || potassium voltage-gated channel, shaker-related subfamily, member 3		-1.2031	-0.626		-1.7349	-0.3497		-0.5953	-0.1783	-0.3616					-1.1315		-1.2161		-0.321
WID:187047	WID:187047 || IMAGE:491460 || MAP:19q13.1- || LTBP4 || latent transforming growth factor beta binding protein 4	-0.4494	-0.3189	-0.848	0.2034	-1.541	-0.6989	-1.0007	-1.772	-1.3328	-0.8922			-0.0159	-0.9176	-0.5135			-0.8517	-1.1647	-0.9975
WID:279546	WID:279546 || IMAGE:213855 || MAP:6p22.1 || BTN3A1 || butyrophilin, subfamily 3, member A1	-0.0821	-0.8406	0.1466	-0.0293	-1.5735	-0.4425		-1.0621	-1.1035	-0.7417				-0.6345	-0.9501				-0.9491
WID:274747	WID:274747 || IMAGE:2562279 || MAP:14q32.33 || IGHM || immunoglobulin heavy constant mu	-0.6279	0.5631			-2.3416		-1.1756	-1.219	-1.3529	-1.4463	-0.5588				0.0104	0.625		-1.6134	0.2694	-1.2134
WID:189752	WID:189752 || IMAGE:1558411 || MAP:1p36.11 || SRRM1 || serine/arginine repetitive matrix 1	-0.1757	-0.8731	-0.3654	-0.5487	-2.2316	-0.4027	-1.1056	-0.0847	-0.6303	-0.2648	-0.639		-0.4067	-0.6687	-1.4212			-0.7703	-0.8679	-0.3509
WID:280387	WID:280387 || IMAGE:593306 || MAP:5q11.2 || MAP3K1 || mitogen-activated protein kinase kinase kinase 1	-0.2089	-0.631		-0.8712	-2.7408	-0.7778	-1.185	-0.1118	-0.0643	-0.6095	0.3441	-0.1429	0.9299	-0.4953	-1.3899	-2.0618	-0.7782	-1.4547	-0.9582	-1.0792
WID:276343	WID:276343 || IMAGE:788620 || MAP:1q32.1 || C1orf37 || chromosome 1 open reading frame 37	-0.5829	-2.0046			-1.3992	-0.399			-0.6342	-0.6999			-0.4616		-0.6776					-0.1674
WID:187616	WID:187616 || IMAGE:51826 || MAP:5p13.1-5 || NNT || nicotinamide nucleotide transhydrogenase		-1.2582	-0.6104	-0.5626	-2.689	0.1038			0.1298	-0.0407			0.1587		-1.7166			-0.9328		-0.0273
WID:185821	WID:185821 || IMAGE:755663 || MAP:3p24 || RARB || RAR-beta=retinoic acid receptor, beta	-0.8	-1.4371	-0.6637	-0.7016	-3.3104	-0.683	-0.4381	-0.4099	-0.0523	-0.4456	-0.1843	0.0181	0.6298	-0.6254	-1.5431	-0.9831	-1.0948	-0.6761	-0.4907	0.5091
WID:187157	WID:187157 || IMAGE:138369 || MAP:1q23 || FCGR2B || Low-affinity IgG Fc receptor II-B and C isoforms (multiple orthologous genes)=translocated in t(1;22)(q22;q11) follicular lymphoma	-0.5831	-0.7839			-1.6085	-0.6049			-0.9728	-0.5238	0.1449		-0.5124		-1.6061			-0.3928	-0.6786	-0.3196
WID:279019	WID:279019 || IMAGE:1631132 || MAP:11q12.2 || PHT2 || peptide transporter 3		-0.9408			-0.8333	-0.7071					-0.4254				-1.0915
WID:185178	WID:185178 || IMAGE:279790 || MAP:Xq27.3 || FMR1 || fragile X mental retardation 1		-1.0573	-0.4073	-0.3585	-1.893	-0.4315		-0.1704		-0.7448					-0.9947		-0.9323	-0.7884	-0.6274	-0.2328
WID:282276	WID:282276 || IMAGE:2543085 || MAP:22q11.1 || IL17R || interleukin 17 receptor		-0.2458			-1.418										-0.7651					-0.1697
WID:184718	WID:184718 || IMAGE:714453 || MAP:16p11.2- || IL4R || IL-4 receptor alpha chain	-0.5746	0.1879	-1.7649	0.248	-1.7672	-1.108		-2.3429	-1.0924	-0.8755					0.4419			-0.4762	-1.4726	-0.8059
WID:280278	WID:280278 || IMAGE:25763 || MAP:5p15.1 || ANKH || ankylosis, progressive homolog (mouse)		-1.0582	-1.3203	0.4976	-1.1354	-0.118				-0.9031				-0.2103	-1.1419			-0.2578		-1.1776
WID:187291	WID:187291 || IMAGE:811145 || MAP:19p13.3 || AES || amino-terminal enhancer of split	-0.2295	-0.4046	-0.453	-0.3151	-2.3963	-0.1865	-0.727	-1.1866	-1.2942	-0.8458	-0.5439				-1.5183			-0.5355	-0.7291	-0.3642
WID:184792	WID:184792 || IMAGE:784777 || MAP:4q35.1 || DCTD || dCMP deaminase	-0.3315	-1.0052	-0.2383	-0.5453	-2.2676	0.5524	-0.5666	-0.4836	-0.6284	-0.4246	-0.5663			-0.7055	-1.7631		-1.023	-0.4505	-0.6261	-0.5583
WID:188163	WID:188163 || IMAGE:1550616 || MAP:11q13.3 || FGF4 || fibroblast growth factor 4 (heparin secretory transforming protein 1, Kaposi sarcoma oncogene)	-0.0196	-0.4699	0.0197		-2.0584	-0.6528	-0.7031	-0.6319	-0.7817	-0.6611	-0.6766	-0.32	-0.6724	-0.6068	-0.4571			-0.3595	-1.0695	-1.4492
WID:184747	WID:184747 || IMAGE:511586 || MAP:12q13.1 || HNRPA1 || heterogeneous nuclear ribonucleoprotein A1	-0.2389	-0.7004	0.2344	-0.0089	-3.0032	-0.6726	-0.8149	-0.2854	-1.373	-0.9181	-0.2561	0.0231	0.5832	-0.4521	-1.0979	-1.2025	-0.4078	-0.7114	-1.2142	-0.918
WID:188707	WID:188707 || IMAGE:809850 || MAP:16q22.3- || GABARAPL2 || GABA(A) receptor-associated protein-like 2	-0.3716	-1.1355	-0.2641	-0.2197	-2.5993	-0.7907	-0.6526	-0.2883	-0.8275	-0.7515	-0.0999		-0.174	-0.3429	-1.7318			-0.6168	-0.2718	-0.3514
WID:280325	WID:280325 || IMAGE:345764 || MAP:3p23 || SATB1 || special AT-rich sequence binding protein 1 (binds to nuclear matrix/scaffold-associating DNA's)	0.7773	-0.6912	-0.8126	-0.9848	-2.6605	-0.1382	0.0129	0.1073	-0.4233	-0.3074	-0.8322		1.0744		-0.8685	-2.3955		-1.4414	-1.584	-1.1383
WID:185856	WID:185856 || IMAGE:768316 || MAP:13q14.3 || CHC1L || chromosome condensation 1-like		-0.8464	-0.0796		-1.9777	-0.2525		-0.3293		-0.4643					-1.503		-0.5379	-0.6724	-0.2674
WID:282288	WID:282288 || IMAGE:2544165 || MAP:10p14 || YME1L1 || YME1-like 1 (S. cerevisiae)		-0.4317			-2.2862	-0.2347				-0.1275					-0.8956			0.1015
WID:277460	WID:277460 || IMAGE:49266 || MAP:7q36 || NYREN18 || NEDD8 ultimate buster-1		-0.9971			-2.0996	-0.2544			-0.4294	-0.4276	0.3547				-1.4058			-0.2111
WID:186448	WID:186448 || IMAGE:840940 || MAP:8q22.2-q || PABPC1 || poly(A) binding protein, cytoplasmic 1	-0.6806	-0.8408	0.6895	-0.6749	-2.8326	-0.7956	-0.8463	-0.7083	-0.9382	-0.5183	-1.0783	-0.5764	0.1779	-0.7406	-1.2163		0.032	-0.4975	-1.0589	-0.0986
WID:188010	WID:188010 || IMAGE:588448 || MAP:4q12-q21 || PF4 || platelet factor 4 (chemokine (C-X-C motif) ligand 4)		-2.2775	-0.6804	-0.5497	-0.9962	-0.7737	-0.1598	-0.5158	-2.021	-0.517	-0.5077	-0.2483	0.2009	0.1892	-1.6955	-0.5057	-0.9426	-0.7132	0.2291	-0.9832
WID:276820	WID:276820 || IMAGE:267427 || MAP:2q36.1 || CGI-57 || hypothetical protein CGI-57	-0.3841	-1.2434			-2.3857		-0.2137	-0.3627	-0.5634	-0.5462	-0.701		-0.0104	-0.5754	-1.4837	-0.4066		-1.0723	-0.1884	0.0908
WID:275303	WID:275303 || IMAGE:346861 || MAP:1q25 || C1orf13 || chromosome 1 open reading frame 13		-1.6458			-1.3789	-0.696			-0.5869	-0.6349					-1.1233				-0.1342	0.516
WID:282012	WID:282012 || IMAGE:2313596 || MAP: || || Unknown		-0.0787	-0.1278	-0.3786	-1.6821										-0.9535
WID:184945	WID:184945 || IMAGE:811166 || MAP:8q23.1 || YWHAZ || tyrosine 3-monooxygenase/tryptophan 5-monooxygenase activation protein, zeta polypeptide	-0.4588	-1.1293	-0.4965		-2.1266	-0.3766			-0.5432	-0.5944	-0.0417		-0.3655		-1.7182		-0.3292	-0.3107	-0.1826	-0.3435
WID:185634	WID:185634 || IMAGE:399049 || MAP:11p13 || LOC283267 || hypothetical protein LOC283267		-0.5239	-0.2544	-0.4279	-1.7937										-1.1948		0.3306
WID:184021	WID:184021 || IMAGE:1435862 || MAP:Xp22.32 || CD99 || CD99 antigen	-0.6632	-1.9666	0.1562	0.1534	-2.7228		-0.6994	-0.5233	-0.9186	-0.63	-0.4081	-0.4535	-0.2697	-0.5973	-2.3942	-0.2938	0.3317	0.1992		0.5458
WID:282537	WID:282537 || P33303 || MAP: || || lymphocyte-specific protein 1		-0.3868			-0.7762		0.1824		-1.7267	-0.6297				0.0349	-0.7239			-1.0002		-0.8281
WID:282011	WID:282011 || IMAGE:2312175 || MAP:6p21.31 || GABBR1 || gamma-aminobutyric acid (GABA) B receptor, 1		-0.982	-0.391		-2.2644	-0.1708				-0.2865	0.28				-0.7469		-0.9081
WID:189846	WID:189846 || IMAGE:182177 || MAP:2p25 || ADAM17 || TNF-alpha converting enzyme=metalloproteinase disintegrin that releases tumour-necrosis factor-alpha from cells=a disintegrin and metalloproteinase domain 17	-0.0828	-1.2151			-1.871	-0.6544	-0.7013	-0.8985	-0.9411	-0.3598	-0.5432		-0.3297	-0.5216	-0.9974				-0.3689	-0.4356
WID:273988	WID:273988 || IMAGE:450160 || MAP:15q26.3 || CHSY1 || carbohydrate (chondroitin) synthase 1	0.0009	-2.2286		-0.1622	-3.23	-0.1009	-0.0618	-0.0633	0.0466	0.0164	-0.0316	-0.1047	-0.0689	-0.5848	-2.7224	-1.9624		-0.7039	-0.4978	0.9126
WID:276729	WID:276729 || IMAGE:161763 || MAP:14q11.2 || AP1G2 || adaptor-related protein complex 1, gamma 2 subunit		-1.0811			-1.3623	-0.3991	-0.1362			-0.8114				-0.2457	-0.3189	-1.4457			-0.7368	-1.0344
WID:282617	WID:282617 || P26785 || MAP: || || uncharacterized bone marrow protein BM029		-0.1219			-1.5656	-0.355			-1.164						-0.6364					-0.2691
WID:189022	WID:189022 || IMAGE:842839 || MAP:16p13-p1 || DREV1 || DORA reverse strand protein 1		-1.909	-0.0725	-0.7483	-2.5838	-0.2794	-0.6025	-0.0221		-0.6792		0.0151	0.0227	-0.1679	-2.3091	-0.3883	-0.0204	-0.9379	-0.6599	0.5445
WID:281981	WID:281981 || IMAGE:338736 || MAP:6p25 || SERPINB1 || Mononcyte/neutrophil elastase inhibitor=serine (or cysteine) proteinase inhibitor, clade B (ovalbumin), member 1		-0.5437			-1.6901	-0.8596			-1.6966	-0.9173				-0.0479			-0.6916			0.2744
WID:280291	WID:280291 || IMAGE:49184 || MAP:17p11.2 || MGC40157 || hypothetical protein MGC40157		-0.9002			-1.4102	-0.1462									-1.1169					-0.3614
WID:282369	WID:282369 || IMAGE:2568119 || MAP:3q29 || NCBP2 || nuclear cap binding protein subunit 2, 20kDa		-0.5495	0.4373		-2.8773	-0.3917									-1.1039
WID:281264	WID:281264 || IMAGE:2028612 || MAP:4p14 || TBC1D1 || TBC1 (tre-2/USP6, BUB2, cdc16) domain family, member 1	-0.2319	-0.4091	-0.8954		-2.3219	-0.3904			-0.9129	-0.6235					-0.899			-0.4275		-0.259
WID:189659	WID:189659 || IMAGE:746083 || MAP:9q34.13 || SH2D3C || SH2 domain containing 3C		-0.9019	-1.2837	-0.4996	-0.9463	-0.6838			-0.6522	-0.7895				-0.1234	-0.2446			-0.569	-0.6447
WID:185767	WID:185767 || IMAGE:811013 || MAP:1p13.3 || AMPD2 || adenosine monophosphate deaminase 2 (isoform L)	-0.858	-1.5185	-0.0785	-0.0266	-1.2766	-0.3242		-1.3085	-0.9248	-0.5238	-0.5186	-0.7524	-0.5026	-0.5272	-1.4667			-0.1634	-0.5522	-0.3881
WID:275824	WID:275824 || IMAGE:292736 || MAP:3q22.1 || H41 || hypothetical protein H41	-0.2469	-0.4329			-1.5256					-0.6901	0.1706				-1.3606					-0.6697
WID:191467	WID:191467 || IMAGE:32875 || MAP:1q21-q22 || DAP3 || death associated protein 3	0.1025	-0.9921			-2.6035	-0.1744	-0.8588	-0.1519	-0.6162	-0.2566	-0.1364	-0.2081		-0.6889	-1.2701	-0.162		-0.0177	-1.1763	-0.8367
WID:185679	WID:185679 || IMAGE:878130 || MAP:17q25 || SMT3H2 || SMT3 suppressor of mif two 3 homolog 2 (yeast)	-0.2451	-0.9675	0.3096	0.3958	-3.0022	-0.6777	-0.6779	-0.4573	-0.882	-0.4962		-0.1842	-0.1737	-0.7502	-1.2539			0.6927	-1.2533	-0.6352
WID:282475	WID:282475 || P05293 || MAP: || IL24 || interleukin 24		-0.2388	-1.0808		-1.2144	-0.3723					-0.1041				-0.8056
WID:276520	WID:276520 || IMAGE:133341 || MAP:15q15.3 || SPPL2A || putative intramembrane cleaving protease		-0.7147			-2.4481	-0.5882			-0.9833	-0.5751	0.213		-0.3455		-2.3864	-0.0479	-0.1432	-0.6068	-0.1617	-0.3876
WID:186852	WID:186852 || IMAGE:66564 || MAP:3q29 || BDH || 3-hydroxybutyrate dehydrogenase (heart, mitochondrial)	-1.0475	-0.2873	-0.7071	-0.2058	-2.0904	-0.5903	-0.9405		-0.3951	-0.2815			-0.2774		-0.2973	-1.3149		-0.2143	-1.6244	-0.1895
WID:273637	WID:273637 || IMAGE:504661 || MAP:6q14-q15 || NSAP1 || NS1-associated protein 1		-0.2867			-2.9406	-0.528	-0.5385	-0.8192	-1.7559	-0.651	-0.2753	-0.0194	0.0089	-0.5068	-1.0611	-0.8076		-0.3447	-0.9889	-0.166
WID:281836	WID:281836 || IMAGE:2018880 || MAP:1q21 || TDRKH || tudor and KH domain containing protein		-1.041	-0.8453	-0.2258	-1.7883	-0.8253		-0.3327	-0.4618	-0.1886					-1.2631		-0.7731	0.2148	-0.4461	-0.2441
WID:279231	WID:279231 || IMAGE:1570047 || MAP:5q31.3 || FLJ20288 || FLJ20288 protein		-0.4082			-1.7139	-0.539	-0.3091		-1.0727						-1.0721
WID:280267	WID:280267 || IMAGE:772446 || MAP:17q21.31 || MGC16063 || hypothetical protein MGC16063		-0.7492			-1.8475	-0.5632				-0.712	-0.1995				-0.9647			-0.3561		-0.2466
WID:274555	WID:274555 || IMAGE:2435216 || MAP:14q21-q2 || PYGL || phosphorylase, glycogen; liver (Hers disease, glycogen storage disease type VI)	-0.3533	-1.1767			-1.8332	-0.8193		-0.8358		-0.7652	-0.6396	-0.2464			-1.6278	0.1163			-0.2703	0.3422
WID:276019	WID:276019 || IMAGE:502546 || MAP:12q14 || OSBPL8 || oxysterol binding protein-like 8		-0.4288			-1.4022					-0.7821	-0.1724				-1.3226				-0.2869	-0.4779
WID:185853	WID:185853 || IMAGE:196348 || MAP:10p12 || CACNB2 || calcium channel, voltage-dependent, beta 2 subunit		-0.7322	-0.3968	-0.1419	-2.2098	-0.3554			-0.5657	-0.4368	-0.2753				-1.4894			0.2619		-0.3264
WID:185242	WID:185242 || IMAGE:845355 || MAP:11q14.1- || CTSC || cathepsin C	-0.7057	-1.0905	-0.0125	0.7428	-2.1227	-0.7417	-0.9	-1.2494	-1.1282	-0.8712		-0.2174	-0.2438	-0.5685	-2.0817			0.095	-0.8396	-0.2824
WID:279258	WID:279258 || IMAGE:1572710 || MAP:7q21.3 || CAS1 || O-acetyltransferase		-0.5728			-1.8776	0.3945									-1.0914				-0.4534
WID:277185	WID:277185 || IMAGE:826144 || MAP:8q12.2 || FLJ31657 || hypothetical protein FLJ31657	0.5903	-1.201			-2.0025			-0.2219	-0.7439	-0.398					-1.3578				-0.4547	-0.0827
WID:188873	WID:188873 || IMAGE:731118 || MAP:20p13 || PTPNS1 || protein tyrosine phosphatase, non-receptor type substrate 1	-0.3966	-3.1507	0.1943	-0.2496	-2.0938	-0.4925		-0.1597	-0.1306	-0.1983	-0.5504		0.0423	-0.5896	-2.3346	-0.4892	0.6224	-0.6832	0.0383	0.0205
WID:189580	WID:189580 || IMAGE:815040 || MAP:15q25.2 || SPC18 || signal peptidase complex (18kD)	-0.2926	-1.5696	1.2005	-0.4215	-2.3334	0.0481	-0.717	-0.7511	-0.825	-0.7175	-0.5028	-0.1024	-0.3405	-0.7707	-2.1787	-0.8187	0.277	-0.6488	-0.7254	-0.4789
WID:189449	WID:189449 || IMAGE:878596 || MAP:Xq13.3-X || ITM2A || integral membrane protein 2A		-0.826	-2.1385	-0.2483	-2.1009	-0.4873	-0.0953		-0.2965	-0.6725	-0.3344			-0.239	-1.0306			-0.5499	-0.0802	0.0201
WID:279332	WID:279332 || IMAGE:1585327 || MAP:17q23-q2 || AXIN2 || axin 2 (conductin, axil)		-0.3438			-2.4526	0.0168					0.0289				-1.1991					0.1825
WID:282637	WID:282637 || P44836 || MAP: || || guanylate binding protein 2, interferon-inducible	-1.0198	-0.6315	0.6985		-1.3253				-1.5438						-0.9674					-0.7147
WID:282287	WID:282287 || IMAGE:2544123 || MAP:12q13.13 || MYL6 || myosin, light polypeptide 6, alkali, smooth muscle and non-muscle		-1.3085			-1.2899	-0.2287		0.061		-0.2389				-0.5694	-1.3322					-0.5992
WID:282225	WID:282225 || IMAGE:2515754 || MAP:22q11.21 || || LOC164580	0.7433	-1.7004			-1.937	-0.0683				0.0787					-0.8654					-1.0376
WID:191213	WID:191213 || IMAGE:2551027 || MAP:20q11.2- || BLCAP || bladder cancer associated protein	-0.092	-1.3624			-2.5813	-0.0836	-0.124	-0.0992	-0.4166	-0.3594	0.0058			-0.2989	-1.7236				-0.5668	-0.2238
WID:281958	WID:281958 || IMAGE:487170 || MAP:11p13 || DKFZP586H2 || CS box-containing WD protein=clone 23714 mRNA	-0.1797	-1.1398	0.3997		-2.2503	-0.5966	-0.6456	-0.0159	-0.9457	-0.4097		-0.1158		-0.5719	-1.5151			-0.5217	-1.2437	-0.2056
WID:187261	WID:187261 || IMAGE:45376 || MAP:18q21.1 || ACAA2 || acetyl-Coenzyme A acyltransferase 2 (mitochondrial 3-oxoacyl-Coenzyme A thiolase)		-1.3534	-0.4622	-0.6718	-2.4375			0.2145	-0.6067	-0.2714	-0.4588				-1.792		-0.3907	-0.8141	-0.3975	0.3664
WID:185933	WID:185933 || IMAGE:380797 || MAP:Xp11.2 || RBM3 || RNA binding motif protein 3	-0.3293	-0.8997		-0.4853	-3.174	-0.7851	-0.3041	-0.0671	-0.9091	-0.5397	-0.0533	-0.323	-0.1229		-1.8485		-0.1574	-0.712	-0.3325	0.2114
WID:187119	WID:187119 || IMAGE:377560 || MAP:11q23 || CD3D || CD3 delta=T cell surface glycoprotein	-0.2892	-0.7372	-0.4612	-0.2666	-0.671	-0.4393		-1.1719	-1.0281	-0.5839				-0.6072	-0.3256			-0.9449	-0.7458	-1.2545
WID:189895	WID:189895 || IMAGE:32812 || MAP:1p21-p13 || BCAS2 || breast carcinoma amplified sequence 2		-0.9354	-0.2801	-0.1626	-1.4444				-0.6662	-0.4277					-1.5333			-0.3166	-0.4857	-0.3834
WID:275667	WID:275667 || IMAGE:294397 || MAP:12q13.13 || DKFZP586A0 || DKFZP586A0522 protein		-1.0151			-1.4626	-0.5686			0.0054	-0.7317					-0.7117			-1.0045		-0.4035
WID:274571	WID:274571 || IMAGE:2441080 || MAP:15q25-q2 || ANPEP || alanyl (membrane) aminopeptidase (aminopeptidase N, aminopeptidase M, microsomal aminopeptidase, CD13, p150)					-1.2874	-0.4587			0.4708		-0.2367				-1.8374					-0.7016
WID:189489	WID:189489 || IMAGE:395898 || MAP: || || Unknown	-0.5594	-1.1606	-0.9841	-0.2821	-2.9271	-0.0908		-0.6539	-0.3158	-0.2854	-0.2178		-0.3373	-0.3788	-1.584		-0.1205	-0.7502	-0.0446	0.2683
WID:187105	WID:187105 || IMAGE:725968 || MAP:9q31.1 || TXNDC4 || thioredoxin domain containing 4 (endoplasmic reticulum)	-0.6677	-1.1438	0.0876	0.0548	-2.6179	-0.6989	-0.5034	-0.0806	-0.6073	-0.7136	-0.0788	0.0586	-0.3394		-2.1646		-0.3529	-0.2557	-0.4558	-0.9499
WID:282598	WID:282598 || P22597 || MAP: || || tissue inhibitor of metalloproteinase 1 (erythroid potentiating activity, collagenase inhibitor)	-0.2271	-1.0759		0.7672	-0.6862				-1.1504	-1.1007					-2.0809			0.9727		-1.0269
WID:186714	WID:186714 || IMAGE:772261 || MAP:6p21.3-p || MAPK14 || mitogen-activated protein kinase 14=p38 mitogen activated protein (MAP) kinase=mitogen-activated protein kinase 14		-0.8457	-0.2465	-0.3744	-2.0177	-0.6195	-0.7422	-0.5303		-0.7175	-0.2079		-0.3401		-0.9344				-0.8252	-0.3164
WID:278741	WID:278741 || IMAGE:1474390 || MAP:4q32.3 || FLJ31033 || hypothetical protein FLJ31033	-0.8756	-1.5693			-0.8874			-0.6752						0.1513	-1.1505				-0.6692	-1.086
WID:274856	WID:274856 || IMAGE:144802 || MAP: || || Homo sapiens transcribed sequences															-0.0815			-0.0342
WID:275038	WID:275038 || IMAGE:243524 || MAP:2p24.3-p || AAK1 || AP2 associated kinase 1	-0.1152	-0.9628			-1.2711			-0.9229	-0.5732	-0.4762	-0.2758	-0.3521	0.1561		-0.9369				-0.6875	-1.2904
WID:276787	WID:276787 || IMAGE:172785 || MAP:10p14 || LOC283070 || hypothetical protein LOC283070		-0.2868			-1.0359				-1.2061	-0.6442	-0.118				-0.775					-1.1373
WID:183980	WID:183980 || IMAGE:843398 || MAP:20p12 || BMP2 || bone morphogenetic protein 2		-0.9551	-0.2798	-0.2725	-1.8851		-1.1907	-0.3912	-1.0454	-1.3342		0.0226	0.1707		-1.2002		-0.8985	-0.1843
WID:190420	WID:190420 || IMAGE:2019011 || MAP:16q13 || MT3 || metallothionein 3 (growth inhibitory factor (neurotrophic))	-0.3123	-1.1727	-0.0066	-0.08	-2.3225	-0.4533		-0.3862	-0.6124	-0.4154		-0.1732			-1.7235		-0.3416	-0.4447		-0.381
WID:187623	WID:187623 || IMAGE:460106 || MAP:6q22.32 || ASM3A || acid sphingomyelinase-like phosphodiesterase	-0.3156	-1.6025	-1.1059		-1.7973	0.0701	-0.3968		0.1053	-0.1223			-0.5023		-1.6623			-0.4033		0.0382
WID:184034	WID:184034 || IMAGE:280507 || MAP:Xq26.1 || HPRT1 || hypoxanthine phosphoribosyltransferase 1 (Lesch-Nyhan syndrome)		-0.4628	-0.061	0.3189	-3.0088	-0.4643	-0.8825	0.0136	-1.1705	-0.5978	-0.3065	0.035	-0.4014		-1.5103		-0.7826	0.5719	-1.1679	-0.4572
WID:190062	WID:190062 || IMAGE:1455544 || MAP:18p11.21 || HCCA3 || hepatocellular carcinoma susceptibility protein	-1.7223	-0.0424	-1.2914	-0.9302	-1.4926	-0.4753		-0.4477	-1.0903	-0.6083	-0.4399			-0.3594	0.1487				-1.0058	-0.7957
WID:273853	WID:273853 || IMAGE:241705 || MAP:14q21-q2 || PYGL || phosphorylase, glycogen; liver (Hers disease, glycogen storage disease type VI)		-2.3902			-1.7943	-0.5088	-0.9173			-1.0984		-0.2645	-0.1494	-0.3963	-1.9667	-1.135	-0.7603		-0.526	0.7504
WID:280120	WID:280120 || IMAGE:123089 || MAP:6p21.1-p || SUPT3H || suppressor of Ty 3 homolog (S. cerevisiae)		-0.8256			-1.0054	-0.0042									-0.637
WID:184103	WID:184103 || IMAGE:83011 || MAP:Yp11.3 || RPS4Y || ribosomal protein S4, Y-linked	-0.6087	-2.3085	0.6592	0.7698	-1.5612	-1.2382	-1.3809	-0.5554	-1.1138	-1.1692	-0.4131	-0.2876		-0.1848	-2.625		0.0699	0.3925		0.0288
WID:189727	WID:189727 || IMAGE:1470151 || MAP:11q13.4 || GAB2 || GRB2-associated binding protein 2	-0.1248	-1.7853			-0.9308	-0.4667	-0.4649	-1.215	-0.6998	-0.6114		-0.697		-0.4249	-1.9468	0.4929		-1.0693	-0.1045	-0.2564
WID:186414	WID:186414 || IMAGE:204539 || MAP:3p21 || CCR2 || chemokine (C-C motif) receptor 2	-0.101	-1.5691	-0.3244	-0.3206	-1.1123	-0.2814		-0.7625	-0.9596	-0.4582		-0.3179		-0.3074	-1.4343			-0.5963	-0.2621	-0.9888
WID:184381	WID:184381 || IMAGE:51362 || MAP:1p22-p21 || GTF2B || general transcription factor IIB	-0.4963	-0.9894	-1.2412	-0.331	-2.5677	-0.0878	-0.1905	-0.2664	-0.2174	-0.2289	0.0819		-0.3762	-0.4064	-1.4224		-0.4466	-0.6008	-0.2177	0.4649
WID:277555	WID:277555 || IMAGE:855739 || MAP:15q21.3 || FLJ20136 || hypothetical protein FLJ20136		-1.0346			-1.0883						-0.1231			-0.3738	-1.1062					-0.6729
WID:186763	WID:186763 || IMAGE:824591 || MAP: || || Unknown	-0.0115	-0.2831	-0.3603	-0.1884	-3.1277	-0.4337	-0.6708	-0.1086	-0.1996	-0.4634	0.009	-0.1659	-0.1358	-0.5133	-1.3699	-0.4999	-1.3967	-0.4334	-2.1637	-1.1758
WID:191168	WID:191168 || IMAGE:2268515 || MAP:22q12.2 || NEFH || neurofilament, heavy polypeptide 200kDa		-1.0819	-1.4497		-0.6466					-0.2315	-0.4654				-0.4742		-0.7511	-0.3412		-0.1007
WID:186859	WID:186859 || IMAGE:841470 || MAP:15q24-q2 || CTSH || cathepsin H	-0.1591	-0.2693	0.0482	-0.2667	-1.1687	-0.9001	-0.7271	-0.8747	-1.3884	-0.823	-0.7243	-0.2894	-0.5415	-0.497	-1.4419			-0.7442	-0.6105	-0.9744
WID:186005	WID:186005 || IMAGE:813673 || MAP:Xq25 || HDGF || hepatoma-derived growth factor	-0.2562	-1.5636		0.5447	-3.2022	-0.4703	-0.1964	-0.1068	-0.7271	-0.4617	0.1604	0.3284	-0.5097	-0.6599	-2.325	0.1548		0.7465	-1.11	-0.1442
WID:188212	WID:188212 || IMAGE:2322277 || MAP:8q24.11 || TRAP25 || TRAP/Mediator complex component	-0.3828	-0.4601			-1.9115	-0.5508	-0.5647	-0.5157	-0.6426	-0.9851	-0.4058				-1.1253		-0.8529	-0.5686	-0.3161
WID:274834	WID:274834 || IMAGE:135766 || MAP: || || Homo sapiens transcribed sequences										-0.6148
WID:186616	WID:186616 || IMAGE:52629 || MAP:3p25.3 || CAMK1 || cam kinase I		-0.2413	-1.7181		-1.2921	-0.5519			-0.5203	-0.3995					-0.3781		-0.9575	0.0204		-0.0983
WID:274852	WID:274852 || IMAGE:130617 || MAP: || || Unknown						-1.0687												-0.1584
WID:278830	WID:278830 || IMAGE:1523546 || MAP:11p15.3 || C11orf15 || chromosome 11 open reading frame 15		-1.098			-1.5899	-0.4347		-0.5452	-1.0518	-0.5945	-0.3514				-1.4417				-0.6246	0.1105
WID:189789	WID:189789 || IMAGE:1636251 || MAP:9p12 || BAG1 || BCL2-associated athanogene	-0.2502	-0.5631			-1.8625	-0.699			-0.8104	-0.7719			-0.4905		-1.1848			0.4061	-0.2462	-0.3172
WID:279694	WID:279694 || IMAGE:52193 || MAP:8p21-p12 || NRG1 || Heregulin alpha=neu=glial growth factor 2=neuregulin 1		0.1431	-1.0164		-1.7044			-1.3948	-0.8301	-0.7794				-0.5029	-0.8074			-0.9754	0.3106	-0.7159
WID:277405	WID:277405 || IMAGE:32605 || MAP:1q22 || YAP || YY1 associated protein	0.0023	-0.8303		-0.4109	-2.3546	-0.4398		-0.1729		-0.7798	-0.1058				-0.793					-0.8362
WID:191374	WID:191374 || IMAGE:2557540 || MAP:14q24.1 || ERH || enhancer of rudimentary homolog (Drosophila)		-0.3437		-0.5004	-2.1167	-0.2676				-0.872					-0.7602				-0.5966	-0.2718
WID:184317	WID:184317 || IMAGE:154015 || MAP:16p11.2 || ITGAL || CD11A=Integrin, alpha L=LFA-1 alpha chain	-0.3425	-0.8444	-1.725	-0.4072	-2.1815	-0.7292	-0.4506	-0.76	-0.7736	-0.9314	-0.4643	-0.1133	0.3677	-0.508	-0.9677		-0.0333	-0.7264		-0.1433
WID:185666	WID:185666 || IMAGE:487761 || MAP:5q31 || TCERG1 || transcription elongation regulator 1 (CA150)	-0.2692	-0.4216	-0.0767	-0.1712	-2.5175	-0.8166	-1.141	-0.1952		-0.9955					-1.181		-0.363	-0.4785	-0.8424
WID:185307	WID:185307 || IMAGE:363055 || MAP:2p14-p13 || ADD2 || adducin 2 (beta)=63 kda isoform=membrane skeleton protein	-0.072	-0.6941	-0.629	-0.524	-1.7661	-0.229	-0.5065	-0.9456	-0.8304	-0.791	-0.3374		-0.3325	-0.5337	-1.7138			-0.686	-0.5989	-0.0669
WID:279164	WID:279164 || IMAGE:1536236 || MAP:16q13 || FLJ13154 || hypothetical protein FLJ13154		-0.8611			-2.1701						0.1918				-1.0645				0.0722	0.1699
WID:278124	WID:278124 || IMAGE:155227 || MAP:16p11.2 || TUFM || Tu translation elongation factor, mitochondrial		-0.2139			-1.7051	-0.3196					0.1831				-1.3909
WID:189971	WID:189971 || IMAGE:825771 || MAP:8q21.2 || CPNE3 || copine III		-0.9905	-1.2743	-0.7273	-1.5255	-0.2069			-0.0522	-0.6254					-1.4604			-0.4047		-0.1465
WID:278104	WID:278104 || IMAGE:145743 || MAP:17q21.2 || CRK7 || CDC2-related protein kinase 7		-0.2149			-2.0058						0.2351				-1.0801					-0.4423
WID:187250	WID:187250 || IMAGE:51817 || MAP:22q12 || MFNG || manic fringe homolog (Drosophila)		-0.496	-0.1569	-0.5204	-1.593	-0.5637		-0.6386	-0.9213	-0.5848		-0.4271			-0.2402	-0.5889	-0.4853	-0.7635	-0.7721	-1.1382
WID:187195	WID:187195 || IMAGE:21899 || MAP:7q22-q31 || SRPK2 || SRPK2=SFRS protein kinase 2		-1.1526	-0.0411	-0.0832	-2.8296	-0.3424	-0.2903	0.2751	-0.0878	-0.5577	0.1195		-0.0965		-2.3074		-0.2925	-0.5265	-1.2457	-0.9346
WID:274350	WID:274350 || IMAGE:1639640 || MAP: || || Homo sapiens transcribed sequence with weak similarity to protein pir:A45973 (H.sapiens) A45973 trichohyalin - human	-0.1279	-0.9079			-1.4727		-0.7715	-0.3317	-0.4358		-0.7673	-0.5762		-0.2497	-0.5338			-0.4374	-0.6911	-0.9785
WID:276018	WID:276018 || IMAGE:591095 || MAP:1q32.1 || NUCKS || similar to rat nuclear ubiquitous casein kinase 2	-0.0239	-0.5081			-1.4695	-0.5562			-0.9322			-0.2244			-1.4021				-0.3436
WID:185566	WID:185566 || IMAGE:896949 || MAP:5q13.3-q || HMGCR || 3-hydroxy-3-methylglutaryl-Coenzyme A reductase		-1.0032	-0.1533	0.0347	-2.3556	-0.2407		-0.0926		-0.7021					-1.8457		-0.0807			-0.0251
WID:274986	WID:274986 || IMAGE:292834 || MAP:4 || HP43.8KD || HP43.8KD protein		-0.6052			-1.6267	-0.2607									-0.7395					-0.4588
WID:281093	WID:281093 || IMAGE:1839226 || MAP: || || Homo sapiens transcribed sequence with moderate similarity to protein sp:Q08379 (H.sapiens) GG95_HUMAN Golgin-95	-0.1088	-0.5803	-1.4441		-1.2257										-1.0197					-0.7838
WID:187481	WID:187481 || IMAGE:199833 || MAP:21q22.2 || DSCR3 || Down syndrome critical region gene 3		-0.8988		-0.5458	-2.0213	-0.3494		-0.7543	-0.7454	-0.2191	-0.699				-1.0632			-0.4838	-0.244	0.2982
WID:189376	WID:189376 || IMAGE:813490 || MAP:12q24.1 || CORO1C || coronin, actin binding protein, 1C	-0.3222	-1.6615	-0.4752	-0.3798	-1.3	-0.6464	-0.443	-0.6521	-0.5284	-0.4451	-0.439			-0.4609	-1.479			-0.6736	-0.3266	-0.1737
WID:185684	WID:185684 || IMAGE:878798 || MAP:15q21-q2 || B2M || beta-2-microglobulin	-0.9984	-0.4461	0.3905	1.4586	-3.0839	-1.0416	-1.3706	-1.1973	-1.4143	-1.4634	-0.8879	-0.0939	1.5436	-1.3869	-1.2657	-0.3082	-0.2196	0.4233	-1.3115	1.0869
WID:191256	WID:191256 || IMAGE:2224726 || MAP: || || CXCR3=G protein-coupled receptor 9=CKR-L2=chemokine receptor for Mig and IP-10 on activated T lymphocytes	-0.2401	-0.678			-1.3387						-0.2				-0.8316				-0.3315
WID:187142	WID:187142 || IMAGE:884438 || MAP:2q31 || NFE2L2 || nuclear factor (erythroid-derived 2)-like 2	-0.0206	-1.683	-0.0898	-0.1176	-2.3874	-0.2335	-0.3359	0.2904	-0.2398	-0.1892	-0.5983	0.0629		-0.239	-2.6363		-0.8054	-0.9238	-0.8536	0.1406
WID:183962	WID:183962 || IMAGE:430614 || MAP:7q31-q34 || BPGM || 2,3-bisphosphoglycerate mutase		-1.0722	-0.293	-0.7183	-1.4162	-0.4715				-0.6443					-1.2165		0.0214
WID:185261	WID:185261 || IMAGE:789383 || MAP:10p11.21 || CREM || cAMP responsive element modulator	-0.3557	-1.1167	-1.0456	-0.373	-2.35	-0.2546	-0.2536		-0.4743	-0.3354	0.0606		-0.4488		-1.9054	-0.081		-0.2609	-0.4892	-0.0878
WID:187161	WID:187161 || IMAGE:755599 || MAP:11p15.5 || IFITM1 || interferon induced transmembrane protein 1 (9-27)		-0.9339	0.1064	0.1332	-1.6931	-1.0468		-1.9181	-1.1447	-1.2103	-0.5353		0.0695		-1.4034		0.1631	-0.1375		-0.5385
WID:190450	WID:190450 || IMAGE:2057973 || MAP:6p21 || CCND3 || cyclin D3	-0.6607	-0.9801	-0.7113	-0.6088	-1.1926	-0.6234		-0.5672	-0.5853	-0.5302	-0.5329	-0.8216		-0.2256	-0.7974			-0.7469	-1.1315	-1.2878
WID:282312	WID:282312 || IMAGE:2546786 || MAP:12q13 || RPL41 || ribosomal protein L41	-0.043	-0.6055	0.6063	0.3411	-2.9175	-1.366	-0.2532	-0.4693	-1.4389	-0.5316	-1.4872	-0.1325	0.986	-1.4629	-0.3769	-1.1404		0.7082	-1.5758	-0.3933
WID:186890	WID:186890 || IMAGE:758365 || MAP:12q13-q1 || OS4 || conserved gene amplified in osteosarcoma		-0.5376		-0.1122	-1.9599	-0.4409	-0.4323	-0.5394	-1.321	-0.6453				-0.6047	-0.9272		-0.6742	-0.6672	-0.6474	-0.235
WID:281602	WID:281602 || IMAGE:2298080 || MAP:2q22.3 || KYNU || kynureninase (L-kynurenine hydrolase)		-0.0664			-1.0509										-0.6858
WID:185590	WID:185590 || IMAGE:240651 || MAP:Xp11.2 || UTX || ubiquitously transcribed tetratricopeptide repeat gene, X chromosome		-0.5828	-0.2528	-0.2749	-2.077			-0.1453							-1.2415		0.1303
WID:184267	WID:184267 || IMAGE:300103 || MAP:17q21 || NAGLU || N-acetylglucosaminidase, alpha- (Sanfilippo disease IIIB)		-1.1037	-0.158	-0.2804	-0.7435	-0.3858		-0.4257	-0.6183						-1.4943		-0.5435	-0.3531	-0.5263
WID:279815	WID:279815 || IMAGE:1323636 || MAP:5q35 || MGAT1 || mannosyl (alpha-1,3-)-glycoprotein beta-1,2-N-acetylglucosaminyltransferase	0.1672	-2.1489	0.6806	-0.0314	-1.8495	0.0429	-1.0887	0.0844	-0.8676	-0.4992			0.1791		-1.6501			0.1244	-1.1947	-0.9207
WID:191465	WID:191465 || IMAGE:31169 || MAP:7q31.2-q || CAPZA2 || capping protein (actin filament) muscle Z-line, alpha 2	-0.1318	-1.6975	-0.1899		-2.8825		-0.0989	-0.0825	-0.2667	-0.1773			0.5182		-2.1586		-0.91	-0.3053	-1.2511	0.2333
WID:273994	WID:273994 || IMAGE:685516 || MAP:3q26.2-q || GPCR1 || putative G protein-coupled receptor	-0.3411	0.1858			-1.6272	-0.5462	-0.7285		-0.9548	-1.1362	-0.2203				-1.0355
WID:190999	WID:190999 || IMAGE:2405864 || MAP:Xq28 || EMD || emerin (Emery-Dreifuss muscular dystrophy)	-0.1159	-1.076	-0.2642	-0.4304	-1.1893	-0.5279		-0.5493	-0.879	-0.1945				-0.5209	-1.0391			-0.1805	-0.6336	-0.8828
WID:186923	WID:186923 || IMAGE:38763 || MAP:1q42-q43 || RAB4A || SPHAR=Cyclin related protein		-0.9443	-0.3702	-0.7815		-0.2438			-0.4251	-0.638			-0.5169		-1.3924			-0.8791		-0.3607
WID:186953	WID:186953 || IMAGE:194161 || MAP:19q13.2 || CAPN12 || calpain 12		-1.5724	-0.8884	0.8066	-1.8151		-0.5948	-0.3143	-0.3686	-0.2441	-0.5446		0.1291		-1.6114	-0.5968	-1.1004	0.9272		1.3026
WID:188856	WID:188856 || IMAGE:855547 || MAP:6p21.3 || HLA-DRB3 || major histocompatibility complex, class II, DR beta 3	-0.4898	-0.1412	-0.1773	0.9826	-1.4321	-1.4705	-0.476	-1.062	-1.1604	-1.1969	-0.6474	-0.5169	-0.474	-0.3997	-0.8088	-1.1183	-1.3591	-0.135	-0.1647	-1.2918
WID:275896	WID:275896 || IMAGE:773455 || MAP:9q32 || FLJ20457 || hypothetical protein FLJ20457		-0.1634			-1.4213	-0.4062			-0.0969	-0.378					-1.1281
WID:184812	WID:184812 || IMAGE:795296 || MAP:5q13.3-q || CCNH || Cyclin H=complexes with cdk7 to form a component of TFIIH that regulates early transcriptional initiation and c-myc=component of CAK (cdk activating complex)		-1.0828	-0.3059	-0.645	-1.4959	0.3069		-0.4167	-0.502	-0.4455	-0.4094				-1.6775			-0.3374		-0.639
WID:189955	WID:189955 || IMAGE:294196 || MAP:12q24 || LNK || lymphocyte adaptor protein	0.0925	-0.3182		-0.0278	-1.5878	-0.4202		-0.8858	-0.9959	-0.4572					-1.4167			-0.3569	-0.6275
WID:277000	WID:277000 || IMAGE:277732 || MAP:1q44 || ELYS || ELYS transcription factor-like protein TMBS62		-0.3048			-1.188	-0.1176									-0.7778
WID:184536	WID:184536 || IMAGE:166199 || MAP:11q13 || ADRBK1 || adrenergic, beta, receptor kinase 1		-0.8854	-0.236	-0.7808	-1.3356	-0.5103		-0.2832	-0.7057	-0.6993					-0.9556		-0.7772	-0.5652
WID:190309	WID:190309 || IMAGE:1858620 || MAP:8p23 || DEFA4 || defensin, alpha 4, corticostatin		-1.2487	-1.5755		-1.1972					-0.1577	-0.4317				-0.5916		-0.7524	-0.4209	0.0664	0.0101
WID:185787	WID:185787 || IMAGE:25499 || MAP:3q21.3 || DKFZp564A1 || hypothetical protein DKFZp564A176	-0.1113	-1.1454	-0.0129	-0.1537	-1.9416	-0.3559	-0.4312	-0.3907	-0.9625	-0.6431	-0.413				-1.2558			-0.3646	-0.5606	-0.9631
WID:279891	WID:279891 || IMAGE:712492 || MAP:14q32 || PPP2R5C || protein phosphatase 2, regulatory subunit B (B56), gamma isoform	-0.6007	0.2209			-2.7145	-0.801	-0.6153	-0.828	-0.8809	-0.8628			0.6564		-0.7335		-1.2911	-1.5446	-0.8401	0.5296
WID:187270	WID:187270 || IMAGE:773637 || MAP:1p34.1 || MKNK1 || MAP kinase-interacting serine/threonine kinase 1		-0.842	0.0517		-1.6983										-0.771				-0.6502
WID:281966	WID:281966 || IMAGE:84730 || MAP:20q11.23 || LBP || Lipopolysaccharide binding protein (LBP)		-0.8812			-1.2319	-0.1986									-0.632
WID:282440	WID:282440 || IMAGE:2577189 || MAP:16p13.3 || MRPS34 || mitochondrial ribosomal protein S34		-1.2401	-0.1562	-0.4559	-1.4634	-0.4621	0.0377	-0.5088	-0.3309	-0.2318					-1.5874		0.2231	-0.6954		-0.2291
WID:281167	WID:281167 || IMAGE:1897592 || MAP:Xp22.2-p || EIF2S3 || eukaryotic translation initiation factor 2, subunit 3 gamma, 52kDa		-0.4117			-1.2477			-0.9624	-0.8053	-0.6204				-0.5461	0.0137
WID:275893	WID:275893 || IMAGE:566421 || MAP:8q11 || NCOA6IP || nuclear receptor coactivator 6 interacting protein	-0.0311	-0.8143			-2.8952	-0.3897	-0.9433	-0.1875		-0.8804	0.2106	-0.3178			-1.9341					0.2035
WID:188024	WID:188024 || IMAGE:781057 || MAP:7q31 || DNAJB9 || DnaJ (Hsp40) homolog, subfamily B, member 9	0.0362	-1.5986	-0.7672	-0.6597	-2.5548	0.0687	-0.1462		-0.0838	-0.1794		0.1298	-0.4883		-2.3409	-0.4905		-0.7763	-0.2541	0.1613
WID:280644	WID:280644 || IMAGE:1456987 || MAP:6p21.32 || PRR3 || proline-rich polypeptide 3		-0.2807			-1.7427	-0.1724					0.0033				-0.7741
WID:281852	WID:281852 || IMAGE:1948122 || MAP:11p11.2 || FLJ10450 || hypothetical protein FLJ10450		-0.5677			-1.6146	0.0496					0.1736				-1.079
WID:274587	WID:274587 || IMAGE:2449758 || MAP: || || Homo sapiens transcribed sequence with strong similarity to protein ref:NP_005188.1 (H.sapiens) checkpoint suppressor 1 [Homo sapiens]		-1.8423			-0.7387		-0.4673		-0.6183	-0.0669					-0.6489				0.1509	-0.9022
WID:278456	WID:278456 || IMAGE:773308 || MAP:18q21.1 || LOC115106 || hypothetical protein BC014003		-0.2231			-1.201										-0.3535
WID:277407	WID:277407 || IMAGE:32812 || MAP:1p21-p13 || BCAS2 || breast carcinoma amplified sequence 2			-0.3381	-0.4506	-3.1501	-0.655	-1.0527	-0.9324	-0.8478	-0.4118	0.0742		-0.2739	-0.2169	-1.8557		0.309	-0.2278		-0.0764
WID:280523	WID:280523 || IMAGE:713288 || MAP:12q23.1 || METAP2 || methionyl aminopeptidase 2					-1.7424	-0.2724					0.2395				-0.5945
WID:184555	WID:184555 || IMAGE:813712 || MAP:1p13.2 || ATP5F1 || ATP synthase, H+ transporting, mitochondrial F0 complex, subunit b, isoform 1	0.0827	-0.7642	0.0375	0.1539	-2.6597	0.4218	-0.5041	-0.3866	-0.448	-0.52	-0.3086	0.2666	0.0256	-0.6979	-1.5296	-0.9326		-0.5596	-1.2283	-0.2786
WID:277363	WID:277363 || IMAGE:486102 || MAP:12q23 || ELK3 || ELK3, ETS-domain protein (SRF accessory protein 2)	-0.3129	-0.0754			-2.5052	-0.4113	-0.6118		-0.6331	-0.6544					-1.0533				-0.7633	-0.5968
WID:190417	WID:190417 || IMAGE:2018820 || MAP:19q13.12 || LRP3 || low density lipoprotein receptor-related protein 3	-0.2874	-0.5339	-0.6002	-0.0005	-2.7572	-0.3552	-0.3695	-0.369	-0.3162	-0.5939	-0.4051			-0.4799	-1.4928		-0.1641	-0.4643		0.0735
WID:282451	WID:282451 || IMAGE:2578130 || MAP: || || Unknown		-0.9509	-0.0432		-1.4044	-0.5157				-0.4299	-0.0391				-1.2956			-0.7127		-0.2293
WID:191453	WID:191453 || IMAGE:26366 || MAP:15q15 || GRP58 || glucose regulated protein, 58kDa	-0.2135	-1.198			-2.9851	-0.391	-0.4261	-0.2393	-0.7939	-0.169	-0.2331	0.3398	-0.0247	-0.683	-2.2051	-0.1611	-0.32	-0.2453	-0.6347	0.5451
WID:186551	WID:186551 || IMAGE:138139 || MAP:21q22.2 || HMGN1 || high-mobility group nucleosome binding domain 1	-0.1251	1.2656	0.3286	0.0796	-3.6947	-0.8322	-0.9541	-0.4047	-1.2136	-1.1643	-0.6175	-0.4987	-0.0093	-1.46	-0.0847	-0.6547	-0.5783	-0.4825	-1.7221	0.067
WID:186025	WID:186025 || IMAGE:40887 || MAP:7p22 || LFNG || lunatic fringe homolog (Drosophila)	0.0299	-2.4953	0.1019	-0.3538	-3.3189	-0.1139	0.0307	0.1198	0.036	-0.2748	0.1021	1.0164	-0.6549	-0.5081	-3.5016	-0.7242	0.0168	-1.014	0.178	1.7735
WID:280336	WID:280336 || IMAGE:729509 || MAP:Xq28 || VBP1 || Prefoldin subunit 3=chaperone that delivers unfolded proteins to cytosolic chaperonin=VHL binding protein-1		-1.1403			-2.9626	0.2685		0.2612	0.1981	0.1512	0.1809			-0.4207	-2.1175			-0.6683		-0.2637
WID:189332	WID:189332 || IMAGE:813756 || MAP:Xp22.31 || AP1S2 || adaptor-related protein complex 1, sigma 2 subunit	0.1236	-2.206		-0.986	-3.477	-0.5337	-0.4908	-0.1201	-0.2724	-0.6217	0.2153	0.2916	0.3524	-0.5491	-3.1809	-0.2179	0.1189	-1.1549	0.5608	1.9105
WID:184917	WID:184917 || IMAGE:782835 || MAP:13q14.1 || FOXO1A || forkhead box O1A (rhabdomyosarcoma)	-0.4277	-0.0419	-0.2631	-0.9002	-2.3893	-0.7386		-0.237	-0.7617	-0.6204	-0.3529				-0.9667		-0.2421	-1.1457	-0.3509	-0.2176
WID:184894	WID:184894 || IMAGE:809603 || MAP:2q35-q36 || PTMA || prothymosin, alpha (gene sequence 28)	-0.1294	-0.134	0.3552	-0.1368	-2.6891	-0.6426	-0.9742	-0.3693	-1.5158	-1.0146	-0.2651	-0.5019			-0.8591		-0.1289	-0.1544	-1.6721	-0.1209
WID:274142	WID:274142 || IMAGE:84403 || MAP: || || Unknown				-0.2292													-1.3627	-0.1699
WID:278822	WID:278822 || IMAGE:1518280 || MAP:10q26.3 || MDS026 || uncharacterized hematopoietic stem/progenitor cells protein MDS026		-0.2206			-1.178										-0.3627
WID:187116	WID:187116 || IMAGE:153355 || MAP:17q11-q2 || CCL3 || LD78 beta=almost identical to MIP-1 alpha=chemokine	-0.6002	-1.385	0.0932	0.2792	-1.6076	-0.5659		-1.0827	-0.7527	-0.4505	-0.6991				-1.6946			-0.1503		-0.6598
WID:279704	WID:279704 || IMAGE:365681 || MAP:10p15 || GATA3 || GATA-3=T-cell specific transcription factor		-0.8172			-1.7606	-0.3345									-0.9315					-0.1519
WID:184174	WID:184174 || IMAGE:320763 || MAP:2q31 || SP3 || Sp3 transcription factor		-0.9356	-0.4726	-0.4956	-1.2291	-0.2912				-0.5604					-0.9207
WID:185808	WID:185808 || IMAGE:742143 || MAP:11q13 || CD5 || CD5 antigen (p56-62)	-0.33	-0.7397	-0.0799		-1.78	-0.486	-0.4118		-0.3974	-0.4655	-0.3864				-0.9795		-0.4875	-0.6119		-0.6592
WID:187922	WID:187922 || IMAGE:786673 || MAP:22q13.1 || || LOC150311	-0.1221	-0.8472	-0.5083	-0.7424	-1.902	-0.6698	-0.6981	-0.2984		-0.6489	-0.2881			-0.4182	-0.7339		-0.5911	-0.6537	-0.8137	-0.7637
WID:276977	WID:276977 || IMAGE:277414 || MAP:16q22-q2 || MAF || v-maf musculoaponeurotic fibrosarcoma oncogene homolog (avian)		-0.0751			-2.3108					-1.2152					-0.2944	-0.1309			-1.2315	-0.572
WID:184815	WID:184815 || IMAGE:701751 || MAP:7q22.1 || CUTL1 || cut-like 1, CCAAT displacement protein (Drosophila)	-0.3946	-1.3146	-0.4216	-0.2969	-0.9237	0.2896				-0.5743					-1.2516				-0.5547
WID:185522	WID:185522 || IMAGE:431397 || MAP:18q12.1 || GALNT1 || UDP-N-acetyl-alpha-D-galactosamine:polypeptide N-acetylgalactosaminyltransferase 1 (GalNAc-T1)		-0.7712	-0.096	-0.3364	-1.2438										-1.0859		-0.3124
WID:281868	WID:281868 || IMAGE:1734348 || MAP:16q13 || GNAO1 || guanine nucleotide binding protein (G protein), alpha activating activity polypeptide O		0.1775			0.5024										0.0662			-2.03
WID:189698	WID:189698 || IMAGE:827181 || MAP:5q34-q35 || MAT2B || methionine adenosyltransferase II, beta	-0.4069	-0.1153	-0.2955	0.117	-2.4264	-0.6807	-0.9318	-1.2147	-1.6383	-0.9241			0.147	-0.6803	-0.5065		-1.443	-0.7606	-0.8832	-0.0687
WID:185279	WID:185279 || IMAGE:206795 || MAP:17p || ASGR2 || asialoglycoprotein receptor 2	-0.492	-1.412	-0.3344	-0.444	-0.93	-0.4304	-0.4576	-0.3825		-0.8693	-0.1844				-1.3655		-0.6219	-0.55
WID:274433	WID:274433 || IMAGE:1732595 || MAP:12q13 || KRTHB5 || keratin, hair, basic, 5		0.5228	-0.7255		1.1187	-1.1883		-1.9903	-2.7163	-1.5001		-0.2582	-0.2753	-0.7012	0.7296			-1.3187	0.2621
WID:279243	WID:279243 || IMAGE:1571451 || MAP: || || Unknown		-0.5433			-1.5407	-0.5483		-0.8584	-0.8291	-0.6739	-0.3543			-0.2436	-0.6823			-0.6018	-0.6233
WID:187731	WID:187731 || IMAGE:770704 || MAP:2q12-qte || NCL || nucleolin	-0.1696	-1.1755	0.0496	-0.3521	-2.2857	-0.261	-0.7358	-0.4113	-0.5804	-0.3701	-0.1846	-0.0834	-0.6391	-0.5168	-1.5898			-0.9064	-0.6012	0.0566
WID:279766	WID:279766 || IMAGE:665404 || MAP:13q14 || P2RY5 || purinergic receptor P2Y, G-protein coupled, 5		-0.8045			-0.6762	-0.5811	0.1684				-0.5373				-1.3006					-0.8964
WID:274780	WID:274780 || IMAGE:2566892 || MAP:19q13.2- || NUCB1 || nucleobindin 1	-0.138	-1.5629			-1.6248	-0.5424	0.0365	-0.3062	-0.283	-0.0787	-0.213		0.1003	-0.3374	-1.507				0.167	0.4914
WID:274880	WID:274880 || IMAGE:131824 || MAP:11q24-q2 || RICS || Rho GTPase-activating protein			-0.582
WID:185504	WID:185504 || IMAGE:769552 || MAP:19q13.4 || LENG4 || leukocyte receptor cluster (LRC) member 4		-1.3991	-0.1691		-1.4498	-0.1634		-0.4594		-0.4436	-0.5555				-1.7938		-0.3924	-0.0598	-0.4123	-0.23
WID:191082	WID:191082 || IMAGE:2504022 || MAP:7p12 || GBAS || glioblastoma amplified sequence		-0.681		-0.3973	-2.6113	0.1255	-0.157			-0.413		0.2981			-1.6873	-0.2339	-0.4662	-0.3605	-1.0435
WID:281584	WID:281584 || IMAGE:2273381 || MAP:6p21.31 || C6orf69 || chromosome 6 open reading frame 69		-0.1686			-1.507	-0.2303									-0.5894
WID:278866	WID:278866 || IMAGE:1555863 || MAP:14q32.32 || || LOC145609		-0.4465			-2.7047	-0.5571	-0.368			-0.6101					-0.7707					-0.0345
WID:278945	WID:278945 || IMAGE:1598739 || MAP:17 || F-LANa || carcinoma related gene		-0.4121			-1.8355	-0.1295									-0.5815
WID:278982	WID:278982 || IMAGE:1613449 || MAP:4q25 || SEC24B || SEC24 related gene family, member B (S. cerevisiae)		-0.7837			-1.1415			-0.1727	-0.2233	-0.2032	-0.6722			-0.5138	-1.5308				-0.704
WID:191390	WID:191390 || IMAGE:2565316 || MAP: || || Homo sapiens transcribed sequence with moderate similarity to protein pir:A32800 (H.sapiens) A32800 chaperonin GroEL precursor - human	0.6446	-1.2513	0.785	-0.6863	-3.409	0.3129	-0.1007	-0.2078	-0.2722	0.283	-0.5996	0.6845	-0.9448	-0.4128	-2.0448	-1.5197		-0.2236	-1.5569	0.3982
WID:186445	WID:186445 || IMAGE:898148 || MAP:15q26.1 || IQGAP1 || IQ motif containing GTPase activating protein 1	-0.4176	-1.7337	-0.0248	0.0497	-2.6024	-0.6466	-0.2259	-0.6759	-0.5533	-0.6379	-0.3404	-0.299	0.3154	-0.5727	-2.3099	-1.3045	0.2224	-0.1348	-0.082	0.2568
WID:187423	WID:187423 || IMAGE:725395 || MAP:11q12 || UBE2L6 || ubiquitin-conjugating enzyme E2L 6	-0.3048	-0.9829		0.0168	-1.2196	-0.5055		-0.838	-0.8922	-0.6809		-0.3775		-0.5571	-1.3104			0.2733	-1.0013	-0.5217
WID:273665	WID:273665 || IMAGE:229856 || MAP:1p13.2 || CEPT1 || choline/ethanolaminephosphotransferase		-0.6017			-2.03	-0.3933				-0.4357	-0.2884	-0.1023	-0.1137	-0.2684	-0.5442	-1.0605			-0.4663	-1.5047
WID:279402	WID:279402 || IMAGE:1631391 || MAP:11p11.2 || LOC143677 || hypothetical protein LOC143677		-0.8339	-0.7938		-1.5015	-0.3593			-0.9508	-0.6684	-0.3579				-0.5321			-0.1812	-0.8774	0.2867
WID:184433	WID:184433 || IMAGE:276547 || MAP:19p13.2 || DNMT1 || DNA (cytosine-5-)-methyltransferase 1		-0.9134	-1.296	0.0284	-2.8662	-0.1727		-0.8507	-0.708	-0.4696	-0.0942		-0.0706	-0.1452	-1.2296		-0.899	-0.4054	-0.2818	-0.1083
WID:282210	WID:282210 || IMAGE:2512137 || MAP:8q22.3 || OAZIN || ornithine decarboxylase antizyme inhibitor		-0.1578	-0.4251		-1.4852	-0.4797			-1.0467	-0.7588					-1.1188					-0.1681
WID:185825	WID:185825 || IMAGE:47559 || MAP:3p24-p22 || RAB5A || RAB-5A=GTP-binding protein		-1.6097	-1.4876	-0.2918	-2.7266	-0.2639	-0.3114	-0.321	0.0316	-0.3864	-0.2955		0.433	-0.3917	-1.9734		-0.9196	-0.3204	-0.2659	0.9056
WID:276808	WID:276808 || IMAGE:266295 || MAP:1p36.11 || LOC90529 || hypothetical protein LOC90529		0.214	-3.9288		0.5727				-1.3595		0.3046			-0.1188	0.2808
WID:188502	WID:188502 || IMAGE:711680 || MAP:7p13-p11 || ZNFN1A1 || Ikaros=LyF-1=hIk-1=zinc finger protein, subfamily 1A, 1		-0.1479	-1.5269	-0.9087	-1.7933	-0.5737		-0.6811	-0.4897	-0.9772	-0.6236		1.0791	-0.5515	-0.3366			-1.2812	-1.097	-0.9427
WID:281863	WID:281863 || IMAGE:1284336 || MAP:12p12-p1 || KLRG1 || Killer cell lectin-like receptor subfamily G member 1=type II integral membrane glycoprotein similar to C-type animal lectins=Mast cell function associated antigen=		-1.5167			-1.3003	0.5371									-0.8334	-1.208				-0.1917
WID:186422	WID:186422 || IMAGE:782800 || MAP:19q12-q1 || UQCRFS1 || ubiquinol-cytochrome c reductase, Rieske iron-sulfur polypeptide 1	0.0781	-1.2737	0.3933	-0.241	-2.1333	-0.237	-0.4347	-0.2617	-0.5761	-0.2119				-0.3292	-1.518			-0.4288	-0.8609	-1.1157
WID:185260	WID:185260 || IMAGE:854760 || MAP:17 || || Homo sapiens clone TCCCTA00211 mRNA sequence	-0.1377	-1.3625	0.1427	-0.1413	-3.2709	-0.3409	-0.2298	0.1128	-0.0713	-0.4864	0.009	0.3586	-0.0493	-0.7355	-3.0188	-0.8276	-0.7212	-0.7601	-0.5577	0.7217
WID:189827	WID:189827 || IMAGE:1604703 || MAP:6p21.3 || HLA-F || major histocompatibility complex, class I, F	-0.6168	-0.9893	0.0713	0.8124	-1.7358	-0.7196	-0.981	-1.1724	-1.274	-1.0882	-0.6584	-0.6058	0.3941	-0.8793	-0.6112	0.5841		0.3439	-1.3808	-0.4898
WID:282231	WID:282231 || IMAGE:2516036 || MAP:10q25 || ABLIM1 || actin binding LIM protein 1		-0.4792			-1.657	-0.5903				-0.8259	-0.2279				-0.5229
WID:275654	WID:275654 || IMAGE:132165 || MAP:10q24.33 || MGC27171 || hypothetical protein MGC27171	-0.0403	-0.6191			-0.8807	-0.5187			-0.8824				0.0059		-1.5311				-0.5298	-0.7733
WID:191336	WID:191336 || IMAGE:2509539 || MAP:19p13.3 || FUT3 || fucosyltransferase 3 (galactoside 3(4)-L-fucosyltransferase, Lewis blood group included)	-0.52	-0.4			-1.1601	-0.5646		-1.4618	-0.7955	-0.1807					-0.6124			-0.0394	-0.5815	-0.6176
WID:187925	WID:187925 || IMAGE:813698 || MAP:13q22.2 || SPRY2 || sprouty homolog 2 (Drosophila)		0.0611			-1.7892					-0.44	-0.0188				-1.4389			0.1802
WID:184955	WID:184955 || IMAGE:236282 || MAP:Xp11.4-p || WAS || WASP=Wiskott-Aldrich syndrome protein	-0.46	-1.2252	-0.9516	-0.3847	-0.818	-0.6332	-0.6886		-0.7071	-0.5776			-0.3825		-1.0248			-0.6144	-0.3043	-0.5545
WID:277176	WID:277176 || IMAGE:322192 || MAP:4p13-p12 || FLJ20273 || RNA-binding protein		-1.2204			-0.8058	-0.7633									-0.7482				-0.2961	0.028
WID:279640	WID:279640 || IMAGE:272637 || MAP:15q14 || SNAP23 || synaptosomal-associated protein, 23kDa		-0.0391			-2.8018	-0.525		-0.5309	-0.745	-0.81	-0.0533				-0.9704					-0.2026
WID:184950	WID:184950 || IMAGE:884790 || MAP:22q11.21 || ZNF74 || zinc finger protein 74 (Cos52)		-2.4566	-0.4186	-0.1047	-1.4751	-0.553	-0.3756	-0.9563	-0.5719	-0.5432	-0.668	-0.2366	-0.0043	0.0152	-1.8959			-0.6717	-0.0724	-0.4441
WID:275140	WID:275140 || IMAGE:325365 || MAP:12q21.1 || HRB2 || HIV-1 rev binding protein 2		-1.4467		0.375	-2.13	-0.4152			-0.5386	-0.5353	0.1289			-0.3056	-1.6976				-0.064	0.2477
WID:189383	WID:189383 || IMAGE:726558 || MAP:5q23 || CSNK1G3 || casein kinase 1, gamma 3		-0.3878	-0.3991		-1.2578										-0.6577
WID:188220	WID:188220 || IMAGE:668582 || MAP:Xq25-q26 || SH2D1A || SAP=SH2D1A=DSHP=Duncan's disease SH2 protein=xlp gene=X-linked lymphoproliferative disorder gene	-0.5273	-0.8588	-0.8771	-0.3346	-1.6135	-0.3887			-0.5133	-0.3379				-0.5541	-1.0033		-0.2949	-0.6452	-0.602	-0.4323
WID:276705	WID:276705 || IMAGE:155936 || MAP:1q32.1 || PPP1R15B || protein phosphatase 1, regulatory (inhibitor) subunit 15B		-0.3365													-0.7562				-1.0745
WID:185893	WID:185893 || IMAGE:727192 || MAP:16q22.2 || NFATC3 || NFAT4=NFATc3=NFATx=nuclear factor of activated T-cells, cytoplasmic, calcineurin-dependent 3	-0.4465	-0.5436	-1.11	-0.4123	-2.3085	-0.6041		-0.7687	-0.7554	-0.3289	-0.3625		0.1787		-0.9325		-0.6562	-0.9267	0.0197	0.166
WID:191194	WID:191194 || IMAGE:2491618 || MAP:14q23.1 || PPM1A || protein phosphatase 1A (formerly 2C), magnesium-dependent, alpha isoform	0.0218	-1.2064	-1.0096	-0.708	-1.943	-0.1692	-0.2966	-0.3157	-0.4087	-0.1923			-0.4122	-0.2938	-1.224			-0.8864	-1.2013	0.1583
WID:281804	WID:281804 || IMAGE:788672 || MAP:19q13.4 || CNOT3 || CCR4-NOT transcription complex, subunit 3=KIAA0691		-1.3188			-1.3236	0.0309				0.1443					-1.0962			-0.2671		-0.166
WID:187670	WID:187670 || IMAGE:49560 || MAP:11q13 || CAPN1 || calpain 1, (mu/I) large subunit		-1.1112	-0.819	-0.1634	-1.4208	-0.557		-0.1789	-0.4253	-0.5415	-0.768		-0.4624	-0.2774	-1.2187			-0.3557	-0.4403	-0.8213
WID:279998	WID:279998 || IMAGE:1588389 || MAP: || || Unknown	-0.1151	-0.1562	-0.1871		-2.9422	-0.508	-0.8114	-0.0521	-1.0723	-0.6226					-0.3498			-0.6692	-1.237	-0.2143
WID:187693	WID:187693 || IMAGE:841396 || MAP: || || Homo sapiens transcribed sequences		-1.5133	-0.5626	-0.1439	-1.7402	-0.6507	-0.3001	-0.7316	-0.5143	-0.3781			0.4016		-1.4171		-0.8196	-0.0639	-0.2842	0.1225
WID:187637	WID:187637 || IMAGE:291478 || MAP:1p36 || RUNX3 || runt-related transcription factor 3		-0.2615		-0.4176	-2.297	-0.3572		-0.6997		-0.2635	-0.2293	0.1922			-1.3572			-0.3546	-0.1819	-0.464
WID:188552	WID:188552 || IMAGE:358468 || MAP:1pter-p2 || RNF11 || ring finger protein 11		-1.4769	-1.4097		-1.1859	-0.2744			-0.1233	-0.0596			-0.3013		-1.0513		-0.6549	-0.4889		0.0986
WID:187452	WID:187452 || IMAGE:344432 || MAP:4q28.3 || MGST2 || microsomal glutathione S-transferase 2 (MGST2)		-1.5075	-0.4633	-0.2829	-1.2511	-0.1443		-0.6087	-0.2466	-0.0334					-1.3729			-0.5653	-0.2983
WID:184483	WID:184483 || IMAGE:810899 || MAP:1q21.2 || CKS1B || ckshs1=homolog of Cks1=CDC28 protein kinase 1	0.062	-3.214	-0.0229	1.0194	-2.73	-0.0029	-0.5063	-0.1841	-0.3407	-0.4408	0.1269	0.5149		-0.4642	-3.4613	-0.296	0.2282	0.9071	-0.6152	0.5022
WID:277301	WID:277301 || IMAGE:461465 || MAP:3q11.2 || FLJ22609 || hypothetical protein FLJ22609		-0.6515			-1.7119	-0.1651			-1.1588					0.1615		-1.2751
WID:276278	WID:276278 || IMAGE:786283 || MAP:5q14.1 || SSBP2 || single-stranded DNA binding protein 2		-0.7056			-1.8195	-0.2086	-0.3456		-0.3418						-1.2344				-0.399
WID:185518	WID:185518 || IMAGE:1405689 || MAP:11q13-q1 || PAK1 || p21/Cdc42/Rac1-activated kinase 1 (STE20 homolog, yeast)		-0.7334	-0.1698	-0.1957	-1.5581			-0.1856		-1.2498					-1.3156		-0.3635	-0.2661
WID:184226	WID:184226 || IMAGE:811012 || MAP:7pter-p2 || PRKAR1B || protein kinase, cAMP-dependent, regulatory, type I, beta		-0.6467	-0.0171	-0.6564	-2.2104	-0.4422	-0.3365	-0.254	-0.8719	-0.4102	-0.2177	-0.0883		-0.3552	-0.8598	-0.5616	-1.3108	-0.8391	-0.5215	-0.5823
WID:282348	WID:282348 || IMAGE:2551113 || MAP:5q35.3 || LMAN2 || lectin, mannose-binding 2		-0.0078			-1.3695	-0.142									-0.7556
WID:184681	WID:184681 || IMAGE:789357 || MAP:4q24 || NFKB1 || NFkB1=NF-kappaB p105=p50	-0.1678	-0.2285	-1.0267	-0.3558	-3.6833	-0.2447	-0.2458	0.0629	-0.3651	-0.4669	-0.1047	0.1464	0.5642	-0.7095	-1.5013	-1.3127	-0.5759	-0.8396	-0.8866	-0.4745
WID:189641	WID:189641 || IMAGE:884892 || MAP:7q34 || MKRN1 || makorin, ring finger protein, 1	-0.4338	-1.8996	-0.5272	-0.3952	-2.4458	-0.5249	0.088	-0.3194	-0.2324	-0.4993	-0.5297	0.234	0.5159	-0.6145	-2.1742	-1.5857	-0.3249	-1.2697	-0.0542	0.7816
WID:281485	WID:281485 || IMAGE:2130455 || MAP: || || Unknown	0.287	-1.1437			-1.3646	-0.0734									-0.6206					-0.4921
WID:191275	WID:191275 || IMAGE:2276858 || MAP:Xq28 || FAM11A || family with sequence similarity 11 member A		-0.7391			-0.5599										-0.8862
WID:186940	WID:186940 || IMAGE:137535 || MAP:7q32-q34 || TIF1 || transcriptional intermediary factor 1		-0.603			-1.5461	-0.3098		-0.387		-0.282	-0.3597				-0.9302			-0.5094		-0.6511
WID:277592	WID:277592 || IMAGE:232842 || MAP:2p13.3 || PELI1 || pellino homolog 1 (Drosophila)	-0.1952	-0.607			-2.8372	0.0875		-0.6859	-0.3584	-0.6268	-0.7726		0.462		-1.6105		-0.567	-1.1278	-0.5286	0.4965
WID:186876	WID:186876 || IMAGE:730410 || MAP:1p34.3 || LCK || lck=lymphoid-restricted tyrosine kinase		-0.4447	-1.6251	-0.6292	-1.0758	-0.9363			-0.5451	-0.9796			0.3513		-0.0996			-0.6969		-0.498
WID:279784	WID:279784 || IMAGE:823914 || MAP:10q23.31 || FOE || friend of EBNA2		-0.0812			-1.6754						-0.0647				-1.1358					-0.2266
WID:279910	WID:279910 || IMAGE:824908 || MAP:17q23.2 || VMP1 || likely ortholog of rat vacuole membrane protein 1		-1.0674		0.265	-1.477	-0.3422			-0.9988	-0.388					-1.5379			-0.1083	-0.5187
WID:187375	WID:187375 || IMAGE:342647 || MAP:3p21.3 || MAPKAPK3 || mitogen-activated protein kinase-activated protein kinase 3		-1.3637	-0.4117	0.149	-1.3193	-0.4506			-0.7375	-0.3846			0.03	-0.3298	-0.9551			0.1451	-1.0316	-0.9998
WID:191180	WID:191180 || IMAGE:2422171 || MAP:19p13.2 || ZNF266 || zinc finger protein 266		-0.6798			-1.5884	-0.2613			-0.3649	-0.3276	-0.0606				-0.9512
WID:281835	WID:281835 || IMAGE:2013178 || MAP:20q13.33 || DATF1 || death associated transcription factor 1	-0.2392	-0.9099	-0.6313		-1.9044	-1.0526			-0.5033	-0.2306			-0.2453		-0.8323			0.2422		-1.1229
WID:187070	WID:187070 || IMAGE:346947 || MAP:19 || || Homo sapiens, Similar to zinc finger protein 211, clone IMAGE:4752213, mRNA		-1.3627	-0.0536	-0.1106	-1.2416	-0.339	-0.2883	-0.6609	-1.1449	-0.4938				-0.2968	-0.8032			-0.464	-0.1166	-0.8387
WID:282211	WID:282211 || IMAGE:2512263 || MAP:17pter-p || ENO3 || enolase 3, (beta, muscle)		-0.5268			-1.9018	-0.4514							0.3507		-0.9122		-0.786
WID:189644	WID:189644 || IMAGE:858167 || MAP:Xq22.3-q || FACL4 || fatty-acid-Coenzyme A ligase, long-chain 4	-0.3009	-0.7084	-0.1092	-0.319	-1.9768	-0.6121	-0.4112		-0.371	-0.4235	-0.2373	-0.1319			-2.0294		-0.6654	-0.2424
WID:187079	WID:187079 || IMAGE:323989 || MAP:13q34 || TFDP1 || transcription factor Dp-1		-0.5518	0.0744	-0.1777	-1.6752					-1.008					-0.9237		-0.1786	-0.0733
WID:187238	WID:187238 || IMAGE:781139 || MAP:17q22 || ABCC3 || ATP-binding cassette, sub-family C (CFTR/MRP), member 3		-1.603	-0.873	0.1482	-0.5667	-0.3789		-0.6945	-0.4041	-0.4098	-0.6811			-0.0081	-0.9745			-0.3857	-0.1006	-1.2597
WID:186569	WID:186569 || IMAGE:814636 || MAP:9p22.3 || SMARCA2 || SWI/SNF related, matrix associated, actin dependent regulator of chromatin, subfamily a, member 2		-1.2486	-1.6757	-0.313	-2.9295	-0.1115	0.0274	0.0254	0.1269	-0.2055	0.0228		0.7188	-0.3587	-1.5348		-1.5496	-0.8072	-0.4298	0.5343
WID:186883	WID:186883 || IMAGE:843121 || MAP:6p21.3 || DDAH2 || dimethylarginine dimethylaminohydrolase 2	0.0952	-1.3252	0.1255	0.2464	-1.3124	-0.783	-0.9048	-0.2504	-0.8687	-0.3361	-0.6544	-0.0854	-0.3755	-0.3334	-1.098	-0.9361		0.315	-0.9219	-1.0888
WID:185672	WID:185672 || IMAGE:502582 || MAP:17q21.1 || TCFL4 || transcription factor-like 4	-0.4673	-1.0175	-0.708		-2.4199	-0.1484	-0.4127	-0.1567	-0.6161	-0.1672	-0.4714	0.1315	-0.3896	-0.4643	-1.4917		-0.6568	-0.0147	-0.4333	-0.586
WID:274736	WID:274736 || IMAGE:2558248 || MAP:5q35 || CANX || calnexin	-0.3827	-2.0287			-2.8536	-0.3135	-0.0006	-0.0394	-0.1186	-0.0241	-0.2102		-0.1348	-0.6494	-2.4421			0.2004	-0.2692	0.9119
WID:275255	WID:275255 || IMAGE:136180 || MAP:5p12 || PRKAA1 || protein kinase, AMP-activated, alpha 1 catalytic subunit	-0.483	-1.3467			-1.2456	-0.34			-0.237	-0.145					-1.2507				-0.4501	-0.1964
WID:184579	WID:184579 || IMAGE:208161 || MAP:20q13.1 || YWHAB || tyrosine 3-monooxygenase/tryptophan 5-monooxygenase activation protein, beta polypeptide	-0.0315	-0.7882	-0.2304	-0.2661	-2.1035	0.0523	-0.6051	-0.1461	-0.8292	-0.3371	0.0998	-0.1576		-0.4844	-1.4805			-0.6485	-0.8979	-0.9558
WID:278619	WID:278619 || IMAGE:969844 || MAP: || || Homo sapiens cDNA: FLJ21248 fis, clone COL01235.	-0.16	-1.1465	-0.4386		-1.7948	-0.2577	-0.872	-0.5265	-0.7362	-0.3527	-1.0485	-0.3621	0.0606		-0.7583		-0.9716	-0.0379	-0.4171	-0.4926
WID:278706	WID:278706 || IMAGE:1455561 || MAP:1p34.3 || LSM10 || U7 snRNP-specific Sm-like protein LSM10		-0.4708		-0.1483	-1.3814	-0.5719		-0.4905	-0.8109	-0.4152	-0.2464	-0.1163			-0.6346			-0.1231	-0.7661	-1.5327
WID:191507	WID:191507 || IMAGE:43241 || MAP: || || Unknown	-0.2963	-1.3785	-0.6625	1.0793	-3.0614	0.0627	-0.6719	-1.3345	-0.1006	-0.6094			0.5295		-1.2636	-1.2647		0.0392	-0.8496	0.7052
WID:183968	WID:183968 || IMAGE:32493 || MAP:2q31.1 || ITGA6 || CD49F=Integrin alpha 6		-1.3674																0.2452
WID:190210	WID:190210 || IMAGE:1601947 || MAP:6q12 || COX7A2 || cytochrome c oxidase subunit VIIa polypeptide 2 (liver)	-0.2023	-0.8293	-0.1939	-0.0649	-1.5575	-0.4393		-0.6337	-0.9518	-0.2462		-0.4181			-0.7942		-0.7888		-0.7164	-0.5476
WID:278103	WID:278103 || IMAGE:142540 || MAP:9 || || Homo sapiens cDNA FLJ30650 fis, clone CTONG2006666.		-0.2642			-1.3317	-0.5009					-0.0742				-0.6259
WID:189409	WID:189409 || IMAGE:43019 || MAP:10q26 || EIF3S10 || eukaryotic translation initiation factor 3, subunit 10 theta, 150/170kDa	-0.0987	-0.3331		-0.3238	-2.2258	-0.2798				-0.6726	0.1193				-1.1203					-0.2991
WID:186805	WID:186805 || IMAGE:826135 || MAP:6p21 || STK38 || serine/threonine kinase 38	-0.4507	-0.0242	-0.9741	-0.6573	-1.9084	-0.335	-0.0822	-0.3838	-0.2608	-0.379	-0.2767		0.569		-1.1014		-0.6689	-0.3464	-0.7539	0.4223
WID:184141	WID:184141 || IMAGE:260303 || MAP:21q22.2 || ETS2 || ets-2=ets family transcription factor		-1.8456	0.3215	0.0385	-2.8585	-0.3639	-0.3754	-0.4508	-0.5622	-0.5522	-0.4496		-0.0624		-2.2481		0.3515	-0.0916	-0.1135	0.1746
WID:277320	WID:277320 || IMAGE:462064 || MAP:20 || C20orf9 || chromosome 20 open reading frame 9		-0.8231			-1.4739	0.0441		0.0192		-0.0896					-1.1529
WID:189843	WID:189843 || IMAGE:50649 || MAP:19p13.1- || PRKCL1 || protein kinase C-like 1	-0.3569	-0.9099			-1.271	-0.5911	-0.718	-0.314	-0.7706	-0.7937					-0.9662			0.0184	-0.3824
WID:187259	WID:187259 || IMAGE:884673 || MAP:16p13.12 || LOC283820 || hypothetical protein LOC283820		-0.9405	0.1384		-0.8727										-1.4077				-0.2891	0.0264
WID:278954	WID:278954 || IMAGE:1602120 || MAP: || || Homo sapiens transcribed sequence with moderate similarity to protein ref:NP_077140.1 (M.musculus) RIKEN cDNA 5430428G01 gene [Mus musculus]		-0.8118			-0.0639										-1.2432
WID:274528	WID:274528 || IMAGE:2404283 || MAP:18q21 || MALT1 || mucosa associated lymphoid tissue lymphoma translocation gene 1	-0.1932	-0.4174			-2.4628		-0.0373		-0.3884	-0.7005	-0.0394		-0.3048	-0.2137	-1.6851					-0.4237
WID:279996	WID:279996 || IMAGE:1577736 || MAP:4q25 || EGF || Epidermal growth factor		0.1766			-1.0341							-0.8741			-0.4964
WID:188936	WID:188936 || IMAGE:33293 || MAP:22q12.3- || PSCD4 || pleckstrin homology, Sec7 and coiled/coil domains 4		-0.8039	-1.0129		-1.4811			-0.2786	-0.3585	-0.1873	-0.8504	0.1175	-0.0765		-0.7096		-1.1984	-0.1644	-0.2695	-0.7265
WID:277050	WID:277050 || IMAGE:279972 || MAP:6q16.1 || UBE2J1 || ubiquitin-conjugating enzyme E2, J1 (UBC6 homolog, yeast)		0.6576			-1.9174	-0.785			-0.8872	-1.3673					-0.8185
WID:188733	WID:188733 || IMAGE:416951 || MAP:11q22 || SRP46 || Splicing factor, arginine/serine-rich, 46kD	-0.0068	-0.6968	0.0333	-0.262	-3.9789	-0.406	-0.3698	-0.2498	-0.5749	-0.8158	0.2556		0.0993	-0.549	-2.3082		0.2557	-0.7073	-1.0246	0.0862
WID:184923	WID:184923 || IMAGE:258120 || MAP:Xq13.3 || COX7B || cytochrome c oxidase subunit VIIb	0.1952	-1.4722	-0.7457	-0.3565	-1.2545		-0.4665	-0.9389	-0.8733	-0.5097	-0.0433	-0.2621	-0.4526	-0.2967	-1.8497	-0.4315		-0.5239	-0.4101	-0.6077
WID:279757	WID:279757 || IMAGE:531343 || MAP: || || Unknown		-0.9259			-1.1151					-0.5202					-1.1129			-0.2196
WID:280014	WID:280014 || IMAGE:26856 || MAP:17q11-q1 || FLOT2 || flotillin 2	0.0592	-0.6813			-1.5323	-0.088	-0.475	-0.5293	-0.912	-0.4618		-0.3957		-0.4426	-0.7602				-1.2665	-0.9127
WID:276984	WID:276984 || IMAGE:277430 || MAP:7p15.2 || KIAA0087 || KIAA0087 gene product	0.2861	-0.7527	-1.35		-2.1968	-0.1883	0.1342	-0.2788	-0.4176	-0.0305	-0.42	-0.1107	-0.2152		-1.1954		-1.1756	-1.6248	-0.0969	0.1354
WID:281201	WID:281201 || IMAGE:1917477 || MAP:11q12.1 || ZDHHC5 || zinc finger, DHHC domain containing 5		-0.6263			-1.5471	-0.0332									-0.9006
WID:282448	WID:282448 || IMAGE:2577882 || MAP:9p13.2-p || TPM2 || tropomyosin 2 (beta)		-0.165			-1.1364										-0.359
WID:186695	WID:186695 || IMAGE:704532 || MAP:2p24.3-q || NMI || Nmi=IL-2 and IFN-gamma inducible potentiator of STAT -induced transcription=interacts with N-myc, C-myc, Max, and other leucine zipper transcription factors	-0.3765	-0.1945			-1.6001	-0.4385	-0.8891	-1.0242	-2.1022	-1.0186	-0.5911	-0.5901	-0.0215	-0.3216	-0.9108			-0.4589	-0.4925	-0.4509
WID:187877	WID:187877 || IMAGE:47481 || MAP:12p13-p1 || CLECSF2 || AICL=activation-induced C-type lectin=PMA-inducible type II membrane protein encoded in the NKG2A complex	-0.1915	-0.7668		-0.1751	-1.877	-0.5509	-0.5364	-0.2827	-0.7973	-0.9113	0.0591		-0.2437		-1.2794			-0.2631	-0.1511	-0.3549
WID:281716	WID:281716 || IMAGE:2321118 || MAP:2p25 || RPS7 || ribosomal protein S7	0.1753	-0.2339	0.0051	0.4907	-3.2049	-1.4138	-0.4011	-0.4004	-0.6217	-0.4283			0.7021		-0.524	-0.7893	0.2375	0.2836	-1.6651	0.4816
WID:186547	WID:186547 || IMAGE:700302 || MAP:12q24.1- || OSTF1 || osteoclast stimulating factor 1	-0.5363	-0.3168	-0.1054	-0.0759	-1.9953	-0.092		-0.6672	-0.7233	-0.987	-0.4083				-0.964		-0.5717	0.1172	-0.9128	-0.7105
WID:187543	WID:187543 || IMAGE:502565 || MAP:11p15.5 || STIM1 || stromal interaction molecule 1	-0.3561	-0.8181	-0.6912	-0.1898	-0.9163	-0.4117			-0.7459	-0.601				-0.6278	-0.674			-0.5686	-0.6708	-1.3259
WID:282443	WID:282443 || IMAGE:2577245 || MAP:19p13 || RPL18A || ribosomal protein L18a	-0.4539	-0.8822	0.6969	-0.3195	-2.4082	-1.3194	-1.704	-0.1537	-1.2498	-0.742	-0.4602	-0.5229	0.4478	-0.7679	-0.5432	-0.3646	-0.6698	0.1643	-1.0936	-1.1066
WID:279916	WID:279916 || IMAGE:506002 || MAP:3p22.3 || SIMP || source of immunodominant MHC-associated peptides	-0.1914	-1.0326	-0.5746	-0.2951	-2.7357	0.0834	-0.4328	-0.2588	-0.2196	-0.3126	-0.7695	-0.5109	0.0085	-1.0165			-1.1241	-0.9041	-0.7964	0.5702
WID:186732	WID:186732 || IMAGE:809648 || MAP:11q13 || SF1 || splicing factor 1	-0.0537	-0.9237	-0.4413	-0.2648	-1.8491	-0.4642	-0.4958	-0.6415	-0.6503	-0.4112	-0.2815	-0.506	0.05		-1.0509		-0.8404	-0.367	-0.6987	-0.9253
WID:189746	WID:189746 || IMAGE:1552481 || MAP:5q33.1-q || LCP2 || lymphocyte cytosolic protein 2 (SH2 domain containing leukocyte protein of 76kDa)		-1.025			-1.1638	-0.2456				-0.5928				-0.0995	-0.8554					-0.5399
WID:282442	WID:282442 || IMAGE:2577249 || MAP:4p13 || RPL9 || ribosomal protein L9	0.1394	-0.3789	0.5028	-0.2469	-3.3774	-0.563	-0.7889	0.1383	-0.7211	-0.4052	-0.089	0.2573	0.5045	-0.7712	-0.7175	-1.6569	-0.6792	-1.1009	-1.6634	-0.0533
WID:184152	WID:184152 || IMAGE:362624 || MAP:3q22-q24 || TRPC1 || transient receptor potential cation channel, subfamily C, member 1	-0.2781	-1.2954	-0.0387	-0.4094	-1.4871	-0.1817		-0.2848		-0.5411	-0.1972				-1.7373		-0.4527
WID:186468	WID:186468 || IMAGE:810859 || MAP:16p13.3 || NK4 || NK4=Natural killer cells protein-4=increased after activation of T cells by mitogens or activation of NK cells by IL-2	-0.4952	-0.8159	-0.7325	-0.3322	-1.1837	-0.7816			-0.5412	-0.8353			0.108		-0.0749		-0.7881	-0.4629	-0.6191	-0.5728
WID:184475	WID:184475 || IMAGE:241348 || MAP:2p13.3 || PCL1 || prenylcysteine lyase		-1.1543	-0.5303	-0.3157		-0.5202				-0.3379				-0.3733	-1.2998		-0.7843	-0.3865	-0.3262
WID:278064	WID:278064 || IMAGE:32495 || MAP:4p16.2 || KIAA0935 || mannosidase alpha class 2B member 2		-0.8118			-2.0259	-0.1719	-0.2306	-0.3611		-0.2786	-0.3615				-1.2705			-0.3642	-0.3138	0.1053
WID:274271	WID:274271 || IMAGE:1521859 || MAP:4q21.1 || ASAHL || N-acylsphingosine amidohydrolase (acid ceramidase)-like	0.1533	-0.9411			-0.7605	-0.4224	-0.3241	-1.0371	-0.6959	-0.4337	-0.3004			-0.5656	-1.0403				-0.3939	-0.6698
WID:273452	WID:273452 || IMAGE:108783 || MAP: || || Homo sapiens transcribed sequences	0.3288	-0.6826			-3.531	-0.3766	-0.1455	0.6743	-0.1741	-0.7051	0.7105	0.3641	0.3248	-0.6902	-2.2118	-0.9404		-0.4583	-1.3857	-0.773
WID:275564	WID:275564 || IMAGE:324383 || MAP:4q26-q27 || FGF2 || fibroblast growth factor 2 (basic)	0.0204	-1.3536			-2.5632	-0.0954	-0.2962	-0.26	-0.6919	-0.1823	0.0001	-0.1525	-0.01	-0.6725	-2.0548				-0.0306	0.7648
WID:186944	WID:186944 || IMAGE:130100 || MAP:11p15.2 || RRAS2 || related RAS viral (r-ras) oncogene homolog 2		0.457	-2.0503		-1.5574	-0.3898			-0.8496	-0.8074			-0.1267		-0.3698		-1.2161	0.4111	-0.3111	-0.2083
WID:185915	WID:185915 || IMAGE:809892 || MAP:3p21.3 || SEMA3B || sema domain, immunoglobulin domain (Ig), short basic domain, secreted, (semaphorin) 3B	0.1157	-1.005	-0.5895	-0.3063	-1.9093	0.032		-0.4368	-0.5837	-0.3302				-0.2362	-1.3239			-0.9279	-0.3628	0.0304
WID:184791	WID:184791 || IMAGE:705274 || MAP:2q37.1 || DGKD || Diacylglycerol kinase delta	-0.2864	-0.3174	-0.3231	-0.4059	-1.3188	-0.4184		-0.8805		-0.7053					-0.4892				-0.6134
WID:186293	WID:186293 || IMAGE:823901 || MAP:11q13.5 || UVRAG || UV radiation resistance associated gene		-0.269		-0.2063	-2.3868			-0.1867	-0.5506	-0.8595	0.0555				-1.2592		-0.1648	-0.6583	-0.1623
WID:186471	WID:186471 || IMAGE:842989 || MAP:12q13.13 || MYL6 || myosin, light polypeptide 6, alkali, smooth muscle and non-muscle	-0.2099	-0.9052	-0.4363	0.4193	-1.2723	-0.4308	-0.6239	-1.206	-0.7138	-0.302	-0.581	-0.2251	0.1072	-0.2272	-0.9928	-1.42		0.041	-1.498	-0.3155
WID:185751	WID:185751 || IMAGE:814123 || MAP:22q13.1 || NCF4 || neutrophil cytosolic factor 4, 40kDa		-0.1562	-0.7024	0.0635	-0.6992	-0.4444			-0.9576	-0.7243			-0.2531		-0.2776			-0.4118	-1.5928	-0.745
WID:184206	WID:184206 || IMAGE:810802 || MAP:12q24.3 || RSN || restin (Reed-Steinberg cell-expressed intermediate filament-associated protein)		-1.4385	-0.6882	-0.4128	-2.0431	0.3427		-0.2078	0.0144	-0.0505	-0.4844			-0.1469	-1.8465			-0.7158	-0.5635	-0.6093
WID:184250	WID:184250 || IMAGE:204897 || MAP:16q24.1 || PLCG2 || phospholipase C, gamma 2 (phosphatidylinositol-specific)	-0.6525	1.015	-0.469	-0.2218	-2.0838	-0.9106		-0.8102	-1.3952	-0.9233					0.5274		-0.5202	-0.9458	-0.6706	-1.105
WID:187368	WID:187368 || IMAGE:141852 || MAP:11q13.5- || P2RY2 || purinergic receptor P2Y, G-protein coupled, 2	-0.3605	-0.4005	-0.1678		-1.2067					-0.2805					-1.1177		-0.2897
WID:184391	WID:184391 || IMAGE:133213 || MAP:11q21 || FUT4 || fucosyltransferase 4 (alpha (1,3) fucosyltransferase, myeloid-specific)	-0.5491	-1.2585	0.0545	-0.0655	-0.8448	-0.3645	-0.6506								-1.1911				-0.2699
WID:281660	WID:281660 || IMAGE:2310241 || MAP:8q12.1 || ASPH || aspartate beta-hydroxylase		-0.8965			-1.9887	-0.4387				-0.8372	-0.1872			-0.1741	-1.1379			0.1553		-0.2078
WID:273796	WID:273796 || IMAGE:784116 || MAP:6pter-p1 || TNRC5 || trinucleotide repeat containing 5		-1.8882			-1.9022		-0.1841	-1.0379	-0.1901	-0.3769	-0.4122		0.0827	-0.3646	-1.2425				0.0879	0.4257
WID:185041	WID:185041 || IMAGE:897233 || MAP:19p13.3 || PTBP1 || polypyrimidine tract binding protein 1	-0.4089	-0.4872	-0.0771	-0.1669	-2.6871	-0.3317			-0.6534	-0.2883					-1.295		-0.1334	0.0545		0.2294
WID:281987	WID:281987 || IMAGE:2296647 || MAP:15q21-q2 || RORA || RAR-related orphan receptor A		-0.5144			-1.8949	-0.3327				-0.6989	0.3697			0.0561	-1.2762
WID:188438	WID:188438 || IMAGE:525566 || MAP:19p13.1 || MEL || mel transforming oncogene (derived from cell line NK14)- RAB8 homolog		-0.8176	-0.9387	-0.3607	-1.071	-0.3758	-0.6714	-0.6566	-0.3516	-0.3918	-0.8777		-0.0789	-0.063	-1.0581		-1.2815	-0.2123	-0.3558	-0.134
WID:186930	WID:186930 || IMAGE:137638 || MAP: || || Unknown	-0.2729	-0.1571	-0.1871		-2.1463	-0.4066		-0.6641	-0.7348	-0.6698					-1.2632			-0.4769	-0.9223	-0.4294
WID:185620	WID:185620 || IMAGE:306358 || MAP:17q25.3 || DDX48 || DEAD (Asp-Glu-Ala-Asp) box polypeptide 48	-0.3359	-0.9902	0.1201	0.2341	-2.6438	-0.5882	-0.6899	-0.1338	-0.5846	-0.6015	-0.1954	-0.1192	-0.2604		-1.8242		-0.6478	0.1953	-0.4873	-0.2807
WID:185931	WID:185931 || IMAGE:242037 || MAP:20p13 || C20orf16 || putative cyclin G1 interacting protein	-0.304	-1.3142		-0.0297	-1.0395	-0.2144				-0.6783					-1.1347			-0.4206	-0.2331
WID:189249	WID:189249 || IMAGE:501934 || MAP:12q24.1- || PPP1CC || protein phosphatase 1, catalytic subunit, gamma isoform	-0.5496	-1.0523	-1.4873	-0.2778	-1.4053	-0.4868		-0.9111	-0.3612	-0.2906	-0.0045		0.212	-0.4077	-1.0056		-0.6244	-0.2319	0.1235	-0.0939
WID:282365	WID:282365 || IMAGE:2556526 || MAP:21q22.12 || DSCR1 || Down syndrome critical region gene 1		-1.9636				0.4846			0.2882	0.499	0.1176				-3.6281			-0.4694		0.776
WID:275698	WID:275698 || IMAGE:416981 || MAP:1q24-q25 || SIP || Siah-interacting protein	0.0794	-0.8304			-1.3345		-0.4667	-0.4839	-0.6674	-0.5176	-0.3357	-0.0921		-0.7604	-1.3835				-0.6381	-0.1656
WID:274362	WID:274362 || IMAGE:1651817 || MAP:8q24.2-q || SIAHBP1 || fuse-binding protein-interacting repressor		-1.4782			-1.947		-0.2822		-0.9672	-0.2614	0.0371			-0.1925	-0.9849					-0.1895
WID:188847	WID:188847 || IMAGE:504461 || MAP:1q42-q44 || KMO || kynurenine 3-monooxygenase (kynurenine 3-hydroxylase)	-0.2946	-1.3061	-0.2496		-1.1388	0.1798			-0.0401	0.0675			-0.5049		-1.436			-0.5846	-0.4801	-1.0811
WID:282183	WID:282183 || IMAGE:2509539 || MAP:19p13.3 || FUT3 || fucosyltransferase 3 (galactoside 3(4)-L-fucosyltransferase, Lewis blood group included)		-0.5505			-1.0896	-0.1023									-0.8531
WID:277003	WID:277003 || IMAGE:277848 || MAP:3p25.3-p || OIP106 || OGT(O-Glc-NAc transferase)-interacting protein 106 KDa		-0.48			-1.6546	-0.3343				-0.3083	0.0838				-1.1699					-0.633
WID:279979	WID:279979 || IMAGE:1637751 || MAP:14q11.2 || OXA1L || oxidase (cytochrome c) assembly 1-like	-0.0232	-0.8804			-2.3135	-0.4118	-0.394	-0.3457	-0.748	-0.5341	-0.2752				-0.8041			-0.2319	-0.6318	-0.4139
WID:279819	WID:279819 || IMAGE:1472754 || MAP:19q13.1 || COX6B || cytochrome c oxidase subunit VIb		-1.4325	0.1364		-0.9355	-0.4268			-0.7518	-0.4253					-0.4959			-0.0147
WID:280324	WID:280324 || IMAGE:290275 || MAP:4p14-p12 || ATP8A1 || ATPase, aminophospholipid transporter (APLT), Class I, type 8A, member 1		0.1739	-2.5742		-0.9819										-0.4499				0.0638	0.3145
WID:189360	WID:189360 || IMAGE:769012 || MAP:Xq24 || DKFZp686L2 || similar to rab11-binding protein	-0.1962	-0.4775	-0.1202	-0.4493	-1.9762	-0.4934	-0.604	-0.1265	-0.4019	-0.6587	0.0176				-1.3708		-0.7463			-0.937
WID:274283	WID:274283 || IMAGE:1556151 || MAP:19q13.1 || ECH1 || enoyl Coenzyme A hydratase 1, peroxisomal	0.0292	-1.353		-0.5443	-1.985	-0.4409	-0.1549	0.0027	-0.5636	-0.4915	0.1883	-0.2777	-0.4027	-0.1484	-1.5319				-0.5032	-0.5745
WID:278147	WID:278147 || IMAGE:51272 || MAP:10q26.12 || LOC118987 || hypothetical protein LOC118987					-1.6323	-0.271				-0.7048	0.0565		-0.0976		-1.2633
WID:187641	WID:187641 || IMAGE:858153 || MAP:9q22 || NFIL3 || nuclear factor, interleukin 3 regulated	-0.5304	-1.7163	-1.1223	-0.2846	-1.3106	-0.18	-0.0338	-0.779	-0.426	-0.2036					-1.3969		-0.836	-0.3129	-0.0023	0.0979
WID:191369	WID:191369 || IMAGE:2550896 || MAP:12q11-q1 || ITGA5 || integrin, alpha 5 (fibronectin receptor, alpha polypeptide)		-1.4449	-1.1446	-0.0594	-2.2035	-0.5602	-0.0733	-0.9396	-0.3048	-0.4394	-0.3597		0.1746	-0.479	-1.327			-0.0385	-0.5259	-0.8469
WID:190385	WID:190385 || IMAGE:2009495 || MAP:21q22.11 || BACH1 || BTB and CNC homology 1, basic leucine zipper transcription factor 1		-0.4739			-1.4815			-1.1273		-0.3834					-0.3118			-0.4758		0.1694
WID:274712	WID:274712 || IMAGE:2505604 || MAP:4q25 || SCYE1 || small inducible cytokine subfamily E, member 1 (endothelial monocyte-activating)	-0.0086	-1.8196			-3.1584	-0.3472	0.238	-0.1565	0.2163	0.0803	-0.1412		-0.2936	-0.2521	-1.9006				-0.1143	0.1332
WID:186584	WID:186584 || IMAGE:796757 || MAP:5q22 || AP3S1 || adaptor-related protein complex 3, sigma 1 subunit	-0.2493	-0.7895	-0.1433	-0.1354	-3.3893	0.0161	0.0395	-0.0566	0.0808	0.018	-0.6765	0.3589	-0.1835		-2.0479	-1.0646	-0.8638	-0.0042	-0.791	0.0426
WID:191402	WID:191402 || IMAGE:2576914 || MAP:1p33-p32 || AKR1A1 || aldo-keto reductase family 1, member A1 (aldehyde reductase)	0.0016	-0.8402		0.6991	-1.9116	-0.3224	-0.5228		-1.119	-0.5043	-0.27	-0.4834		-0.5582	-0.8334			-0.3319	-0.7871	-0.8528
WID:281821	WID:281821 || IMAGE:1868349 || MAP:15q21 || SPTBN5 || spectrin, beta, non-erythrocytic 5	-0.088	-0.9804			-1.3907				-1.3787	-0.4248					-0.9963			-0.1876
WID:280036	WID:280036 || IMAGE:1492144 || MAP:6p22.1 || BTN3A2 || butyrophilin, subfamily 3, member A2		-0.8392	-0.2641		-1.7043										-0.4084		-0.4065	-0.2659		0.1228
WID:190136	WID:190136 || IMAGE:149809 || MAP:3q21.3 || GATA2 || GATA-binding protein 2		-0.9897	-0.0819		-1.3947	-0.0252		-0.6114	-0.3423	-0.2819					-1.3599			-0.4076	-0.3161
WID:282572	WID:282572 || P18752 || MAP: || || death associated protein 3		-0.7355	0.2598		-3.1762	-0.3292		-0.0313	-0.4333	-0.1228	-0.2302				-1.6311		-0.1666	0.2655		0.1996
WID:278503	WID:278503 || IMAGE:855476 || MAP: || || Unknown		-1.3518	-0.1789		-0.118	-0.7728		-0.8578	-0.7598	-0.64			0.1626	-0.4542	-0.8283			-0.1035	-0.6298	-0.5238
WID:279345	WID:279345 || IMAGE:1586495 || MAP:21q22.3 || HRMT1L1 || HMT1 hnRNP methyltransferase-like 1 (S. cerevisiae)	0.3565	-1.2051		-0.2765	-2.6884	-0.0784	-0.1412	0.215		-0.3316		0.0796			-1.7378				-0.9395	0.4482
WID:274562	WID:274562 || IMAGE:2436859 || MAP:6p22.1 || BTN3A3 || butyrophilin, subfamily 3, member A3	-0.4148	-0.7765			-1.7171	-0.4259	-0.8485		-0.8016	-0.8468			0.2555	-0.0709	-0.9101				-0.6674	-0.0118
WID:281834	WID:281834 || IMAGE:2012610 || MAP:20q12-q1 || CHD6 || chromodomain helicase DNA binding protein 6		-0.9425			-0.7573	-0.3741									-1.2638			-0.1622		-0.7346
WID:186226	WID:186226 || IMAGE:123730 || MAP:17q21.32 || SCAP1 || src family associated phosphoprotein 1		-1.432	-0.5245	-0.5075	-0.9556			-1.0108	-0.1666	-0.6524					-0.7907			-0.4597	-0.3507	-0.4001
WID:273805	WID:273805 || IMAGE:731343 || MAP:17p13 || SRR || serine racemase	0.4486	-0.3096			-2.8172	0.0275		-0.1205	-0.7904	-0.3039	-0.5244	-0.2203	0.1021	-0.4865	-0.4229	-1.027			-1.0413	-0.4135
WID:277257	WID:277257 || IMAGE:455179 || MAP:16p13.13 || LOC123803 || N-terminal Asn amidase	0.4712	-0.7097			-2.189			-0.2341	-1.3031	-0.2728	-0.4245			-0.4005	-1.0947	0.1619			-0.7274	-0.6814
WID:281134	WID:281134 || IMAGE:1871101 || MAP: || || Unknown		-1.098	0.1893		-1.4385	-0.5316		-0.2119	-0.8633	-0.311		-0.2144			-1.5383			0.6249	-0.8571	-0.7743
WID:279718	WID:279718 || IMAGE:489393 || MAP:17q25.3 || LOC56270 || hypothetical protein 628	0.4313	-0.9094	0.6441	0.6176	-2.4187	-0.1877		0.0481	-0.7394	-0.1731	-0.5084	-0.1572		-1.0021	-1.745			0.9142	-1.3686	-0.3722
WID:190888	WID:190888 || IMAGE:1695734 || MAP:5q35.2 || HK3 || Hexokinase 3 (white cell)		-0.7757	-0.346	-0.2705	-0.8724			-0.8995		-0.119					-0.9977			-0.2658	-0.3314
WID:186887	WID:186887 || IMAGE:797059 || MAP:Xq21.3-q || NAP1L3 || nucleosome assembly protein 1-like 3	-0.074	-0.7781	0.1139	-0.0754	-1.3245	-0.4402	-0.7616	-0.9628	-0.8819	-0.4586	-0.54			-0.6355	-0.6102			-0.2373	-0.787	-0.8184
WID:188566	WID:188566 || IMAGE:66792 || MAP:16q13 || BART1 || binder of Arl Two		-0.7758		-0.3444	-2.0179					-0.385	-0.1175				-1.239		-0.106			0.4573
WID:187389	WID:187389 || IMAGE:299360 || MAP:1p31.1 || FUBP1 || FBP1=FUSE binding protein1=myc transcription factor	-0.3251	-0.5089			-1.9664	-0.3663	-0.2545		-0.2709	-0.3498	-0.0874				-1.3073			-0.2679		-0.0043
WID:190147	WID:190147 || IMAGE:272637 || MAP:15q14 || SNAP23 || synaptosomal-associated protein, 23kDa	-0.3699	-0.1686	-0.6114	-0.3566	-2.4637			-0.0901		-0.6209	-0.2064				-0.7579		-0.2423			-0.213
WID:279695	WID:279695 || IMAGE:201976 || MAP:13q13 || ELF1 || ELF-1=ets family transcription factor		0.4946	-0.895		-2.2269	-0.4019		-0.6963	-0.7499	-0.7003				-0.5382	-0.4411		-0.8834	-1.103		-0.2712
WID:279582	WID:279582 || IMAGE:795850 || MAP:5q31 || TAF7 || TAF7 RNA polymerase II, TATA box binding protein (TBP)-associated factor, 55kDa	-0.3922	-0.9845	-1.487	-0.1445	-2.1189	0.173	-0.5955		-0.6803	-0.7799			0.4115		-1.6939	-1.6815		-0.0848		1.0207
WID:274575	WID:274575 || IMAGE:2445159 || MAP:7q21-q31 || SEMA3C || sema domain, immunoglobulin domain (Ig), short basic domain, secreted, (semaphorin) 3C	-0.0966	-0.5258			-2.0383	-0.1853	-0.3347			-0.2381	-0.3336				-1.317					0.1327
WID:184173	WID:184173 || IMAGE:359835 || MAP:Xp22.1 || SAT || spermidine/spermine N1-acetyltransferase	-0.4009	-1.28	-0.0944	-0.1338	-2.1415	-0.3579	-0.4497	-0.4238	-0.6532	-0.3658	-0.2075	-0.332	-0.3051	-0.4237	-2.1528		-0.1688	-0.6294	0.9784	0.4184
WID:184916	WID:184916 || IMAGE:66965 || MAP:1q21 || ARNT || aryl hydrocarbon receptor nuclear translocator	-0.368	-1.3453	-0.2538	-0.4161	-2.1532	-0.5859	-0.5367	-0.2135	-0.5925	-0.5637	-0.1374	-0.4043	-0.3016	-0.5111	-1.3864	0.0632		-0.6225	-0.3554	-0.5822
WID:279973	WID:279973 || IMAGE:1636069 || MAP:17q25 || MRPL12 || mitochondrial ribosomal protein L12		-1.2484	0.0563		-1.6536	-0.4604		-0.242		-0.2946	-0.0776	0.3062			-1.1123			-0.0499		-0.2492
WID:276344	WID:276344 || IMAGE:788629 || MAP:8q24.3 || KIAA0870 || KIAA0870 protein		-0.9127			-1.051	-0.6849				-0.7594					-0.6414					-0.2091
WID:280460	WID:280460 || IMAGE:788208 || MAP:5 || || Homo sapiens transcribed sequences		0.1342			-2.5548	-0.4231					0.0757				-0.3734			-0.4113		-0.1631
WID:274302	WID:274302 || IMAGE:1580613 || MAP: || || Homo sapiens transcribed sequence with moderate similarity to protein sp:P19105 (H.sapiens) MLRM_HUMAN Myosin regulatory light chain 2, nonsarcomeric (Myosin RLC)	0.0373	-0.7212			-1.6376	-0.028	-0.2259	-0.3364	-0.3065	-0.4333		-0.1736		-0.2379	-1.1293				-1.0375	-1.1528
WID:277764	WID:277764 || IMAGE:436343 || MAP:7q36.1 || ZNF398 || zinc finger protein 398		-0.0823			-1.4703	-0.0852									-0.4836
WID:277528	WID:277528 || IMAGE:855079 || MAP:Xq28 || ZNF185 || zinc finger protein 185 (LIM domain)	0.0123	-1.6163			-1.2179		-0.0238		-0.7405	-0.6271	-0.4241	-0.227		-0.2101	-2.1647			0.2064	0.3447	-0.5132
WID:277027	WID:277027 || IMAGE:279481 || MAP:20q11.2- || STK4 || serine/threonine kinase 4		-0.3564			-2.2903	-0.6398				-0.5774	0.0774	-0.3059			-0.6711					-0.5445
WID:186841	WID:186841 || IMAGE:789318 || MAP:6q21 || CCNC || cyclin C	-0.5797	0.1499	-0.9082	-1.3222	-2.245	-0.2521	-0.6881	-0.3425	-0.7022	-0.334	-0.3137	-0.4035	-0.1947	-0.8743	-0.4921		-0.3701	-0.2293		-0.1295
WID:188796	WID:188796 || IMAGE:809682 || MAP:6pter-p1 || TNRC5 || trinucleotide repeat containing 5	-0.4953	-1.3301	-0.7646	-0.3135	-0.8894	-0.5404			-0.7114	-0.437			-0.1547		-0.8637		-0.0524	-0.3275	-0.3094	-0.4084
WID:277369	WID:277369 || IMAGE:486386 || MAP:5q35.1 || STK10 || serine/threonine kinase 10		-0.9523			-1.8458	-0.2318		-0.1856	-1.1234	-0.3067		-0.3194	0.8157	-0.2031	-0.9906	-1.0219		-0.6536		-0.6821
WID:276863	WID:276863 || IMAGE:270930 || MAP:7p15.1 || Ells1 || hypothetical protein Ells1	-0.0279	-1.5944			-0.8081					0.0709					-0.3643					-0.454
WID:186777	WID:186777 || IMAGE:841331 || MAP:17q || MMD || monocyte to macrophage differentiation mRNA		-0.5407	-0.8043	-0.1879	-2.2364	-0.7405	-0.3821	-0.7362	-0.4116	-0.4154	-0.0934		0.174	-0.3211	-1.1148		-0.0301	-0.1632	0.093	0.7682
WID:279639	WID:279639 || IMAGE:263267 || MAP:5q22-q23 || DP1 || polyposis locus protein 1	-0.0841	-0.9279	-0.3459	0.3859	-2.8297	-0.6637	-0.3562	-0.0144	-0.2652	-0.4575	0.2471		-0.1867	-0.2362	-2.2616		0.162	0.6659	-2.7024	-0.996
WID:278115	WID:278115 || IMAGE:151184 || MAP:12q || CHPT1 || choline phosphotransferase 1		-1.4377			-1.51	-0.1186		-0.1484	-0.1383	-0.0906	-0.1859			-0.169	-1.9243			-0.2873		0.1891
WID:278827	WID:278827 || IMAGE:1521894 || MAP:15q24 || DRIL2 || dead ringer (Drosophila)-like 2 (bright and dead ringer)		-0.4709			-1.9696	-0.5705					0.268				-1.0523
WID:185308	WID:185308 || IMAGE:192569 || MAP:22q12.2 || AP1B1 || adaptor-related protein complex 1, beta 1 subunit	0.0332	-1.1157	-0.4198	0.1512	-1.8688	0.4485	-0.6932	-0.1322	-0.6198	-0.1778	-0.1696	0.061	-0.3246	-0.6843	-1.1768	-0.818		-0.8601	-1.0596	-1.1793
WID:276014	WID:276014 || IMAGE:137626 || MAP: || || Unknown		-0.8195			-0.9901	-0.2772			-1.1256	-0.4885	-0.1931			-0.2553	-0.47				-0.2264	-0.6468
WID:187431	WID:187431 || IMAGE:303109 || MAP:13q14 || P2RY5 || purinergic receptor (family A group 5)=RB intorn-encoded putative G-protein coupled receptor		-0.6771			-0.9631	-0.0536			-0.2807	-0.4721	-0.4746				-1.1767			-0.6793	-0.8134	-0.6384
WID:274679	WID:274679 || IMAGE:2496451 || MAP:11q22 || SRP46 || Splicing factor, arginine/serine-rich, 46kD	0.0447	-0.9055			-1.9335	0.1991	-0.0555	-0.8313	-0.188	-0.4959	-0.3226			-0.5698	-1.5401		-0.2102	-0.9956	-0.6968	0.103
WID:185424	WID:185424 || IMAGE:858293 || MAP:2p25.2 || YWHAQ || tyrosine 3-monooxygenase/tryptophan 5-monooxygenase activation protein, theta polypeptide	-0.2695	-1.054	0.0077	-0.0395	-3.091	-0.3045	-0.3699	-0.2411	-0.4286	-0.3825	-0.5368	-0.138	0.0273	-0.4798	-2.1862		-0.5362	0.3473	-0.6929	0.5417
WID:277676	WID:277676 || IMAGE:448371 || MAP:1q24-q25 || CGI-01 || CGI-01 protein		0.0404			-1.1303										-0.4909
WID:185922	WID:185922 || IMAGE:197176 || MAP:10p15 || GDI2 || GDP dissociation inhibitor 2		-0.4962	0.0095	0.0242	-2.8098	-0.5752	-0.7737	0.1421	-1.2463	-0.2051	-0.2846	0.13	0.7256	-0.2906	-0.3702	-0.5544	-1.3635	-0.3603	-1.6359	-0.5363
WID:274402	WID:274402 || IMAGE:486233 || MAP:3q21.3 || RAB7 || RAB-7	0.3885	-1.6935			-2.165	-0.1315	-0.2274	0.0091	-0.1747	-0.1533	-0.0351	0.0986	-0.5234	-0.3998	-1.7519	-0.3795		-0.5578	-0.7215	0.1032
WID:278899	WID:278899 || IMAGE:1574509 || MAP:9q34.3 || GRF2 || guanine nucleotide-releasing factor 2 (specific for crk proto-oncogene)	0.0658	-1.4987	-0.3045		-0.8396	-0.8144	-0.5512		-0.95	-0.9365	-0.5695		0.0602	-0.1795	-0.8383			-0.2108	-0.6177	-1.2668
WID:274014	WID:274014 || IMAGE:683276 || MAP:19q13.33 || TUCAN || tumor up-regulated CARD-containing antagonist of caspase nine	-0.1204	-1.0581			-0.76	-0.2695			-0.7151	-0.8623		-0.4783	0.3145		-1.127				-0.3833	-0.8436
WID:275793	WID:275793 || IMAGE:291537 || MAP:8q24.1-q || DDEF1 || development and differentiation enhancing factor 1		-0.7172	-0.1591		-2.7477	-0.1155	-0.152	-0.0085		-0.6328	-0.0677	-0.0198	-0.25		-1.6026	-0.1746	0.0588		-1.3442	-0.1549
WID:188095	WID:188095 || IMAGE:1592058 || MAP:17q24.1 || MRC2 || mannose receptor, C type 2	-0.2717	-0.7057	0.2734	0.0076	-2.4635	-0.5392	-0.9412	-1.0826	-0.8923	-0.3926			-0.1122		-1.146			-0.1206	-0.6633	-0.6159
WID:276424	WID:276424 || IMAGE:205497 || MAP:7q34 || FLJ22693 || hypothetical protein FLJ22693	-0.1784	-0.8089			-2.2742	-0.7243	-0.3425		-1.0406	-1.0478	-0.3976		-0.0836		-1.3324			0.047	-0.1023	-0.0098
WID:189298	WID:189298 || IMAGE:785840 || MAP:4q27 || SEC24D || SEC24 related gene family, member D (S. cerevisiae)		-0.9539	-0.3993		-1.7448			-0.0801	0.0693	0.1157					-1.3834			-0.3645	-0.8505	-0.0419
WID:188436	WID:188436 || IMAGE:897835 || MAP:14q11.2 || OXA1L || oxidase (cytochrome c) assembly 1-like		-1.0807	-0.3121	-0.0015	-1.7418	-0.3878	-0.6241		-0.5306	-0.3222			-0.1572		-0.8119	-1.4088		-0.0669		-0.0157
WID:190933	WID:190933 || IMAGE:2296647 || MAP:15q21-q2 || RORA || RAR-related orphan receptor A	-0.343	-0.8763	-1.3237		-1.3076	0.3294				-0.0313	-0.2941				-0.9363				0.0345	-0.4959
WID:185154	WID:185154 || IMAGE:530139 || MAP:3p21 || GNAI2 || guanine nucleotide binding protein (G protein), alpha inhibiting activity polypeptide 2		-1.2495	-0.0226	0.4908	-1.0524	-0.9633	-0.8334	-0.1035	-1.9671	-0.909	-0.4421	-0.6165	0.7371	-0.1741	-1.0052	-0.2765	-0.9781	0.3184	-0.6535	-0.8359
WID:188998	WID:188998 || IMAGE:460515 || MAP:2q37.1 || TRIP12 || thyroid hormone receptor interactor 12		-0.1341		-0.2298	-2.1919	-0.0166		-0.0316		-0.5148					-0.8772		-0.6279	-0.7424	-0.7933	-0.2383
WID:280268	WID:280268 || IMAGE:772486 || MAP:20q11 || POFUT1 || protein O-fucosyltransferase 1		-0.3053			-1.2629	0.1659					0.24				-1.458
WID:277755	WID:277755 || IMAGE:453309 || MAP:2q31-q32 || ITGA4 || integrin, alpha 4 (antigen CD49D, alpha 4 subunit of VLA-4 receptor)		-1.1775			-0.534	-0.3809	-0.1081				-0.2762				-0.7862				-0.5305	-0.6728
WID:191040	WID:191040 || IMAGE:2467016 || MAP:1q21 || RPS27 || ribosomal protein S27 (metallopanstimulin 1)	-0.3525	-0.2809	0.319	0.4738	-2.6872	-1.3363	-0.5718	-0.342	-1.339	-1.0071	-0.8173	-0.2877	0.7147	-1.0739	-0.1342	0.2669	0.5395	-0.1558	-2.4953	-0.9003
WID:275897	WID:275897 || IMAGE:795342 || MAP:14q32.31 || C14orf103 || chromosome 14 open reading frame 103		-0.1186			-1.4938	-0.2092									-0.2707
WID:280158	WID:280158 || IMAGE:788830 || MAP:13q34 || ING1 || inhibitor of growth family, member 1		-0.9594			-0.5283	-0.1117									-0.8854				-0.5723
WID:188325	WID:188325 || IMAGE:2449915 || MAP:19q13.33 || NAP1L || napsin B pseudogene	-0.2984	0.0517	-0.331	-0.4785	-2.1742	-0.6693	-0.2753		-0.944	-0.9141	-0.3107	-0.204			-0.6805		-0.2426	-0.8191		-0.5622
WID:275626	WID:275626 || IMAGE:795398 || MAP:5q31 || PCDHB16 || protocadherin beta 16	0.1379	-0.7509		-0.3915	-1.8986	-0.1244	-0.6008	-0.6204	-0.8873	-0.5053	-0.5713	-0.0072	1.1411	-0.439	-0.9837			-1.2483	-0.6174	-0.9723
WID:184992	WID:184992 || IMAGE:364510 || MAP:3p23 || SATB1 || SATB1=MAR/SAR DNA binding protein	-0.0884	-0.7817	-0.1897	-0.7117	-2.4655	-0.3008	-0.4189	0.1975	-0.4264	-0.472	0.0427	-0.2886	0.1077	-0.7002	-0.926		-0.9967	-1.2371	-0.6405	-1.069
WID:282376	WID:282376 || IMAGE:2568514 || MAP: || || Unknown		-0.3894		-0.0068	-2.9634	-0.7056			-1.0455	-0.6342	-0.3951				-1.2459	0.3304		0.5575		0.4807
WID:185425	WID:185425 || IMAGE:971367 || MAP:1p34.1-p || RPS8 || ribosomal protein S8	-0.6031	-0.6693	0.5512	0.2922	-2.8173	-0.854	-0.1754	-0.7333	-1.1676	-0.7304	-0.9123	0.0438	0.395	-1.1361	-0.9836	-0.9855	0.8388	-0.0002	-0.6188	0.1875
WID:280002	WID:280002 || IMAGE:1631355 || MAP:17q11.2 || KIAA0100 || KIAA0100 gene product		-0.2919			-1.4245	-0.2038									-0.5979					-0.6492
WID:277575	WID:277575 || IMAGE:122147 || MAP: || || Unknown	0.0837	-0.8808			-1.8369	-0.046				-0.3029	-0.0959				-1.1821
WID:185855	WID:185855 || IMAGE:243549 || MAP:6q22-q23 || MYB || v-myb myeloblastosis viral oncogene homolog (avian)	-0.4115	-0.8748	-0.168	-0.2228	-1.4256	0.0237		-0.3217	-0.7762	-0.7058	-0.156				-1.4338			-0.4115	-0.6406
WID:189499	WID:189499 || IMAGE:739578 || MAP:19q13.32 || C4.4A || GPI-anchored metastasis-associated protein homolog		-0.5584	-0.3941		-0.9166	-0.7069	-0.5712			-0.4612	0.1168			0.0181	-0.9638				-1.0545
WID:278330	WID:278330 || IMAGE:460618 || MAP:10p14 || || hypothetical gene supported by AL137430		-0.4663			-0.4012					-0.4749	-0.4915				-0.0373				-0.5146	-1.6388
WID:184708	WID:184708 || IMAGE:82734 || MAP:4q34-q35 || FACL2 || fatty-acid-Coenzyme A ligase, long-chain 2	-0.134	-1.7856	-0.5892	-0.3111	-2.0061	1.055	-0.3899	-0.273	-0.2373	-0.2707	-0.2269	0.1378	-0.1321	-0.506	-2.4578		-0.6416	-1.3635	-0.2379	-0.2152
WID:280468	WID:280468 || IMAGE:29965 || MAP:10q25.3 || LOC92482 || hypothetical protein LOC92482		-0.545	-1.0016		-2.2212	0.0444				-0.4645	-0.1971				-0.4121			-0.6252		0.2312
WID:276635	WID:276635 || IMAGE:150126 || MAP:5q15-q21 || CAST || calpastatin		-0.2697			-1.5044					-0.6					-1.0712
WID:186153	WID:186153 || IMAGE:811911 || MAP:11q13 || RBM4 || RNA binding motif protein 4		-1.4575	-0.6081	-0.1131	-2.4435	-0.0976		-0.0911	-0.4838	0.1943					-1.0155		-0.5296	-0.1628	-0.3702	0.0049
WID:281694	WID:281694 || IMAGE:2315045 || MAP:7q11.23 || WBSCR1 || Williams-Beuren syndrome chromosome region 1	0.5576	-0.8783	0.6015	0.0506	-2.5637	-0.235	-0.097	-0.0138	-0.726	-0.0604		-0.4845			-1.4317	-0.5878		-0.0159	-1.1694	-0.7413
WID:281743	WID:281743 || IMAGE:2326129 || MAP:19q13.3- || BBC3 || Bcl-2 binding component 3 (bbc3)	0.8282	-2.2731	-1.5077	0.4046	-1.7137	-0.0311			0.34	1.0144			-0.1733		-1.5897	-1.4145		-0.7506		-0.3694
WID:273556	WID:273556 || IMAGE:214614 || MAP:3q21.2 || SNX4 || sorting nexin 4	-0.4363	-1.0732			-2.3818	-0.2979			-0.4472	-0.3215	0.1144			-0.3836	-1.5798				0.0359	0.3965
WID:279706	WID:279706 || IMAGE:428733 || MAP:3p21.31 || PRKCD || PKC delta=Protein kinase C, delta	-0.118	-0.0076	0.178	-0.2123	-2.3493	-0.6226	-1.5641	0.06	-1.2474	-0.6347	0.2577		0.2495	-0.3092	-0.9787		-0.1594	-0.1179	-0.7614	-0.5912
WID:281240	WID:281240 || IMAGE:2016420 || MAP:21q22.3 || HRMT1L1 || HMT1 hnRNP methyltransferase-like 1 (S. cerevisiae)		-0.9515	-0.1349		-2.3858	-0.2494		-0.3849	-0.8034	-0.1059					-1.2657			0.268		0.7425
WID:184478	WID:184478 || IMAGE:549728 || MAP:1q41-q42 || CAPN2 || calpain 2, (m/II) large subunit	-0.071	-1.9345	0.145	0.0357	-1.9237	-0.0249		-0.3628	-0.2807	-0.0083	-0.6672			-0.1203	-2.2978			-0.6601		-0.2389
WID:276350	WID:276350 || IMAGE:796442 || MAP:1p36.1 || PRKACB || protein kinase, cAMP-dependent, catalytic, beta		-0.2706	-0.3901		-1.8723			-0.2922	-0.1511	-0.478		-0.165		-0.4276	-0.8576			-1.0858	-0.6842	-0.1817
WID:273899	WID:273899 || IMAGE:247370 || MAP: || || Unknown	0.1656	-1.1075			-2.8056	-0.4946	-0.2434	0.7598	-0.2886	-0.0203	0.4832	-0.0077	0.2155	-0.497	-0.9295	-0.7183			-1.1986	-1.3185
WID:189015	WID:189015 || IMAGE:795831 || MAP:18q12.1 || RNF138 || ring finger protein 138		-1.2131			-0.8022								0.1831						-0.5531	-0.6078
WID:279645	WID:279645 || IMAGE:307506 || MAP:2p14-p13 || MEIS1 || Meis1=cooperates with Hox genes and induces myeloid leukemia in mice		-0.2161			-1.5757	-0.1399			-0.7587									-0.7546
WID:279530	WID:279530 || IMAGE:246997 || MAP: || || Unknown	-0.2338	-0.7347	-0.6564	-0.1903	-1.3002	0.0333	-0.3088		-0.6561	-0.7117			0.3012		-0.5893			-0.4797		-1.614
WID:279707	WID:279707 || IMAGE:433490 || MAP:5q32 || CSNK1A1 || Casein kinase 1, alpha 1					-1.8569	-0.1448									-0.5376
WID:184684	WID:184684 || IMAGE:712683 || MAP:3q21 || NCK1 || nck=cytoplasmic protein with src homology	-0.505	-0.6811	-0.6236	-0.6766	-2.8307	-0.0314	-0.3439	-0.4013	-0.4863	-0.2524	-0.1834		-0.2192	-0.4037	-1.7438		-0.2792	-0.4216	-0.3488	0.1471
WID:189190	WID:189190 || IMAGE:490767 || MAP:8p21.3 || DOK2 || docking protein 2, 56kDa		-1.096		0.1327	-0.7021	-0.4317			-2.3597	-0.444				0.0702	-0.4229		-0.5055	-0.3683	-0.0742	-0.8068
WID:281489	WID:281489 || IMAGE:2139152 || MAP:4q32.1 || PDZGEF1 || PDZ domain containing guanine nucleotide exchange factor (GEF) 1		-0.4388			-1.1021	-0.0515									-0.4652
WID:186060	WID:186060 || IMAGE:823663 || MAP:17p13.1 || FXR2 || fragile X mental retardation, autosomal homolog 2		0.0223	-1.4294		-1.2362	-0.9434		-1.0568	-0.4985	-0.3301	-0.3073				0.3838		-0.9756	-0.7357	-0.135	-0.3353
WID:191447	WID:191447 || IMAGE:23019 || MAP:20q13.2- || GNAS || GNAS complex locus	0.4819	-0.9006	0.9379	-0.2551	-3.0744	0.0461	-0.5821	0.2299	-0.4971	-0.117	0.0947	0.1826	-0.5437	-0.7177	-0.9995	0.0517		-0.2436	-1.8398	-0.5689
WID:184005	WID:184005 || IMAGE:1471829 || MAP:3q29-qte || RPL35A || ribosomal protein L35a	-0.6488	-0.1731		1.0065	-2.3663	-1.5093	-1.0359	-0.6559	-1.3724	-1.3707	-0.6548	-0.3297	0.8093	-0.9282	-0.4328	0.0244	-0.5548	0.718		-0.1189
WID:186469	WID:186469 || IMAGE:814615 || MAP:2p13.1 || MTHFD2 || NAD-dependent methylenetetrahydrofolate dehydrogenase	-0.2521	-0.4307	-1.0005	-0.4902	-2.1531	-0.1757	-0.1681	-0.5994	-0.1988	-0.1533	-0.5728	0.1032	-0.0926	-0.3108	-1.1886		-0.7826	-0.5223	-0.1542
WID:186766	WID:186766 || IMAGE:626502 || MAP:7q22.1 || ARPC1B || actin related protein 2/3 complex, subunit 1B, 41kDa	0.728	-0.893	-0.8484	0.2873	-2.2084	0.3333	-0.2367	0.4965	-0.1865	0.1327	0.2374	0.688	0.4108	-0.2652	-0.8583	-0.6631	-1.8377	-0.8243	-1.1204	-0.3373
WID:279691	WID:279691 || IMAGE:128088 || MAP:2q24-q31 || TANK || TANK=I-TRAF=TRAF family member-associated NF-kB activator		-0.5229			-1.7639					-0.5545	0.1636				-0.9512					-0.3564
WID:282430	WID:282430 || IMAGE:2577057 || MAP:12q24.3- || BAZ2A || bromodomain adjacent to zinc finger domain, 2A	0.3597	-0.3693	0.4144	-0.2225	-2.7234	-0.3993	-0.346	-0.233	-0.4958	-0.4498	-0.4711	-0.216	0.3548	-0.5528	-0.2433	-1.564		-1.0725	-1.1525	-0.6202
WID:186263	WID:186263 || IMAGE:42118 || MAP:12q24.32 || P2RX4 || purinergic receptor P2X, ligand-gated ion channel, 4	-0.4861	-0.4322		-0.2576	-1.4693	-0.6647	-0.6514	0.0032		-0.5731	-0.1917				-0.8112		-0.2276
WID:185618	WID:185618 || IMAGE:289677 || MAP:13q12-q1 || CG005 || hypothetical protein from BCRA2 region		-1.0488	-0.213	-0.2505	-1.0632										-0.6144		-0.3195
WID:282620	WID:282620 || P27144 || MAP: || || growth arrest-specific 5		0.1362			-2.588	-0.7585			-0.963	-0.4223	-0.4143				-0.7159			-0.3475	0.1655	0.2108
WID:185583	WID:185583 || IMAGE:271748 || MAP:2q24.3 || RBMS1 || MSSP-1=single stranded DNA binding protein	-0.1284	-1.2939	-0.0951	0.2065		-0.1382		-0.3479	-0.7063	-0.6213					-1.6849			0.0641	-0.6065	-0.9657
WID:191442	WID:191442 || IMAGE:21652 || MAP:5q31 || CTNNA1 || catenin (cadherin-associated protein), alpha 1, 102kDa		-1.7555			-2.6978	-0.0581	-0.3937	0.2232	-0.7999	-0.0861	-0.2227	-0.1149	-0.4213	-0.4069	-2.2269	0.1893		0.5276	-0.7319	-0.169
WID:186528	WID:186528 || IMAGE:815774 || MAP:8q24 || SLA || SLAP=src-like adapter protein	-0.4086	-0.4282	-0.0618	-0.3308	-1.161	-0.4448		-0.5267	-0.9255	-0.9639	-0.5482				-0.4467		-0.9648	-0.5157	-0.2641	-0.3817
WID:184743	WID:184743 || IMAGE:416803 || MAP:12q22-q2 || HAL || histidine ammonia-lyase	-0.304	-1.096	-0.6866	-0.5547	-0.3361	-0.501		-0.883	-0.5367	-0.6626				-0.2572	-1.5783	0.568		0.0046		-0.6361
WID:184204	WID:184204 || IMAGE:249856 || MAP:20q11.2 || RBL1 || retinoblastoma-like 1 (p107)		-1.1457	0.1653	-0.1874	-1.7633	-0.3308	-0.3948	-0.0726	-0.537	-0.5127	-0.2399			-0.4273	-1.2048		-0.3337	-0.269	-0.3306	-0.6193
WID:185692	WID:185692 || IMAGE:1358393 || MAP:17q11.2 || MAP2K3 || mitogen-activated protein kinase kinase 3	-0.1835	-1.1448	0.0276	-0.1837	-1.6919	-0.2142	-0.698	-0.0766	-0.3467	-0.3655	-0.1416	-0.0343	-0.1608	-0.5838	-1.4651		-0.3144	-0.3781	-0.6978	-0.6598
WID:187065	WID:187065 || IMAGE:488888 || MAP:2p14-p13 || UGP2 || UDP-glucose pyrophosphorylase 2	-0.1765	-0.8642	-0.5633		-2.413	-0.2457		-0.4101	-0.598	-0.4166	-0.2713	-0.296	-0.3002		-1.5541		-0.1332	-0.33	0.0506	0.0653
WID:274965	WID:274965 || IMAGE:234617 || MAP:11p14.3 || || similar to hypothetical protein	-0.3383	-0.9959	-1.4654	-0.6891	-1.0469	-0.0996		-0.599	-0.2342	-0.3687	-0.2238			0.1246	-0.8013				-0.4733	-0.4918
WID:278149	WID:278149 || IMAGE:51773 || MAP:7p15-p14 || C7orf24 || chromosome 7 open reading frame 24		0.0082			-2.1253	0.2066					0.3071				-0.9429
WID:186092	WID:186092 || IMAGE:753587 || MAP:6p22.1 || BTN3A3 || butyrophilin, subfamily 3, member A3	-0.2038	-0.948	0.3449	-0.1441	-1.7957	-0.1423	-0.6107	-0.4568	-0.633	-0.8676	-0.4767	-0.2183	-0.1364	-0.703	-0.962	-0.334	-0.5251	-0.7116	-0.6062	-0.7657
WID:185295	WID:185295 || IMAGE:307069 || MAP: || || Unknown	-0.2916	-2.1975	-0.7118	-0.2481	-1.0285	0.1215		-0.1924	-0.4546	-0.0016			-0.3373		-1.7162			-0.297	-0.586	-0.5443
WID:275520	WID:275520 || IMAGE:243727 || MAP:7p14.3 || BKLHD1 || BTB and kelch domain containing 1		-1.2029			-1.9976	-0.2511			0.2251	-0.3117				-0.2501	-1.2159				-0.0589	0.0624
WID:279848	WID:279848 || IMAGE:686667 || MAP:19p13.2 || GCDH || glutaryl-Coenzyme A dehydrogenase		-0.3389			-0.8478	-0.8265									0.2692		-1.2639	-1.3276	0.1666	0.1027
WID:280152	WID:280152 || IMAGE:143251 || MAP:12p12.3 || AEBP2 || AE(adipocyte enhancer)-binding protein 2		-0.4713	-1.1513	-0.5175	-3.1052	-0.5357		0.1088	-0.0093	-0.1482	-0.1625				-1.2873			-0.833	-0.052	0.7624
WID:278204	WID:278204 || IMAGE:184152 || MAP:Xq28 || KIAA1444 || LU1 protein		-0.3974			-1.0411	-0.1976									-0.3959
WID:187503	WID:187503 || IMAGE:725877 || MAP:8p21-p12 || CLU || clusterin (complement lysis inhibitor, SP-40,40, sulfated glycoprotein 2, testosterone-repressed prostate message 2, apolipoprotein J)		0.1297	-0.7624	-0.2794	-1.0154	-0.6878		-0.7259	-0.8125	-0.7131				-0.408	0.0441			-0.4685	-0.7764	-1.4551
WID:281745	WID:281745 || IMAGE:2326216 || MAP:1p35.2-p || PADI2 || peptidyl arginine deiminase, type II		-0.6251			-0.5187
WID:186083	WID:186083 || IMAGE:221846 || MAP:14q32.11 || C14orf116 || chromosome 14 open reading frame 116		-0.5086	-0.9351	-0.4135	-1.7431	-0.3536	-0.7406		-0.5428	-0.4962			0.144		-0.7999			-0.3495		-0.7203
WID:278200	WID:278200 || IMAGE:182999 || MAP:6p25.3 || DUSP22 || dual specificity phosphatase 22		-0.5472		0.0655	-2.6145	-0.7562	-0.1693		-0.7695	-0.8231	0.0809		-0.3776	-0.299	-1.5545	0.3534		-0.3987		-0.0801
WID:275803	WID:275803 || IMAGE:264537 || MAP:9p21.3 || FLJ20686 || hypothetical protein FLJ20686	0.4063	-1.0791			-1.9701	-0.3011	-0.2073	-0.0642	-0.6468		0.1347				-1.6372				-0.4123	-0.6461
WID:191519	WID:191519 || IMAGE:47202 || MAP:1q42 || ARF1 || ADP-ribosylation factor 1	0.3389	-1.0239	0.3218	0.1207	-2.9536	0.0996	-0.5606	-0.16	-0.3144	-0.0523	-0.3273	0.4696		-0.6545	-1.6045	-0.8868		-0.1975	-1.0277	-0.1843
WID:274744	WID:274744 || IMAGE:2562073 || MAP:2q24.3 || PSMD14 || proteasome (prosome, macropain) 26S subunit, non-ATPase, 14		-0.0332			-2.6448	-0.222									-1.1776			0.5054		0.5358
WID:274366	WID:274366 || IMAGE:489657 || MAP:21q22.3 || WRB || tryptophan rich basic protein	-0.2996	-0.6728			-1.1333	-0.2956		-0.5461	-0.4111	-0.4649	-0.2696	-0.0821		-0.6774	-1.727				-0.512	0.0909
WID:189129	WID:189129 || IMAGE:251682 || MAP:14q11.2 || TINF2 || TERF1 (TRF1)-interacting nuclear factor 2=TIN2=regulator of telomere length=MLNewGene2		-0.8276	-0.9602	-0.0192	-2.5368	-0.4046	-0.1857	-0.2951	-0.0521	-0.2581	0.0295		0.1164	-0.4431	-1.1396		-0.2593	-0.1235	0.1851	0.3152
WID:276347	WID:276347 || IMAGE:788714 || MAP:22q13.31 || E46L || like mouse brain protein E46	0.2436	-0.9322			-1.817	-0.1131	-0.3163	0.135	-0.2101	-0.1086	0.1208			-0.5603	-1.5808			-0.9797		-0.9096
WID:275770	WID:275770 || IMAGE:259819 || MAP:12q24.12 || MSTP028 || MSTP028 protein		-0.2883			-1.224									0.1154	-0.4662					-0.6643
WID:189153	WID:189153 || IMAGE:488499 || MAP:10q24-q2 || CHUK || IKK alpha=IkB kinase alpha subunit=catalytic subunit not required for pro-inflammatory cytokine activation of NF-kB		-0.6089		-0.4388	-1.9558	-0.3601		-0.8986	-0.4711	-0.2183					-0.8315			-0.168	-0.3142	0.2011
WID:281968	WID:281968 || IMAGE:158183 || MAP:1q22-q23 || ATF6 || ATF-6=ATF family transcription factor		-0.1128			-1.6077	-0.2973					0.2609				-1.0667
WID:187109	WID:187109 || IMAGE:257445 || MAP:13q21.33 || UCHL3 || ubiquitin carboxyl-terminal esterase L3 (ubiquitin thiolesterase)		-0.3143			-2.1417	-0.4981		-0.2725	-0.337	-0.6462	0.0505				-0.9863			-0.0438	-0.1306	-0.4091
WID:187681	WID:187681 || IMAGE:845519 || MAP:10q22-q2 || ATP5C1 || ATP synthase, H+ transporting, mitochondrial F1 complex, gamma polypeptide 1	0.0413	-1.4004	-0.5897	-0.2099	-2.4674	-0.5393	-0.0878	-0.2919	-0.5009	-0.1993	-0.2118	0.0256	0.024	-0.4691	-2.1058	-0.6611	-0.0731	-0.7726	0.3104	-0.209
WID:277118	WID:277118 || IMAGE:290111 || MAP:5p14-p13 || HMGCS1 || 3-hydroxy-3-methylglutaryl-Coenzyme A synthase 1 (soluble)	-0.0429		-0.4429		-2.1655	-0.4606	-0.3073	-0.4618	-0.6137	-0.3558	-0.0198			-0.3327	-1.4995			-0.1291	-0.896	0.0894
WID:186489	WID:186489 || IMAGE:80948 || MAP:4q21 || IGJ || immunoglobulin J polypeptide, linker protein for immunoglobulin alpha and mu polypeptides		1.5509	-0.9721	-0.9316	-1.5341	-0.7182	-0.6873	-2.0484	-1.3794	-1.3083	-0.7113		0.4705	-0.7368	0.2394	0.4995	-1.5078	-1.6392	-0.2592	0.0602
WID:191333	WID:191333 || IMAGE:2508044 || MAP:16q22.1 || HP || haptoglobin	-0.3847	-0.8345			-1.7274	-0.3322	-0.1256		-0.4087	-0.3661	0.0023				-1.3144				0.135	-0.1688
WID:186783	WID:186783 || IMAGE:840821 || MAP:Xq28 || SSR4 || signal sequence receptor, delta (translocon-associated protein delta)	-0.0907	-1.5926	0.2907	-0.379	-0.6024	-0.2353	-0.5683	-0.7273	-0.5256	-0.5341		-0.0308	-0.1313	-0.9064	-1.4888	-0.0779		-0.5834	-0.7492	-0.6359
WID:187352	WID:187352 || IMAGE:502486 || MAP:2q24-q31 || TANK || TRAF family member-associated NFKB activator		-0.4012	-1.0772		-1.4068			-0.5588	-0.4569	-0.239					-0.5261		-0.5954	-0.4831	-0.034	0.0023
WID:277876	WID:277876 || IMAGE:854592 || MAP:22q13.2 || GRAP2 || GRB2-related adaptor protein 2	-0.0331	-1.9366			-0.2209	-0.7751	-0.0766	-1.0371	-0.35	-0.4285			0.3308		-0.6784		-1.7143	-0.5759	0.2278	-0.0765
WID:184623	WID:184623 || IMAGE:166195 || MAP:11p15.5 || RNH || ribonuclease/angiogenin inhibitor	-0.0741	-1.4852	0.1244	0.7906	-1.6844	-0.2463	-0.4852		-0.4402	-0.4358			-0.1051	-0.1908	-1.7228	-1.9874		0.6628	-1.4587	0.0585
WID:273628	WID:273628 || IMAGE:322128 || MAP:12q15 || RAB21 || RAB21, member RAS oncogene family	-0.2575	-0.9961			-2.5297	-0.3811	-0.2093	-0.4489	-0.3609	-0.4313	-0.067		-0.0197	-0.5192	-1.5049				-0.1258	0.566
WID:280960	WID:280960 || IMAGE:194706 || MAP:Xp11.4 || USP9X || Ubiquitin specific protease 9 X chromosome=Drosophila fat facets related=USP9X		-0.2901			-0.7314	-0.3328									-0.6139
WID:280532	WID:280532 || IMAGE:825861 || MAP:6p22.3 || NUP153 || hnup153=nuclear pore complex protein		-0.1246		0.3765	-2.938	0.2221									-1.311					0.401
WID:189745	WID:189745 || IMAGE:1543346 || MAP:Xq28 || TKTL1 || transketolase-like 1	-0.1128	-1.0511	0.2537		-1.6056	-0.4313	-0.1325		-0.5401	-0.639			-0.1912		-1.7957		0.0935		0.0619	-0.4138
WID:282456	WID:282456 || IMAGE:2578421 || MAP:17q12-q2 || IGFBP4 || insulin-like growth factor binding protein 4		-0.7152	0.7026	-0.4602	-2.9415	-0.9585	-0.4459	-0.3623	-1.0184	-0.2074	-0.2862		0.2078	-0.9149	-0.5982		0.2839	0.218	-0.7055	-0.0888
WID:185721	WID:185721 || IMAGE:813983 || MAP:17p11.2 || COPS3 || COP9 constitutive photomorphogenic homolog subunit 3 (Arabidopsis)		-0.3165	-0.5971	-0.3143	-2.6924			-0.1557	-0.3075	-0.1964	-0.5884		-0.104		-1.1613		-0.3832	-0.4188	-0.1536	0.1251
WID:189837	WID:189837 || IMAGE:271416 || MAP:12q13.1 || SP1 || Sp1		-0.7187		0.06	-1.8942	-0.1829				-0.478	0.0377				-1.2483		-0.0385	-0.0275
WID:191209	WID:191209 || IMAGE:2548241 || MAP:19q13.1 || SNRPA || small nuclear ribonucleoprotein polypeptide A		-0.5088			-1.8701	-0.2147			-0.3442	-0.423	-0.3411			-0.1459	-1.0393			-0.1243		0.0261
WID:282406	WID:282406 || IMAGE:2570895 || MAP:3p21.3-p || RPL29 || ribosomal protein L29	-0.3476	-1.3482	1.0365	0.392	-0.9741	-0.5776	-0.7446	-1.0284	-1.4896	-1.0943	-0.7697	-0.7256	-0.4158	-0.7451	-0.8036			0.5307	-0.0302	-0.3925
WID:185875	WID:185875 || IMAGE:23282 || MAP:5q31.3 || IK || IK=IFN-gamma antagonist cytokine		-0.1623			-1.929	-0.44		-0.3024							-0.4546			-0.3308	-0.7996
WID:184417	WID:184417 || IMAGE:66507 || MAP:19p13.3 || EMR1 || egf-like module containing, mucin-like, hormone receptor-like sequence 1		-1.0274	0.1115	-0.1106	-1.6523	-0.3471			-0.5169	-0.4535	-0.3148		0.1881		-1.6533		-0.0375	-0.3218	-0.2262	-0.3876
WID:278887	WID:278887 || IMAGE:1569463 || MAP:10q26.3 || MGC30006 || hypothetical protein MGC30006		-0.1405			-1.5893	-0.4203		-0.6016		-0.2342				-0.4528	-0.7142			-0.4701	-0.7151
WID:185313	WID:185313 || IMAGE:322914 || MAP:2p25 || ACP1 || Acid phosphatase 1, soluble		-1.1178	-0.4628	-0.6307	-2.3346	-0.3167	-0.186	-0.5918	-0.2296	-0.2538	-0.7188		0.0634	-0.5164	-1.5105		-0.3509	-0.2619	-0.3189	0.5741
WID:185319	WID:185319 || IMAGE:384078 || MAP:16q22 || ATP6V0D1 || ATPase, H+ transporting, lysosomal 38kDa, V0 subunit d isoform 1	-0.5075	-1.4929	-0.9987	-0.5346	-0.9035	-0.0554	-0.1665		-0.1973	-0.214			-0.2302		-0.9706			-0.4073		-0.951
WID:277361	WID:277361 || IMAGE:486035 || MAP:1q23.1 || UAP1 || UDP-N-acteylglucosamine pyrophosphorylase 1		-0.5074			-1.1113				-0.6999						-0.8007	0.0469	-0.7313
WID:188610	WID:188610 || IMAGE:243614 || MAP:11p15.5 || PHEMX || pan-hematopoietic expression		-0.9193	0.4246	-0.4396	-1.2035			-0.2085		-0.8717					-0.7428		-0.5022
WID:187124	WID:187124 || IMAGE:856354 || MAP:1p13.3-p || SARS || seryl-tRNA synthetase		-0.8861	0.1798	0.6707	-1.9654	-0.6301	-0.8539	-0.6932	-1.0531	-0.9468	-0.3285		-0.3267		-1.7638		-0.6173	0.1139
WID:278459	WID:278459 || IMAGE:813973 || MAP:11q23 || VPS11 || vacuolar protein sorting 11 (yeast)		-0.9979			-1.4336	-0.4726	0.0849		-0.2299		0.0503				-0.8169
WID:280961	WID:280961 || IMAGE:345916 || MAP:2p21 || SPTBN1 || spectrin, beta, non-erythrocytic 1		-0.9343			-1.9049	-0.1047			-0.9377	-0.1642				-0.0555	-1.0095		-0.6833	-0.3516		0.3893
WID:187573	WID:187573 || IMAGE:433666 || MAP:22q13.2 || RBX1 || ring-box 1	-0.332	-0.41	-1.0029	-0.3049	-2.5086	-0.1969	-0.1495	0.1448	0.1414	0.0943	-0.0405	0.0121		-0.5247	-1.4396	-0.6523	-0.835	-0.9606	0.7529	2.2386
WID:188745	WID:188745 || IMAGE:417327 || MAP:8q13 || BIG1 || brefeldin A-inhibited guanine nucleotide-exchange protein 1		-0.4698	-0.5539	-0.1544	-2.8321	-0.0443				-0.1395	-0.0819				-1.3095		0.0406	-0.3254		0.4886
WID:281053	WID:281053 || IMAGE:1697146 || MAP:7q11.23- || PHTF2 || putative homeodomain transcription factor 2	0.2266	-0.6035			-0.9568				-1.1307	-0.0837					-0.7087					-0.4446
WID:187120	WID:187120 || IMAGE:971399 || MAP:12cen-q2 || SYT1 || synaptotagmin I	-0.0837	-0.5349	-0.0824	-0.2913	-2.0353	-0.3628	-0.5532	-0.1425	-0.57	-0.172	-0.5264		0.3095	-0.5909	-0.6791		-0.972	-0.615	-0.627	-1.0037
WID:186240	WID:186240 || IMAGE:47475 || MAP:5q34 || CYFIP2 || p53 inducible protein (PIR121)=cytoplasmic FMRP interacting protein 2	-0.3451	-0.1482	-0.1338		-2.3244	-0.7017		-0.3583		-0.2211					-0.4885		-0.3081	-0.5343		-0.5223
WID:186666	WID:186666 || IMAGE:825085 || MAP: || || Homo sapiens transcribed sequence with moderate similarity to protein ref:NP_060312.1 (H.sapiens) hypothetical protein FLJ20489 [Homo sapiens]		-0.1999			-1.0988					-0.6302					0.1566		-0.2086			-0.9464
WID:280671	WID:280671 || IMAGE:788551 || MAP:16p13.13 || LOC123803 || N-terminal Asn amidase	0.0464	-0.9092			-1.9351	-0.4481		-0.0504	-0.8356	-0.4059	-0.434				-1.2333			0.0747
WID:186239	WID:186239 || IMAGE:207288 || MAP:7q36 || INSIG1 || insulin induced gene 1	-0.1372	-1.1585	-0.2238	0.0068	-1.4775	0.0465		-0.5326	-0.6634	-0.3335					-1.5514			0.0837	-0.5527	-0.8121
WID:186550	WID:186550 || IMAGE:767994 || MAP:14q13-q2 || STRN3 || striatin, calmodulin binding protein 3	-0.0013	-0.9112	-0.5266	-0.4743	-2.5574	0.0217	-0.351	0.3255	-0.5249	-0.0425	0.0768			-0.5378	-1.5807			-1.1216	-0.2288	0.2357
WID:187936	WID:187936 || IMAGE:42123 || MAP:2q33-q35 || LANCL1 || LanC lantibiotic synthetase component C-like 1 (bacterial)	-0.4732	-0.6657	-0.6216		-1.3478			-0.412	-0.1094	-0.2436	-0.4777			-0.4582	-0.7691		-0.6516		-0.1807	-0.2045
WID:186682	WID:186682 || IMAGE:897806 || MAP:14q21-q2 || HIF1A || hypoxia-inducible factor 1, alpha subunit (basic helix-loop-helix transcription factor)		-1.0521	-0.5555	-0.1132	-1.3685	-0.2883	-0.3525	-0.7893	-0.6136	-0.5097		-0.0438		-0.2521	-1.1071			-0.29	-0.4613	-0.7127
WID:274701	WID:274701 || IMAGE:2504218 || MAP:3 || RPS6KA1 || ribosomal protein S6 kinase, 90kDa, polypeptide 1	-0.0115	-0.7702			-1.0199	-0.5293		-0.814	-0.9648	-0.4333	-0.0992		-0.2682	0.1524	-0.3144				-0.468	-1.3522
WID:273935	WID:273935 || IMAGE:395604 || MAP:22q13.1 || KIAA0063 || KIAA0063 gene product	0.0869	-1.662			-1.5538	-0.2761	-0.2046	-0.5326	-0.3006	-0.2184	-0.3362		-0.2812	-0.4825	-1.3011				-0.3303	-0.001
WID:184561	WID:184561 || IMAGE:815816 || MAP:12q12-q1 || VDR || vitamin D (1,25- dihydroxyvitamin D3) receptor		-0.6241	-1.2103	-0.1613	-1.3562	-0.1457				-0.5543	-0.1575				-1.1836		0.0814	-0.336	0.0656	-0.0518
WID:184597	WID:184597 || IMAGE:52327 || MAP:22q11.21 || HIRA || HIR histone cell cycle regulation defective homolog A (S. cerevisiae)	-0.6035	-1.7575	-1.5692	-0.2018	-0.9434	0.1628	0.2884	-0.1656	-0.1254	0.1541			0.1938		-0.9192		-0.9883	-0.4098	0.1213	0.2118
WID:185145	WID:185145 || IMAGE:725877 || MAP:8p21-p12 || CLU || clusterin (complement lysis inhibitor, SP-40,40, sulfated glycoprotein 2, testosterone-repressed prostate message 2, apolipoprotein J)	-0.3997	0.3072	-2.1302	-0.349	-1.8371	-0.7397	-0.2672	-1.1781	-0.6975	-0.4014	-0.2728		-0.1164	-0.3448	-0.1282		-0.5796	-0.7786	-0.1056	-0.5864
WID:188394	WID:188394 || IMAGE:2571913 || MAP:1q21-q23 || SSR2 || signal sequence receptor, beta (translocon-associated protein beta)		-1.6656	0.3832	0.2075	-1.7222	-0.6849	-0.3948	-0.3574	-1.8412	-0.5688	-0.3717	-0.2494	0.0304	-0.2519	-1.2125	0.1894	0.0373	0.0186	-0.5767	-0.6571
WID:279676	WID:279676 || IMAGE:252847 || MAP:2q31 || NFE2L2 || nuclear factor (erythroid-derived 2)-like 2	0.1016	-1.6536	-0.3768	-0.2625	-2.5375		0.1575	0.302	-0.1203	-0.1458	-0.4716	0.3697	0.1068	-0.3589	-2.7997	-1.4163	-0.7363	-0.802	-0.0837	0.6013
WID:273903	WID:273903 || IMAGE:295473 || MAP:9q33 || POLE3 || polymerase (DNA directed), epsilon 3 (p17 subunit)	0.0574	-0.8417			-2.2445	-0.2038	-0.3248	0.0343	-0.1695	-0.3941	0.0217	0.0648	-0.2747	-0.4691	-1.2862	-0.5085			-0.56	-1.1202
WID:186833	WID:186833 || IMAGE:814381 || MAP:5p15.2 || DAP || DAP-1=putative mediator of the gamma interferon-induced cell death=death-associated protein	-0.516	-0.8825	-0.0101	0.1791	-2.5324	-0.5729	-0.2502	-0.4371	-0.4836	-0.3401	-0.356	-0.2331	0.2152	-0.6316	-1.1071	-0.2627	-0.3637	0.4613	-0.5594	0.3981
WID:279780	WID:279780 || IMAGE:812259 || MAP:15q14 || FLJ21439 || hypothetical protein FLJ21439		-0.319			-1.6628	-0.0141					0.023				-0.4828
WID:189683	WID:189683 || IMAGE:825660 || MAP:19p13 || CD97 || CD97 antigen		-1.1915	-1.0165	-0.3383	-0.9684	-0.2863			-0.5764	-0.3999			-0.0058	0.1164	-0.9567			-0.4165	-0.2471	-0.6642
WID:278972	WID:278972 || IMAGE:1609036 || MAP:5q31.3 || FLJ20288 || FLJ20288 protein		-0.1895			-1.0268	-0.3274									-0.4194
WID:280188	WID:280188 || IMAGE:811054 || MAP:7p22-p21 || GNA12 || guanine nucleotide binding protein (G protein) alpha 12	0.2645	-0.4247			-2.3096				-0.9322	-0.3326	-0.0286			-0.1253	-1.3041		-0.2074		0.0393
WID:279799	WID:279799 || IMAGE:34903 || MAP:2q37.1 || TRIP12 || thyroid hormone receptor interactor 12		-0.417	-0.534		-1.8555	-0.1537			-0.4767	-0.4211			0.0119		-0.616			-0.6053		-0.5603
WID:187131	WID:187131 || IMAGE:755301 || MAP:3p21.31 || PRKCD || protein kinase C, delta	-0.4885	-0.5631	0.0155	-0.2511	-1.8776	-0.8508		-0.1463	-0.4341	-0.7506	0.0903	0.1274			-1.4403		-0.2561		-0.1694
WID:185143	WID:185143 || IMAGE:309893 || MAP:12q13 || NR4A1 || Nak1=TR3 orphan receptor=homologue of Nur77/NGIF-B/N10 anti-apoptotic gene	-0.0588	-1.1925	-0.4254	-0.3739	-0.9414	-0.2732		-0.4646	-0.5221	-0.5212		-0.4203		-0.2548	-1.5099			-0.0111	-0.3206	-0.6055
WID:188973	WID:188973 || IMAGE:67440 || MAP:12q || CHPT1 || choline phosphotransferase 1	-0.1065	-1.7067		-0.211	-3.0582	-0.3411	-0.2056	0.2748	-0.5116	-0.6443	0.218	0.3676	-0.3986		-2.607	-0.1004	0.2493	-0.081	0.0775	0.7916
WID:278985	WID:278985 || IMAGE:1614140 || MAP:15q11.2- || RIS || Ras family member Ris		-0.1415			-0.6994										-0.628
WID:186196	WID:186196 || IMAGE:813707 || MAP:1q25-q31 || RGS16 || regulator of G-protein signalling 16		-0.438			-1.7925	-0.5588		-0.5204		-0.2345					-1.2687		-0.3581	-0.42	-0.2825	-0.1802
WID:188735	WID:188735 || IMAGE:502012 || MAP:11q12 || MS4A4A || membrane-spanning 4-domains, subfamily A, member 4		-1.03	-0.3464	0.3322	-1.0967	-0.4562			-0.3687	-0.5407	-0.1709				-1.2337		-0.2402
WID:274297	WID:274297 || IMAGE:1563810 || MAP:1q24-q25 || VAMP4 || vesicle-associated membrane protein 4		-0.9068			-1.7993	-0.2198			-0.7692	-0.1441			-0.2834	-0.2014	-1.2275	-0.0935			-0.4286	-0.2601
WID:185284	WID:185284 || IMAGE:121454 || MAP:17p13.1 || ALOX12 || arachidonate 12-lipoxygenase	-0.4069	-0.9086	0.103	-0.4723	-1.5695	-0.418		-0.1585	-0.2978	-0.5272	0.1242	-0.2136			-1.3891		-0.3146			-0.3827
WID:184102	WID:184102 || IMAGE:815284 || MAP:19q12-q1 || PEPD || peptidase D	-0.2564	-1.4905	0.4662	0.0614	-1.9584	-0.6843	-0.4036	0.0396		-0.7457	-0.2191	-0.3615	-0.5462		-1.6482	0.129	0.2548	-0.3502		-0.2133
WID:282180	WID:282180 || IMAGE:2508733 || MAP:2q24 || LY75 || lymphocyte antigen 75		-0.4382			-1.999	-0.4267				-0.3455					-1.4113			0.5019		0.1025
WID:278933	WID:278933 || IMAGE:1591222 || MAP:15q26.1 || VPS33B || vacuolar protein sorting 33B (yeast)	0.5376	-1.0867			-1.5039	-0.122			-0.7226	-0.0934	-0.2746			-0.322	-1.2086				-0.4458	-0.5634
WID:184860	WID:184860 || IMAGE:109179 || MAP:17q21.32 || SP2 || Sp2 transcription factor	-0.3316	-0.8659	-0.7486		-2.1101	-0.0285	-0.1914	-0.2086	-0.3902	-0.231	-0.2613		-0.3849		-1.2744		-0.6869	-0.2002	-0.2462	-0.3617
WID:187316	WID:187316 || IMAGE:487115 || MAP:11p11.2 || PTPRJ || protein tyrosine phosphatase, receptor type, J		-0.9254	0.0907		-1.9391	-0.2318		-0.0155	-0.2144	-0.3919	-0.153	-0.1112			-1.6214		-0.3021	-0.1762		-0.3643
WID:188892	WID:188892 || IMAGE:293964 || MAP:6p22.1 || BTN3A1 || butyrophilin, subfamily 3, member A1		-0.5832	-0.1403		-1.5341		-0.3832		-0.6544	-0.3843			-0.0774		-0.5892		-0.769	-0.2994		-0.0281
WID:282259	WID:282259 || IMAGE:2541366 || MAP:9p13 || AQP3 || aquaporin 3	0.0992	-0.4225			-0.9176	-0.6114				-0.8152					-1.2545				0.1263
WID:277806	WID:277806 || IMAGE:1055201 || MAP:10q22-q2 || RPS24 || ribosomal protein S24	0.0185	-0.4423	0.2057	0.903	-1.879	-0.6054	-0.7626	-1.1829	-0.9355	-0.7451			0.123		-0.2535	-1.6898		0.0164	-0.8216	-0.0912
WID:273807	WID:273807 || IMAGE:488751 || MAP:1q21.3 || ENSA || endosulfine alpha	-0.0957	-1.1378			-1.7964	-0.2322	-0.4675			-0.2308	-0.2403	-0.0576	-0.0916	-0.1897	-1.2767					-0.193
WID:188634	WID:188634 || IMAGE:260619 || MAP:13q12.2 || USP12L1 || ubiquitin specific protease 12 like 1		0.1929		-0.5219	-1.3346	-0.2471									-0.7246		-0.5115
WID:273717	WID:273717 || IMAGE:40592 || MAP:17p13.1- || MPDU1 || mannose-P-dolichol utilization defect 1		-1.0939			-0.7044	-0.5551			-0.4794	-0.8641				-0.0516	-0.9378				0.093	-0.2243
WID:282274	WID:282274 || IMAGE:2542937 || MAP:4q32-q34 || SC4MOL || sterol-C4-methyl oxidase-like		-0.2068			-1.0567										-0.7751
WID:274599	WID:274599 || IMAGE:2457916 || MAP:1p35.3 || DNAJC8 || DnaJ (Hsp40) homolog, subfamily C, member 8	0.1077	-0.756			-1.3277	-0.6968	-0.2412	-0.2927	-0.6282	-0.27	-0.06				-1.0305				-0.1229
WID:184621	WID:184621 || IMAGE:788511 || MAP:3 || RPS6KA1 || Ribosomal protein S6 kinase 90kD polypeptide 1		-1.1335	-0.7624	-0.2649	-1.2146			-0.7683	-0.7991	-0.2206			0.3628		-0.5422		-0.6049	-0.0608	-0.0735	-0.0946
WID:191225	WID:191225 || IMAGE:2569476 || MAP:19q13.3- || BAX || BCL2-associated X protein	-0.1781	-1.465			-1.6524	-0.8985	0.2851	0.0171	0.0036	-0.0093	-0.5193		0.0524	-0.176	-1.0024		-1.0396	0.3233	-0.8965	0.1108
WID:191349	WID:191349 || IMAGE:2542486 || MAP:13q12 || FLT3 || fms-related tyrosine kinase 3		-0.1507			-1.4226	-0.3041					0.1821				-0.9923
WID:188776	WID:188776 || IMAGE:260138 || MAP:4q21.3 || HPSE || heparanase		-1.4792	-0.7087		-1.0008	-0.145			-0.2395	-0.3548					-0.6037		-0.2174	-0.1573		-0.2753
WID:184392	WID:184392 || IMAGE:308437 || MAP:1p34 || FUCA1 || fucosidase, alpha-L- 1, tissue	-0.3953	-0.1338	0.0509	0.5829	-2.558	-0.5108	-0.8528	-0.6002	-0.8541	-0.9668	-0.2497	-0.7488	-0.009	-0.7332	-0.9225	-0.3562	-0.5546	-0.3292	-0.3684	-0.4755
WID:280689	WID:280689 || IMAGE:50536 || MAP:11q12.3 || FLJ12529 || pre-mRNA cleavage factor I, 59 kDa subunit	0.4934	-0.629			-1.4139										-0.7203				-0.5085	-0.7618
WID:185859	WID:185859 || IMAGE:544664 || MAP:3q27.2 || DKFZp434A1 || hypothetical protein DKFZp434A128	-0.0844	-0.6964	0.0195	-0.0651	-1.7761	-0.2867	-0.4963	-0.2201	-0.6256	-0.6431	-0.3708				-1.5118			-0.4709	-0.6784	-0.4835
WID:282501	WID:282501 || P37827 || MAP:14q11.2 || ISGF3G || interferon-stimulated transcription factor 3, gamma 48kDa		-0.8767			-0.5167				-1.0868					0.4073	-1.6764					0.0012
WID:281229	WID:281229 || IMAGE:2011273 || MAP:9q34.2 || FUBP3 || far upstream element (FUSE) binding protein 3		-0.5547			-1.3465	-0.1011			-0.5103						-0.6354					-0.2321
WID:189363	WID:189363 || IMAGE:811803 || MAP:21q22.2 || WDR9 || WD repeat domain 9		-0.6918		-0.385	-1.0892	-0.074				-0.6999					-0.3515		-0.4266
WID:186224	WID:186224 || IMAGE:770192 || MAP:17q11.2 || LGALS9 || lectin, galactoside-binding, soluble, 9 (galectin 9)		-0.2585	-0.8622		-1.2625	-0.3308			-0.7751	-0.5654					-0.4864		-0.9368	-0.1113		-0.0762
WID:275892	WID:275892 || IMAGE:320157 || MAP:1q24.2 || LAP1B || lamina-associated polypeptide 1B		-0.6856			-3.2945	-0.2343	-0.1552	-0.029	-0.2722	-0.728	0.0868		0.2783	-0.108	-2.3464	-0.3069				0.4674
WID:278021	WID:278021 || IMAGE:37392 || MAP:6 || REPS1 || RALBP1 associated Eps domain containing 1	-0.5496	-0.5181	-0.8924		-1.0255									0.2341	-0.8791				-0.432	-0.7397
WID:279287	WID:279287 || IMAGE:1575384 || MAP:2q37.2 || || similar to male-specific lethal 3-like 1 isoform a; drosophila MSL3-like 1		-0.5361			-0.6216	-0.173				-0.7421				-0.3856	-0.4633				-0.4657
WID:185956	WID:185956 || IMAGE:770080 || MAP:12q24.23 || FLJ23042 || hypothetical protein FLJ23042	-0.358	-1.5811	0.1682	0.096	-2.0693	-0.5002	-0.589	-0.1816	-0.5347	-0.6207	-0.0889	-0.0919	0.3345		-2.0378			0.6876	-0.3618	-0.1352
WID:275529	WID:275529 || IMAGE:282868 || MAP:10p12.31 || LOC220213 || hypothetical protein LOC220213	0.0044	-0.4548			-2.0076	-0.2879		-0.2098		-0.7711	-0.1424				-0.3822				-0.8424	-0.6678
WID:188050	WID:188050 || IMAGE:753374 || MAP:1q44-qte || ZNF238 || zinc finger protein 238		-1.207	-0.883	-0.3869	-1.1653	-0.3073	-0.3019	-1.1687	-0.1714	-0.5206	-0.028	-0.2811	-0.0916	-0.1414	-0.7197		-1.3739	-0.4352	0.0367	-0.7441
WID:186418	WID:186418 || IMAGE:810444 || MAP:14q32 || TNFAIP2 || B94=TNF alpha-induced protein 2	-0.0679	-0.729	-0.2828	0.315	-0.9421	-0.3282		-0.5976	-0.8742	-0.3857		-0.2733			-1.0869		-0.4738	-0.3984	-0.5999	-1.1089
WID:273827	WID:273827 || IMAGE:796161 || MAP:Xq26 || RBMX || RNA binding motif protein, X chromosome	-0.1583	-0.4968			-2.759	-0.3623	-0.5616	0.0853	-0.4759	-0.5774	-0.0435	-0.0806	-0.6976		-1.0957			-0.55	-0.6439	0.0037
WID:184691	WID:184691 || IMAGE:824070 || MAP:Xq28 || MTM1 || myotubular myopathy 1		-0.9786	-1.4229	-0.3274	-0.8543	-0.2891			-0.1914	-0.3591			-0.0146		-0.6823			-0.3503		-0.116
WID:279153	WID:279153 || IMAGE:1535806 || MAP:10q23.3 || PTEN || phosphatase and tensin homolog (mutated in multiple advanced cancers 1)		-0.5602			-1.6669	-0.2464									-0.8208					0.3608
WID:185360	WID:185360 || IMAGE:235135 || MAP:2q31-q32 || ITGA4 || CD49D=Integrin alpha 4		-1.4567	-0.996	-0.5687	-0.7376	-0.0252			-0.2764	-0.2978			-0.6138		-0.6661			-0.4665		-0.1852
WID:190462	WID:190462 || IMAGE:259999 || MAP: || || Unknown	-0.2384	-0.5535	-0.5	-0.3416	-1.0987	-0.5861	-0.4268	-0.3728	-0.895	-0.5486	-0.4803	-0.1558	-0.2797	-0.1098	-0.7756		-0.3565	-0.7041	-0.4624	-0.61
WID:278874	WID:278874 || IMAGE:1558505 || MAP:1p34.1 || LEPRE1 || leucine proline-enriched proteoglycan (leprecan) 1		-0.7291			-0.8478	-0.1129									-0.2228
WID:281819	WID:281819 || IMAGE:1856814 || MAP:1q25.2 || RNF2 || ring finger protein 2		-0.4627			-1.5753	-0.1029				0.0189					-0.8328
WID:186619	WID:186619 || IMAGE:815239 || MAP:19q13.13 || ARHGEF1 || p115-RhoGEF=guanine nucleotide exchange factor similar to Lsc oncogene (Mus)=Actin related protein 2/3 complex, subunit 2 (34kD)	-0.18	-0.6458	-0.1479		-1.0859	-0.1782	-0.5973	-0.3565	-0.7665	-0.7609	-0.2648				-0.475			-0.3469		-0.8962
WID:184680	WID:184680 || IMAGE:783696 || MAP:10q26 || OAT || ornithine aminotransferase (gyrate atrophy)	-0.2125	-1.1312	-0.2308	-0.714	-2.2954	-0.2384	-0.3341	-0.0517	-0.2438	-0.2177	-0.2382			-0.4969	-1.7056	-0.1402	-0.091	-0.3545		0.4382
WID:279290	WID:279290 || IMAGE:1575509 || MAP: || || Homo sapiens transcribed sequence with weak similarity to protein ref:NP_009032.1 (H.sapiens) sarcosine dehydrogenase; dimethylglycine dehydrogenase-like 1 [Homo sapiens]		-0.5936			-0.2734	-0.4671								-0.3158	-0.652				-0.9271	-0.69
WID:185114	WID:185114 || IMAGE:310406 || MAP:7p21 || IL6 || IL-6		-1.1687	-0.0441	-0.1349	-1.452	-0.1372	-0.3249	0.0433		-0.8375	-0.2429				-1.1527		-0.3431	-0.3399	-0.45	-0.3963
WID:279897	WID:279897 || IMAGE:683829 || MAP:12p11.21 || CGI-04 || CGI-04 protein	0.1091	-0.3465			-1.9502	-0.048									-0.8183					-0.1025
WID:189741	WID:189741 || IMAGE:1526826 || MAP:17q21-q2 || HOXB2 || homeo box B2		-0.2922		-0.2329	-2.2854	-0.6549				-0.8269	-0.3035		1.0732		-0.9382			-0.3308		-0.094
WID:186271	WID:186271 || IMAGE:771084 || MAP:17q21 || BECN1 || beclin 1 (coiled-coil, myosin-like BCL2 interacting protein)	-0.0358	-0.9516	-0.4737	0.0619	-1.8882	0.0454	-0.6255	-0.1106	-0.3096	-0.2348	-0.4882	-0.2039	-0.4531	-0.4339	-1.4685			-0.4309	-0.7639	-0.4622
WID:277059	WID:277059 || IMAGE:280331 || MAP:1p13 || RBM15 || RNA binding motif protein 15		-0.5612			-1.0593	-0.0526									-0.5986				-0.1041
WID:186324	WID:186324 || IMAGE:365060 || MAP:15q21.3- || RAB11A || RAB11A, member RAS oncogene family		-1.2323	-0.4461	-0.6	-1.3783	0.0498		-0.4485	-0.1063		-0.4201			-0.3644	-1.3293			-0.6123	-0.2275	0.0582
WID:188982	WID:188982 || IMAGE:781459 || MAP:1p36.11- || WASF2 || WAS protein family, member 2		-0.9565		0.7057	-2.5263	-0.4459	-0.1879	-0.1214	-0.8027	-0.0977	-0.5505	-0.1329	0.8281	-0.6943	-1.4452	-0.7861	-0.2954	-0.4833	-0.9071	-0.2102
WID:273704	WID:273704 || IMAGE:1031922 || MAP:6 || || Homo sapiens transcribed sequence with strong similarity to protein ref:NP_008975.1 (H.sapiens) katanin p60 subunit A 1 [Homo sapiens]		-0.9444			-1.8066			-0.5295	-0.1593	-0.2658			-0.2409		-0.7639				-0.2218	0.1577
WID:280137	WID:280137 || IMAGE:137469 || MAP: || || Homo sapiens transcribed sequences		-0.7942			-1.2583	-0.0549									-0.1778
WID:280348	WID:280348 || IMAGE:838040 || MAP:9q21 || GNAQ || guanine nucleotide binding protein (G protein), q polypeptide	-0.1785	-2.4425	-0.5082	0.4018	-1.6882	-0.0395	-0.075	0.322	0.271	-0.0128	-0.6236		0.5097		-2.223		-1.5535	-0.5944	-0.2175	0.7695
WID:185798	WID:185798 || IMAGE:724588 || MAP:14q11.2 || ISGF3G || ISGF3 gamma=IFN alpha/beta-responsive transcription factor ISGF3 gamma subunit (p48)	-0.4376		-0.6187	-0.1417		-0.3856	-0.7639	-0.7479	-0.7927	-0.7432	-0.7012							-0.3514	-0.3653	-0.931
WID:188082	WID:188082 || IMAGE:815579 || MAP: || || Homo sapiens transcribed sequence with strong similarity to protein ref:NP_008987.1 (H.sapiens) suppressor of white apricot homolog 2 [Homo sapiens]	-0.0679	-0.2555	0.1837	-0.3008	-2.1829	-0.5575			-0.6573	-0.3961					-1.2414			-0.258	-0.6655	-0.4524
WID:188096	WID:188096 || IMAGE:1637402 || MAP:19q13.3 || RPL13A || ribosomal protein L13a	-0.2728	-0.8858	0.9305	-0.0496	-2.6459	-1.0272	-0.6494	-0.1956	-1.0577	-0.3834	-1.1948	-0.4344	1.0307	-1.4754	-0.5206	-1.1822	0.2469	0.5786	-1.3265	-0.275
WID:282300	WID:282300 || IMAGE:2545000 || MAP:5q35.3 || RGS14 || regulator of G-protein signalling 14		0.0999			-1.4078										-0.1887
WID:280554	WID:280554 || IMAGE:712914 || MAP:16p13.3 || NOD3 || NOD3 protein		0.0413			-1.488	-0.3964									-0.4237
WID:276710	WID:276710 || IMAGE:156343 || MAP:17q24.2 || MAP3K3 || mitogen-activated protein kinase kinase kinase 3	0.3383	-1.286			-1.149	0.3004	-0.28		-0.8579	-0.476	-0.0931	-0.2649		-0.2925	-0.9518				-0.6775
WID:185160	WID:185160 || IMAGE:810999 || MAP:3p21.3 || GPX1 || glutathione peroxidase 1	-0.2254	-1.9115	0.2619	0.061	-1.5547	-0.6072	-0.4424	-0.1098	-0.6942	-0.4231	-0.1411	-0.2965	-0.2246	-0.48	-1.3722		-0.1247	0.3889	-0.2464	-0.9002
WID:191448	WID:191448 || IMAGE:23132 || MAP:22q12.2 || SF3A1 || splicing factor 3a, subunit 1, 120kDa	-0.1803	-0.9565	-0.292		-2.1272	-0.1304	-0.3822	-0.0431	-0.2369	-0.0573	-0.0386	0.0714		-0.5626	-1.1957			-0.2772	-0.5271	-0.8067
WID:186580	WID:186580 || IMAGE:841617 || MAP:19p13.3 || OAZ1 || ornithine decarboxylase antizyme 1	-0.0437	-0.6285	-0.0848	0.2151	-1.8299	-0.9422	-0.6808	-0.6641	-0.7549	-0.6283	-0.4555	-0.5109	0.1331	-0.5479	-0.7576	-0.7165	-0.3967	0.0299	-0.0151	-0.0803
WID:191148	WID:191148 || IMAGE:2106888 || MAP:Xp22.13 || ACATE2 || likely ortholog of mouse acyl-Coenzyme A thioesterase 2, mitochondrial		-1.0027	-0.5719		-1.0227	-0.4972				-0.1511					-0.2402			-0.0886
WID:184758	WID:184758 || IMAGE:788654 || MAP:17q24-q2 || GRB2 || growth factor receptor-bound protein 2		-0.1456		0.0077	-1.5252	-0.1955		-0.3221	-1.1228	-0.3125					-0.5301			-0.2183	-0.2631	-1.194
WID:274667	WID:274667 || IMAGE:2491454 || MAP:12q22 || TMPO || thymopoietin	-0.1432	-0.2154			-1.3081	-0.488	-0.4379	-0.0711	-0.4681	-0.6805	-0.2242				-0.9324				-0.2878	-0.6924
WID:276819	WID:276819 || IMAGE:267673 || MAP:15q22.2 || FLJ20509 || hypothetical protein FLJ20509	0.0345	-0.6314			-1.2576	-0.7683							-0.3513		-0.5583			-0.6489	-0.1252	-0.0493
WID:277863	WID:277863 || IMAGE:45623 || MAP:1q32.3 || SMYD2 || SET and MYND domain containing 2	0.1881	-0.6806			-1.5467	-0.3103		-0.3179	-0.6204	-0.3292	-0.1396				-1.5736			-0.3298		-0.4126
WID:186097	WID:186097 || IMAGE:204335 || MAP: || || Unknown	-0.3782	0.2511	-1.2668	-0.6766	-2.2283	-0.1913	-0.1304	-0.5491		-0.2411	-0.3054				-0.7356		-0.0301	-0.5239	-0.0379	-0.4126
WID:279084	WID:279084 || IMAGE:1637781 || MAP:7p15.3 || SBBI26 || SBBI26 protein		-0.7982			-2.1737	-0.2368	0.0056		-0.1755	0.1292	0.1905			-0.3448	-1.2802			0.1652	-0.0271	-1.1258
WID:275890	WID:275890 || IMAGE:784190 || MAP:11p15.5 || LOC283232 || hypothetical protein LOC283232		-0.6027			-1.4891		-0.6332			-0.572	0.2953			0.097	-1.0758				-0.2898
WID:279122	WID:279122 || IMAGE:1534399 || MAP: || || Unknown		-1.3517			-1.303	-0.1423	-0.1676		-0.2715	-0.1193			0.0594		-1.1186			-0.3718		-0.7182
WID:185305	WID:185305 || IMAGE:772304 || MAP:Xq24-q26 || SLC25A5 || solute carrier family 25 (mitochondrial carrier; adenine nucleotide translocator), member 5	-0.5452	-0.2522	0.8151	-0.2753	-3.5382	-0.5474	-0.5489	-0.1903	-0.7025	-0.6847	-0.3306	-0.0888	-0.2851	-1.0448	-1.4938	-0.5011	0.6796	0.1786	-0.5593	1.4685
WID:189490	WID:189490 || IMAGE:397638 || MAP:4q31.21 || LSM6 || LSM6 homolog, U6 small nuclear RNA associated (S. cerevisiae)	0.0223	0.0883	-0.4197	-0.2613	-2.0474	-0.4276	-0.4554	-0.3376	-0.7512	-0.3062			-0.2786	-0.2213	-0.6088			-1.1418	-0.6901	-0.8473
WID:189650	WID:189650 || IMAGE:683059 || MAP:2p21 || CDC42EP3 || CDC42 effector protein (Rho GTPase binding) 3	0.0422	-0.8848	-0.4192	-0.4597	-1.6587	-0.3351	-0.304	-0.3539	-0.5507	-0.3227				-0.3635	-0.8397		-0.4657	-0.6172	-0.3747	-0.3905
WID:274533	WID:274533 || IMAGE:2406134 || MAP:3p21.3 || MAPKAPK3 || mitogen-activated protein kinase-activated protein kinase 3	0.0239	-1.7453	-0.2005	0.4396	-1.7961	-0.5187	-0.4546	-0.7826	-0.577	-0.3736	-0.66	-0.1528	0.3364	-0.1421	-1.4355			0.1201	-0.7413	-0.6651
WID:186488	WID:186488 || IMAGE:71434 || MAP:14q11.2 || PSME1 || proteasome (prosome, macropain) activator subunit 1 (PA28 alpha)=interferon-gamma IEF SSP 5111=Interferon gamma upregulated protein	-0.2866	-0.786	-0.3047	0.0256	-1.0115	-1.3477	-0.8075		-0.7026	-0.9906		-0.8191	0.3102		-0.9439	-0.5722	-0.3262	-0.1772	-0.2842	-0.0915
WID:275962	WID:275962 || IMAGE:268979 || MAP:12p13.31 || LOC196478 || hypothetical protein LOC196478		-0.5797			-0.5155	-0.1654									-0.6191
WID:187453	WID:187453 || IMAGE:345935 || MAP:15q21-q2 || MADH3 || MAD, mothers against decapentaplegic homolog 3 (Drosophila)		-0.7713	-1.2438	-0.1659	-2.0966	-0.2791		-0.4539	-0.3372	-0.3313	-0.3177		0.0116	-0.5398	-0.8771		-0.5797	0.0506	-0.0697	0.0995
WID:186027	WID:186027 || IMAGE:361565 || MAP:10q23.3 || GLUD1 || glutamate dehydrogenase 1	-0.2951	-0.5615		-0.1735	-1.8046	-0.1534		-0.1224		-0.631					-1.3168			-0.2257	-0.5788
WID:277858	WID:277858 || IMAGE:33967 || MAP:1p13.1 || FLJ11220 || hypothetical protein FLJ11220		-0.3092			-1.1252	-0.43			-0.705						-0.8076					-0.0261
WID:279596	WID:279596 || IMAGE:877627 || MAP:1q21-q22 || DAP3 || death associated protein 3	-0.2196	-0.5441			-3.3816	-0.4527	-0.5534	-0.0422	-0.7789	-0.6412	0.2899	0.145	-0.1157	-0.5331	-1.4436	0.5967		0.0625		-0.2722
WID:189432	WID:189432 || IMAGE:854644 || MAP:14q24.3 || NPC2 || Niemann-Pick disease, type C2	0.1062	-1.705	-0.0525	0.6582	-2.2934	-0.7219	-0.6162	-0.2717	-0.6525	-0.7682	-0.2571	-0.0882	-0.1886	-0.1109	-2.1833	0.6579	-0.7651	0.0902	-0.0731	-0.4307
WID:190866	WID:190866 || IMAGE:434166 || MAP:22q13.2 || GRAP2 || Gads=Grap2=GRID=Grb-2-related adapter protein 2=interacts with CD28		0.01	-0.544	-0.5308	-0.9567					-0.6994					-0.9446		0.0578
WID:280528	WID:280528 || IMAGE:826286 || MAP:1p34.1 || IPO13 || importin 13		-0.1864			-0.8729										-0.3455
WID:273786	WID:273786 || IMAGE:511107 || MAP:2p15 || CCT4 || chaperonin containing TCP1, subunit 4 (delta)	0.3595	-0.415			-2.0676		-0.4693		-0.5668	-0.3225	-0.1555	-0.0211	-0.4003	-0.5937	-1.1607	-0.8821			-0.9428	0.1325
WID:189528	WID:189528 || IMAGE:284076 || MAP:12p13 || CREBL2 || cAMP responsive element binding protein-like 2	-0.2269	-0.6059	-0.1365	-0.5909	-1.7737	-0.131	-0.2827	-0.0617	-0.3692	-0.5194	-0.454			-0.4596	-0.9086				-0.3767	-0.3654
WID:281837	WID:281837 || IMAGE:2020862 || MAP:4q28.2 || FLJ10378 || FLJ10378 protein	-0.1991	-0.9491	-0.9838		-1.3812						-0.3304			0.4843	-0.8898				-0.6041	-0.3517
WID:274546	WID:274546 || IMAGE:2420316 || MAP:16q23.3 || MPHOSPH6 || M-phase phosphoprotein 6	-0.0192	-0.3692			-0.9359	-0.2063	-0.4975		-0.5806	-0.4299	-0.365	-0.4737			-1.1858				-0.4514	-0.4608
WID:274004	WID:274004 || IMAGE:712888 || MAP:13q12.2- || SUCLA2 || succinate-CoA ligase, ADP-forming, beta subunit		-0.4277			-1.5715	-0.1819			-0.4269		0.2789			-0.2049	-1.0888					0.2105
WID:278819	WID:278819 || IMAGE:1506605 || MAP:16p13.3 || AXIN1 || axin 1		-0.9405			-1.1875	-0.3496	-0.7184		-0.239	-0.3629	0.2839				-0.8659		0.0102			-0.788
WID:184647	WID:184647 || IMAGE:950445 || MAP:5q23-q31 || PPP2CA || protein phosphatase 2 (formerly 2A), catalytic subunit, alpha isoform	-0.4606	-1.0662	-0.9805	-0.0191	-0.9521	-0.1394	-0.442		-0.4727	-0.479			0.2273		-1.4672	-0.706		-0.2061		-0.0823
WID:185119	WID:185119 || IMAGE:130201 || MAP:17q23-q2 || ICAM2 || CD102=ICAM-2=intercellular adhesion molecule 2	-0.4385	-0.7036			-0.5966			-0.5889	-0.4753	-0.7032				-0.2525	-0.6936			-0.3774	0.1929	-0.6566
WID:277047	WID:277047 || IMAGE:279873 || MAP:13q14.1 || DNAJD1 || DnaJ (Hsp40) homolog, subfamily D, member 1		-0.418			-0.9954	-0.3494			-0.3027						-0.9527					-0.1672
WID:279127	WID:279127 || IMAGE:1534493 || MAP:8q24.13 || LOC286052 || hypothetical protein LOC286052		-0.9041			-0.3108										-0.432				-0.0752	-0.6125
WID:187541	WID:187541 || IMAGE:131268 || MAP:2q22-q24 || GRB14 || growth factor receptor-bound protein 14	0.0169	-0.2335	0.3996	0.4564	-3.3434	-0.5128	-0.2379	-0.1255	-0.2304	-0.4477	0.1568	0.2848	-0.5382	-0.8688	-2.5264	0.0281	-0.805	0.4248	-1.0361	0.8638
WID:186960	WID:186960 || IMAGE:309092 || MAP:6q21 || APG5L || APG5 autophagy 5-like (S. cerevisiae)	-0.3612	-0.3739	-0.0481		-1.8972	-0.5019		-0.1056		-0.3614				-0.4063	-1.1206		-0.4716	-0.2325		-0.1806
WID:277772	WID:277772 || IMAGE:452914 || MAP:3q22.1 || KIAA0678 || KIAA0678 protein		-1.0976	0.1078		-2.7362	-0.2867			-0.0253	-0.1295	0.2086				-1.7611			-0.1461		0.9849
WID:185314	WID:185314 || IMAGE:823982 || MAP:6p21.3 || TRIM26 || zinc finger protein 173=acid finger protein		-1.1762	-0.8089	-0.2857	-1.1073	-0.2782	-0.3797	-0.5201	-0.334	-0.1934	-0.6038		-0.0415	0.0667	-0.7367		-1.3455	-0.5567	-0.5153	-0.949
WID:187424	WID:187424 || IMAGE:725721 || MAP:9q34 || DYT1 || dystonia 1, torsion (autosomal dominant; torsin A)	-0.2282	-1.0592	-0.3681	0.0057	-1.1401	-0.1085		-1.0279	-0.5056	-0.17	-0.5444			-0.3977	-1.0112			-0.083	-0.2169
WID:187475	WID:187475 || IMAGE:769712 || MAP:4p16 || GAK || cyclin G associated kinase		-0.5767		-0.0459	-0.9766	0.0426		-0.1321	-0.5859	-0.2222				-0.4407	-0.3435			-0.3344	-0.7365	-1.6367
WID:275043	WID:275043 || IMAGE:296180 || MAP:Xp11.4-p || RP2 || retinitis pigmentosa 2 (X-linked recessive)	0.1774	-0.9862			-1.3426			-0.5788	-0.2254	-0.1446	-0.3245			-0.2989	-1.2084				-0.2126	-0.5272
WID:191246	WID:191246 || IMAGE:2185786 || MAP:4q35 || ALP || alpha-actinin-2-associated LIM protein		-0.6861	-0.4621	-0.1734	-1.9424	-0.327		-0.1754	-0.1803	-0.2276	0.0682			0.0421	-1.0701			-0.1827	-1.2002	-0.3629
WID:282222	WID:282222 || IMAGE:2514804 || MAP:10q24-q2 || CHUK || conserved helix-loop-helix ubiquitous kinase		-0.5517			-1.2276	-0.0954									-0.8244				0.0225	-0.3371
WID:279056	WID:279056 || IMAGE:1635678 || MAP:19pter-p || DKFZP586O0 || DKFZP586O0120 protein	-0.3148	-1.1664	-0.4896		-1.8574	-0.5278	-0.4921	-0.5559	-0.724	-0.3234			0.3106		-0.8792			0.0387	-0.3824	0.343
WID:274016	WID:274016 || IMAGE:703637 || MAP:15q15 || RASGRP1 || RAS guanyl releasing protein 1 (calcium and DAG-regulated)	-0.536	-0.1055	-0.7796		-2.1227	-0.4971	-0.105	-1.6385	-0.2066	-0.691	-0.5319		0.7729	-0.5693	-0.9118			-0.8487	-0.0894	-0.3277
WID:277932	WID:277932 || IMAGE:187055 || MAP:3p22.3 || PDCD6IP || programmed cell death 6 interacting protein		-0.3997			-1.3781	-0.1816									-0.9172				-0.0234	0.058
WID:189851	WID:189851 || IMAGE:472103 || MAP:10q25 || SHOC2 || soc-2 suppressor of clear homolog (C. elegans)	-0.3299	-0.8807	-0.8385	-0.3702	-0.7546	-0.1579	-0.5036		-0.6163	-0.7317			-0.0819		-0.8232			-0.5067	-0.3523	-0.8278
WID:188864	WID:188864 || IMAGE:364448 || MAP:1q32.1 || IKBKE || IKK-related kinase epsilon= inducible IkappaB kinase=LPS-inducible=KIAA0151=serine/threonine kinase		-0.6285	-1.5161		-0.7856	-0.7601			-0.5715	-0.3124	-0.63				-0.1125		-0.9061	-0.3641	0.0916	-0.0576
WID:274301	WID:274301 || IMAGE:1579572 || MAP:2q13 || TIC || SEC7 homolog		-0.1648			-1.4151				-1.5861	-0.4709			0.2462	-0.2321	-0.0359	-1.1165			-0.6437	-0.4687
WID:274540	WID:274540 || IMAGE:2412851 || MAP:19p13.2 || VAV1 || vav 1 oncogene	-0.3508	-0.869			-1.9161		-0.2016	-1.2374	-0.4295	0.0361	-0.5535		0.1697	-0.3517	-0.9662				0.054	-0.3672
WID:186813	WID:186813 || IMAGE:758329 || MAP:21q22.3 || WRB || tryptophan rich basic protein		-0.9303	0.2161	-0.197	-2.8778	-0.1891	-0.1198	-0.0804	-0.1078	-0.2889	-0.0478				-2.3034		0.4692	-0.3304		0.8643
WID:189671	WID:189671 || IMAGE:824132 || MAP:9q34.1-q || CRSP8 || cofactor required for Sp1 transcriptional activation, subunit 8, 34kDa	-0.3063	-0.8421	-0.3133	0.253	-1.1495	-0.1622	-0.4845	-0.382	-0.6577	-0.6632	-0.3969				-0.9586			-0.0335	-0.4946	-0.8133
WID:185662	WID:185662 || IMAGE:471742 || MAP:11q13.1 || BANF1 || barrier to autointegration factor 1		-1.1981		-0.0131	-1.4455	-0.383		0.0049							-0.7273		-0.0502	-0.1624
WID:189702	WID:189702 || IMAGE:461488 || MAP:11 || || Homo sapiens mRNA; cDNA DKFZp762M127 (from clone DKFZp762M127)	-0.3855	-1.4164	-0.3379	-0.2648	-0.6999	-0.1122		-0.5052	-0.4722	-0.1581	-0.6775			-0.3069	-1.1031				-0.3832	-0.2991
WID:278785	WID:278785 || IMAGE:1476079 || MAP:19 || ZNF317 || zinc finger protein 317	-0.0677	-1.0303			-1.0179			-0.5959			-0.4047			0.3183	-0.6391				-0.397	-0.8178
WID:282038	WID:282038 || IMAGE:2336208 || MAP:7q31 || ING3 || inhibitor of growth family, member 3		0.4356			-2.3282	-0.2344	-0.0614								-0.4188
WID:190835	WID:190835 || IMAGE:2029077 || MAP:8p23.1 || MSRA || methionine sulfoxide reductase A		-1.3221	-1.146	-0.4667	-0.5878	0.1317			0.0089	-0.2034			-0.282	-0.3929	-0.7414			-0.503		-0.0959
WID:185209	WID:185209 || IMAGE:46166 || MAP:1p31.3-p || CYP2J2 || Cytochrome P450, subfamily IIJ (arachidonic acid epoxygenase) polypeptide 2	-0.2049	-1.2952	0.2483	0.1169	-1.7848	-0.236			-0.3615	-0.5809			-0.2391		-1.559		-0.0809	0.0659	-0.1123	-0.4617
WID:183967	WID:183967 || IMAGE:588911 || MAP:12q24.1 || OAS1 || 2',5'-oligoadenylate synthetase 1, 40/46kDa		-0.8258	-0.1326	-0.0711	-0.3459			-0.7413							-1.165			0.0442
WID:187071	WID:187071 || IMAGE:428223 || MAP:20q11.1- || MAPRE1 || microtubule-associated protein, RP/EB family, member 1	-0.1168	-0.6498	-0.1385	-0.2212	-0.6232	-0.0921		-0.8891	-0.5842	-0.3348				-0.4627	-0.8534			-0.6693	-0.6182	-0.4854
WID:191503	WID:191503 || IMAGE:43021 || MAP:5q31.3 || HARS || histidyl-tRNA synthetase		-0.7831			-0.9307	-0.0013			-0.1742	-0.3701					-0.4957					-0.8573
WID:186724	WID:186724 || IMAGE:416833 || MAP:6p21.3-2 || FKBP5 || FK506 binding protein 5	-0.5104	-0.3393	0.0142		-1.506	-0.2019	-0.2732		-0.3895	-0.6041	-0.361				-1.0524			-0.4217	-0.2307
WID:184352	WID:184352 || IMAGE:327350 || MAP:7p15 || HNRPA2B1 || heterogeneous nuclear ribonucleoprotein A2/B1	-0.3107	0.2593	0.28	-0.4255	-2.8985	-0.021	-0.3112	-0.3136	-0.5137	-0.182	-0.3742		0.1835	-0.4851	-0.493		-0.8764	-1.0364	-0.84	0.323
WID:276092	WID:276092 || IMAGE:415525 || MAP:10q23.1- || HPS1 || Hermansky-Pudlak syndrome 1	-0.2582	-1.3114			-1.755		0.2476			-0.1226	-0.316		-0.2362	-0.1584	-1.4105				-0.0478	0.2709
WID:186649	WID:186649 || IMAGE:840404 || MAP:14q21 || MGAT2 || mannosyl (alpha-1,6-)-glycoprotein beta-1,2-N-acetylglucosaminyltransferase		-0.6735			-2.3278	-0.1897		0.0549	-0.4133	-0.3519	-0.1493	0.1297	-0.0103		-2.0125			-0.2809	0.0278	-0.1546
WID:280035	WID:280035 || IMAGE:1476307 || MAP:20q13.1 || YWHAB || tyrosine 3-monooxygenase/tryptophan 5-monooxygenase activation protein, beta polypeptide	0.9284	-0.53	0.0094	0.2524	-3.0794	0.1581	0.2164	0.2555	0.136	0.2611	0.3127	0.2994	0.9422	-0.5363	-1.5975	-1.4932	-0.7974	-0.4583	-2.0214	-0.619
WID:281969	WID:281969 || IMAGE:159381 || MAP:17q21 || RARA || RAR-alpha-1=retinoic acid receptor, alpha		-0.6909			-1.213	-0.0879									-0.9974			-0.2238
WID:186654	WID:186654 || IMAGE:713886 || MAP:21q11.1 || CNN2 || calponin 2		-0.3011		-0.0021	-0.8199	-0.6493	-0.3734	-0.6837	-0.7809	-0.4447			-0.2956	-0.3804	0.1688		-1.7575	-0.6832	-0.4643	-1.1424
WID:186840	WID:186840 || IMAGE:504774 || MAP:22q11.23 || GGTLA1 || gamma-glutamyltransferase-like activity 1		-0.5389	0.0516	-0.0259	-1.3845	-0.1163		-0.5242	-0.7454	-0.5673					-0.8726			-0.1403	-0.4581	-0.7839
WID:186116	WID:186116 || IMAGE:365930 || MAP:5q31 || TAF7 || TAF7 RNA polymerase II, TATA box binding protein (TBP)-associated factor, 55kDa	-0.3291	-0.5983	0.6679	-0.4407	-2.2472	-0.0149		-0.1942	-0.4832	-0.4415	-0.3109			-0.711	-1.3139		-1.2435	-0.2509	-0.594	0.1262
WID:191077	WID:191077 || IMAGE:2499797 || MAP:3p25.3 || ARPC4 || actin related protein 2/3 complex, subunit 4, 20kDa		-0.5092			-1.9604			-0.2483	-0.6876	-0.3786	-0.4141		-0.027		-0.4558		-0.8407	0.3767	-0.6019	-0.0987
WID:191287	WID:191287 || IMAGE:2324147 || MAP:19q13.13 || DPF1 || D4, zinc and double PHD fingers family 1		-0.2935		-0.372	-0.8031	-0.3248		-0.4293				-0.464		-0.0063	-1.2811
WID:184646	WID:184646 || IMAGE:772455 || MAP:16p12-16 || PPP4C || protein phosphatase 4 (formerly X), catalytic subunit		-1.1973	-0.6699	-0.0963	-1.4103	-0.4145			-0.5637	-0.0933			-0.0968		-1.1467			0.0322	-0.1719	-0.0997
WID:281913	WID:281913 || IMAGE:2248677 || MAP:4p16 || EG1 || endothelial-derived gene 1		0.3035	-1.4909		-1.6425										-0.1534
WID:188459	WID:188459 || IMAGE:785816 || MAP:19p13.2 || ILF3 || interleukin enhancer binding factor 3, 90kDa	-0.2044	-0.8297	-0.3211	-0.5129	-2.2228	0.3407	-0.3777		-0.1044	-0.3071			-0.2659		-1.1855			-0.8821	-1.192	0.2406
WID:185461	WID:185461 || IMAGE:1472643 || MAP:16p || RPS15A || ribosomal protein S15a	-0.1226	-0.4558	0.3255	0.6928	-3.0311	-1.1449	0.3669	-0.3806	-0.7016	-0.5301	-0.838		1.9354	-1.0732	-0.5359	-0.7118	0.3358	0.5975	-1.0112	0.4803
WID:278980	WID:278980 || IMAGE:1613222 || MAP:3q28 || DNAJB11 || DnaJ (Hsp40) homolog, subfamily B, member 11		-0.5116	-0.6764	0.53	-2.8215	-0.4861		-0.5656	-0.6878	-0.4759	-0.33			-0.6667	-1.764		-0.0561	0.5573		0.7798
WID:279594	WID:279594 || IMAGE:795942 || MAP:8q13.3 || TCEB1 || transcription elongation factor B (SIII), polypeptide 1 (15kDa, elongin C)	0.1075	-0.8147	0.0648	-0.3463	-3.0425	-0.2365	-0.4491	-0.1082	-0.8982	-0.3927	0.3104	0.6984	-0.55	-0.1659	-1.1995	0.201	-0.4952	-0.0259	-1.6735	-0.0413
WID:188597	WID:188597 || IMAGE:244911 || MAP: || || Homo sapiens transcribed sequence with weak similarity to protein ref:NP_443092.1 (H.sapiens) kruppel-like zinc finger protein [Homo sapiens]	-0.3592	-0.3431		0.2378	-2.1035	-0.8141	-0.3407	-0.4591	-0.8307	-0.86	-0.0216	-0.242	0.2379		-0.5903	-0.3666		-0.1211	-0.5556	-0.685
WID:281277	WID:281277 || IMAGE:2049813 || MAP:10pter-q || LOC51063 || hypothetical protein LOC51063	-0.9086	-1.0885			-0.4	-0.3909			-0.827		-0.197			-0.1193	-0.4536				0.1464	-1.3674
WID:185772	WID:185772 || IMAGE:774446 || MAP:11p15.4 || ADM || ADM=adrenomedullin=vasorelaxing and natriuretic peptide		-1.563	0.3054		-1.4451	-0.3795			-0.3854	-0.4346		0.0556	-0.552		-1.5888		-0.4208	-0.223	0.1159	0.2734
WID:185011	WID:185011 || IMAGE:970590 || MAP:22q11.22 || || LOC150225	-0.2248	-0.9253	0.062	0.1071	-1.9406	-0.2709	-0.4111	-0.0712	-0.5767	-0.7637	-0.29	0.1821			-1.3718		-0.5111	-0.0951	-0.6297	-0.4005
WID:189870	WID:189870 || IMAGE:745216 || MAP:16q11.1- || DNAJA2 || DnaJ (Hsp40) homolog, subfamily A, member 2	-0.2823	-0.942			-0.7022	-0.4238		-0.6646	-0.6013	-0.3195				-0.0024	-0.7121				-0.2621	-0.5472
WID:189817	WID:189817 || IMAGE:878707 || MAP:2q22-q23 || ORC4L || origin recognition complex, subunit 4-like (yeast)	-0.2726	-0.6383	-0.2514	-0.2633	-1.2973	-0.0937			-0.1438	-0.3691	0.2236				-1.4564
WID:279249	WID:279249 || IMAGE:1571993 || MAP:11q13 || CTSF || cathepsin F		-0.5617			-1.2738	-0.2731									-0.5696
WID:184316	WID:184316 || IMAGE:343072 || MAP:10p11.2 || ITGB1 || CD29=Integrin, beta 1=fibronectin receptor, beta polypeptide	-0.4774	-1.3762	0.0057	-0.3824	-2.2803	-0.367		-0.1712	-0.4988	-0.3809	-0.1035	-0.0147			-1.8869		-0.4349	-0.0888	-0.1726	-0.271
WID:184153	WID:184153 || IMAGE:209655 || MAP:1p33-p32 || TGFBR3 || TGF beta receptor type III=transforming growth factor, beta receptor III (betaglycan, 300kD)	-0.5764	-0.9226	-0.4841		-1.8398	0.0445		0.0106	-0.1001	-0.2189	0.0667				-1.6418		0.1127	-0.284		-0.0854
WID:274215	WID:274215 || IMAGE:1457266 || MAP:2q24 || LY75 || lymphocyte antigen 75	-0.2245	-0.1896			-1.7323	-0.5544	-0.366		-0.961		0.0547			-0.267	-1.0446					-0.9129
WID:275461	WID:275461 || IMAGE:234131 || MAP:15 || || Homo sapiens, clone IMAGE:3352913, mRNA	0.4585	-0.6046			-2.437	-0.1724	-0.1016	0.1004	-0.9682	-0.4034	-0.2166	0.1613	-0.3379	-0.4789	-0.7066				-0.7426	-0.3934
WID:184329	WID:184329 || IMAGE:39884 || MAP:7q31.3-q || IMPDH1 || IMP (inosine monophosphate) dehydrogenase 1		-1.7892	0.0466	-0.1513	-1.4896	-0.5887		-0.2859	-0.5912	-0.4732	-0.0545		0.2107	-0.2421	-1.2913		0.2824	-0.0867	-0.2783	-0.1705
WID:185958	WID:185958 || IMAGE:753917 || MAP:13q32.3 || TM9SF2 || transmembrane 9 superfamily member 2		-1.3716		0.6384	-2.3728	0.0732	-0.0794	-0.0929	-0.0224	-0.2122	-0.3033	0.0665	-0.0545	-0.3598	-2.0143	-0.7528		-0.7095	-0.5943	-0.3792
WID:282410	WID:282410 || IMAGE:2571687 || MAP: || || Homo sapiens transcribed sequence with strong similarity to protein pir:A48045 (H.sapiens) A48045 ribosomal protein S27, cytosolic - human	-0.3616	-0.3334	0.3078	0.4758	-0.8407	-0.925			-0.9361	-1.048				-0.3755	0.0861			-0.4202	-1.1606	-0.909
WID:275766	WID:275766 || IMAGE:191904 || MAP:10q26 || BUB3 || BUB3 budding uninhibited by benzimidazoles 3 homolog (yeast)	-0.028	0.16			-1.7651		-0.2153	-1.2238	-0.2229	-0.4321					-0.7149				-0.7122	0.2774
WID:186322	WID:186322 || IMAGE:194214 || MAP: || || TGFB-induced factor (TALE family homeobox)=TG-interacting factor (TALE family homeobox)		-2.5855	-0.2412	0.0358	-2.0351	0.2065	0.0185	0.1802	-0.2437	0.2537		-0.2029		-0.1979	-2.2003	-0.4998		-0.46	-0.0032	0.0843
WID:277352	WID:277352 || IMAGE:462735 || MAP: || || Homo sapiens transcribed sequence with weak similarity to protein pdb:1LBG (E. coli) B Chain B, Lactose Operon Repressor Bound To 21-Base Pair Symmetric Operator Dna, Alpha Carbons Only		-0.6732			-0.7084									-0.1891	-0.672				-0.2588	-0.2161
WID:184789	WID:184789 || IMAGE:815564 || MAP: || || Unknown	-0.4208	-1.4135	-1.039	-0.2773	-1.5901	-0.209		-0.1454	-0.1692	-0.0205	-0.282		-0.3267	-0.2872	-1.3366		-0.3556	-0.2423	0.1988	-0.0643
WID:275129	WID:275129 || IMAGE:281843 || MAP:15q21 || TCF12 || transcription factor 12 (HTF4, helix-loop-helix transcription factors 4)		-0.4245			-1.6368	-0.0383									-0.5865				-0.3201
WID:275304	WID:275304 || IMAGE:810062 || MAP:17q21.2 || || LOC342668		0.7128			-2.2356	-0.8796	-0.5756	-2.1315	-0.9631	-0.6917	-0.8711		0.8633	-0.8536	0.2677			-1.0189	-0.087	-0.4898
WID:278840	WID:278840 || IMAGE:1534439 || MAP:1p31.1 || VDU1 || pVHL-interacting deubiquitinating enzyme 1		-0.512	-0.9744		-2.2007	-0.2328	0.2404	-0.2848	-0.0849	0.1112					-1.0567			-1.4025	0.1942	0.417
WID:188392	WID:188392 || IMAGE:2571425 || MAP:6q23.1 || RPS12 || ribosomal protein S12	0.3374	-0.749	-0.1987	-0.0111	-1.3379	-0.1712	0.0685		-0.4852	0.1557			0.5691		-0.2337	-3.4506		-0.4965	-1.9879	-0.8943
WID:273968	WID:273968 || IMAGE:288888 || MAP:4q21.3 || CL640 || hypothetical protein CL640	-0.2854	-1.6203			-2.1668	-0.1398	-0.1101	0.0058	0.2056	0.0845	0.0785		-0.0096	-0.2582	-1.6443				-0.0401	-0.1555
WID:273488	WID:273488 || IMAGE:124079 || MAP:4p14 || KIAA0648 || KIAA0648 protein	-0.2497	-0.824			-1.4862				-0.0769	-0.1459	-0.0442				-1.2044				0.0076	-0.0463
WID:278915	WID:278915 || IMAGE:1584639 || MAP:1p13.3 || FLJ10330 || hypothetical protein FLJ10330				-0.2931	-1.8908	-0.3467				-0.6544	0.0288		-0.0134		-1.2261					-0.371
WID:281106	WID:281106 || IMAGE:1850925 || MAP:14q31 || ITPK1 || inositol 1,3,4-triphosphate 5/6 kinase	-0.1013	-0.2536			-0.5512	-0.691			-0.9429	-0.6571				-0.6186	0.0341				-0.8548	-0.6288
WID:277812	WID:277812 || IMAGE:878148 || MAP:5q35.3 || KIAA0676 || KIAA0676 protein		-1.1466			-2.4555	-0.1526	0.0581		-0.5166	-0.2441	0.273				-1.4139			0.1925		0.2958
WID:186368	WID:186368 || IMAGE:50506 || MAP:15q21 || MAPK6 || mitogen-activated protein kinase 6=erk3=extracellular signal-regulated kinase 3		-0.8924	-0.458		-2.4023	0.1011	-0.2926	-0.1139	-0.0584	-0.1633	0.0645		-0.2765		-1.7849		-0.4348	-0.5269		-0.1015
WID:279421	WID:279421 || IMAGE:1632120 || MAP:19p13.11 || COPE || coatomer protein complex, subunit epsilon		-0.7468			-0.7194															-0.1654
WID:274444	WID:274444 || IMAGE:1947826 || MAP:16p11.2 || ITGAL || integrin, alpha L (antigen CD11A (p180), lymphocyte function-associated antigen 1; alpha polypeptide)		-0.6926			-0.6908			-1.9002	-0.5663	-0.7418					0.0561				0.0897	-0.2379
WID:190789	WID:190789 || IMAGE:2012021 || MAP:12q24.2 || OAS3 || 2'-5'-oligoadenylate synthetase 3, 100kDa		-1.1189	-0.9577		-1.1593	-1.0481			-0.2615	-0.7354			0.2436		-0.8514		-0.5281	0.0587	0.1246	-0.1801
WID:189684	WID:189684 || IMAGE:825715 || MAP:2q37.1 || SP110 || SP110 nuclear body protein		0.1432	-1.3332		-1.1831	-0.2772			-0.6127	-0.5605			-0.1349		0.1495		-1.0875	-0.5611	-0.2378	-0.466
WID:186839	WID:186839 || IMAGE:795173 || MAP:5q31.3-q || GM2A || GM2 ganglioside activator protein	-0.0761	-0.5192	0.311	0.4652	-0.9704	-0.7158		-0.9016	-0.9144	-0.5618					-1.0064			-0.0013	-0.7145
WID:275170	WID:275170 || IMAGE:244202 || MAP:7q11.22 || FLJ10099 || hypothetical protein FLJ10099	0.2211	-0.9122			-2.0992	0.0445	-0.2932	0.1888	-0.3957	-0.0517				-0.425	-1.3704	0.1764		-0.032	-0.6244	-0.4446
WID:189066	WID:189066 || IMAGE:77361 || MAP:7q11.23 || SBDSP || Shwachman-Bodian-Diamond syndrome pseudogene	0.0871	-0.3621		-0.0093		-0.3661	-0.5358			-0.7456					-1.4298		-0.3153	-0.5971	-0.9513
WID:278864	WID:278864 || IMAGE:1555523 || MAP:3q21 || ABTB1 || ankyrin repeat and BTB (POZ) domain containing 1		0.1369	-0.4491		-2.7736	-0.3971		-0.4079	-0.5074	-0.2657		-0.2098		-0.5085	-0.9406		-0.4646	-1.0996	-0.31	0.3715
WID:186690	WID:186690 || IMAGE:48631 || MAP:1p36.3 || KCNAB2 || potassium voltage-gated channel, shaker-related subfamily, beta member 2		-0.3723	0.0935	-0.1381	-1.4615	-0.5113	-0.5172	-0.0434		-0.6524			-0.341		-1.7629			-0.4629	-0.7344	-0.4964
WID:282072	WID:282072 || IMAGE:2369226 || MAP:Xp22.2-p || EIF2S3 || eukaryotic translation initiation factor 2, subunit 3 gamma, 52kDa		-0.2444			-2.5282	-0.1835			-0.2915		-0.1815				-0.1675			-0.6576		0.6547
WID:184255	WID:184255 || IMAGE:810372 || MAP:7q22.3 || PIK3CG || phosphoinositide-3-kinase, catalytic, gamma polypeptide		-0.7925	-0.8652	-0.2912	-0.7685	0.57				-0.5843					-0.8472			-0.3833	-0.3144	-0.4281
WID:187098	WID:187098 || IMAGE:782385 || MAP:8p21 || EXTL3 || exostoses (multiple)-like 3		-0.9871		-0.0988	-2.6531	0.4116	0.2005	0.4272		-0.015	0.1258	0.9401	-0.308		-1.7969		0.1027	-0.2758	-2.5133	-0.2702
WID:274853	WID:274853 || IMAGE:130582 || MAP: || || Homo sapiens transcribed sequences				-0.6363														-0.2621
WID:278129	WID:278129 || IMAGE:161921 || MAP:5q14.3 || LOC116068 || hypothetical protein LOC116068		-0.02			-1.2085										-0.1183
WID:279533	WID:279533 || IMAGE:684482 || MAP:20q13.31 || C20orf43 || chromosome 20 open reading frame 43	-0.1672	-0.8674	-1.0373			-0.0059	-0.2589	-0.4321						-0.0299	-0.9112				-0.8009	-1.0374
WID:186568	WID:186568 || IMAGE:789204 || MAP:3q26.2-q || TLOC1 || translocation protein 1		0.1954	-1.3298		-1.4505				-0.3432	-0.4477			-0.5863		-0.5181		-0.9689	0.0514	-0.3362	0.1623
WID:189912	WID:189912 || IMAGE:884836 || MAP:5q35.3 || RNF130 || ring finger protein 130	-0.3544	-1.0872			-0.6929		-0.3524	-0.5818	-0.4726	-0.4242	-0.2897	-0.1227		-0.5419	-1.2982			-0.246	-0.0763	-0.6186
WID:273696	WID:273696 || IMAGE:51657 || MAP:17q25 || ET || hypothetical protein ET		-1.1808			-1.7013	-0.2104	0.0215	-0.3851	-0.1553	-0.169	-0.4379		-0.3084		-0.9737				-0.3214	0.2685
WID:184861	WID:184861 || IMAGE:897596 || MAP:1p22.1 || RPL5 || ribosomal protein L5	-0.4816	-0.5505	0.0772	-0.147	-2.7319	-0.9398	-0.0434	-0.4356	-1.0177	-0.6554	-0.5645	0.2534	0.676	-0.9608	-0.7612	-1.0895	0.444	-0.3338	-0.5979	0.7434
WID:280548	WID:280548 || IMAGE:701337 || MAP:5q33.1 || DKFZP434C1 || DKFZP434C171 protein		0.2255			-1.6039	-0.5801			-1.2346	-0.8668					-0.1084			-0.508	-0.1304
WID:191401	WID:191401 || IMAGE:2576872 || MAP:15q22 || SRP14 || signal recognition particle 14kDa (homologous Alu RNA binding protein)	-0.1384	-1.0571	0.2431	0.1205	-3.1246	-0.6201	-0.2362	-0.2176	-0.3305	-0.3891	-0.0338	0.2176	-0.068	-0.4418	-1.784	-0.2857	-0.1972	0.0784	-0.4007	0.958
WID:275677	WID:275677 || IMAGE:347035 || MAP:1p36.13- || KIAA0476 || KIAA0476 gene product	0.8606	-0.7267			-1.7073	-0.5381	-0.63	-0.2477	-1.3386	-0.1575	0.0006	-0.5248	0.0186	-0.5095	-0.5788	-0.2265			-0.2647	-0.8031
WID:273976	WID:273976 || IMAGE:343760 || MAP:6q13-15 || SH3BGRL2 || SH3 domain binding glutamic acid-rich protein like 2	-0.1039	-0.8881			-1.9075	-0.1931	0.0318		-0.3765	-0.6316	0.2505		-0.1449	0.0549	-1.5205					0.1103
WID:282483	WID:282483 || P05873 || MAP: || TANK || TRAF family member-associated NFKB activator		-0.6468			-0.3853										-0.2404
WID:276085	WID:276085 || IMAGE:287683 || MAP:2p16.2 || KIAA1387 || KIAA1387 protein		-0.2864			-1.1644										-0.4212					-0.2877
WID:185315	WID:185315 || IMAGE:756549 || MAP:17q25.2- || GAA || glucosidase, alpha; acid (Pompe disease, glycogen storage disease type II)	-0.5403	-1.9516	-0.032	0.269	-0.5668	-0.4918	-0.4515		-0.1842	-0.4949			0.1632	-0.4133	-1.4974			0.3619	-1.1865	-0.7572
WID:186156	WID:186156 || IMAGE:752557 || MAP:6p21.3 || C6orf9 || chromosome 6 open reading frame 9		-0.989	-1.2068	-0.4069	-0.6724	-0.8025			-0.5315	-0.7741			-0.1315		-0.4647			-0.3892		-0.3247
WID:190107	WID:190107 || IMAGE:1553469 || MAP:19q12-13 || DYRK1B || dual-specificity tyrosine-(Y)-phosphorylation regulated kinase 1B		-0.4664		-0.3442	-1.0356	-0.1762		-0.2495							-0.6441		-0.4486
WID:185822	WID:185822 || IMAGE:280752 || MAP:16q12.2 || FTS || fused toes homolog (mouse)	-0.2409	-0.6564	-0.451	-0.0841	-1.9044	-0.0002	-0.5062	-0.3383	0.1292	-0.214	-0.2033			-0.1961	-1.1837			-0.5361	-0.7399	-0.3624
WID:184131	WID:184131 || IMAGE:753234 || MAP:Xp21.3 || ZFX || zinc finger protein, X-linked	-0.5103	-0.5267	-0.2252	-0.2621	-1.9639	-0.4774	-0.2948	-0.0371	-0.2053	-0.6717	0.0824				-0.798		-0.3872		-0.5993	-0.3838
WID:281636	WID:281636 || IMAGE:2307119 || MAP:2q11.2 || INPP4A || inositol polyphosphate-4-phosphatase, type I, 107kDa		-0.6466	0.1462		-0.6175										-0.6634
WID:188077	WID:188077 || IMAGE:703552 || MAP:6q14.1 || MTO1 || mitochondrial translation optimization 1 homolog (S. cerevisiae)		-0.8981	-2.0893	-0.5413	-1.0085		-0.2902	-1.086	-0.2393	-0.2306			-0.1734		-0.3898		-0.846	-0.3658	0.0478	0.2014
WID:273715	WID:273715 || IMAGE:24623 || MAP:2p22.3 || DHX57 || DEAH (Asp-Glu-Ala-Asp/His) box polypeptide 57	-0.0043	-0.727			-1.1342	-0.2461				-0.2465	-0.0488			-0.5977	-0.9946				-0.2801
WID:276756	WID:276756 || IMAGE:166530 || MAP:11q25 || MGC10485 || hypothetical protein MGC10485	0.2634	-0.9118			-1.7601		-0.0662		-0.3888	-0.1792	0.1473			-0.2151	-1.6226				0.081	-0.242
WID:277427	WID:277427 || IMAGE:40154 || MAP:22q12.1 || ADRBK2 || adrenergic, beta, receptor kinase 2					-1.5621	-0.441				-0.6922	-0.0909		-0.2926		-0.9852
WID:274162	WID:274162 || IMAGE:22893 || MAP:Xp22.32 || FAM16AX || family with sequence similarity 16, member A, X-linked				-0.5712		-0.3925												-0.2894
WID:279762	WID:279762 || IMAGE:611028 || MAP:Xq26 || RBMX || RNA binding motif protein, X chromosome		-0.1196			-1.9552	-0.4697									-0.5751
WID:280302	WID:280302 || IMAGE:840760 || MAP:3q22.1 || H41 || hypothetical protein H41	-0.0941	0.1125	-0.3079	0.3142	-1.8447	-0.2593	-0.6809		-0.6217	-0.6718			0.7309	0.2085	-0.6994	-1.658		-0.1032	-2.1241	-0.0247
WID:273959	WID:273959 || IMAGE:282893 || MAP:3q29 || DLG1 || discs, large (Drosophila) homolog 1		-0.9459			-1.4965	-0.226	-0.3873	-0.6796	-0.4586	-0.4188		0.2136	-0.1971	-0.4852	-0.8126				-0.2503	0.0974
WID:185252	WID:185252 || IMAGE:882548 || MAP:19q13.13 || CAPNS1 || calpain, small subunit 1	-0.3208	-1.4984	0.1577	0.3717	-2.1538	-0.6178	-0.4045	0.1999	-0.6554	-0.5206	-0.1919	-0.105	-0.0534	-0.2889	-1.7511	-0.3551	-0.4667	0.5073	-0.1475	-0.2161
WID:281065	WID:281065 || IMAGE:1703339 || MAP: || || Unknown	-1.0252	-0.7044								-0.0511				0.0314	-0.471				-0.3422	-0.8213
WID:184936	WID:184936 || IMAGE:782193 || MAP:13q11-q1 || LATS2 || LATS, large tumor suppressor, homolog 2 (Drosophila)	0.2579	-2.3776	-0.8744	-0.1988	-1.822	0.1427	-0.1592		0.5825	0.0761			-0.2249		-2.1227		-0.4982	-0.2129		0.3863
WID:280628	WID:280628 || IMAGE:624291 || MAP:10q23.2 || GHITM || growth hormone inducible transmembrane protein	0.3617	-0.8876			-1.6348	-0.2526	0.0419	-0.2564	-0.7983	-0.5402	-0.5057	-0.2154	-0.0148	-0.192	-1.8511				0.3946	-0.439
WID:274814	WID:274814 || IMAGE:125040 || MAP:16q22.1 || FLJ37464 || hypothetical protein FLJ37464																		-0.4431
WID:188755	WID:188755 || IMAGE:257197 || MAP:10q22.1 || NRBF-2 || nuclear receptor binding factor-2		-0.4982	-0.1551	-0.1223	-1.4489	0.0965				-0.5213					-1.0674			-0.237
WID:189679	WID:189679 || IMAGE:825197 || MAP:3q23 || SEP1 || strand-exchange protein 1		-0.6683	-0.738	-0.0386	-1.0245	-0.2821				-0.5237					-0.556			-0.4758	-0.3193	-0.5233
WID:276789	WID:276789 || IMAGE:174311 || MAP: || || Unknown		-0.6216			-0.3764	-0.0226			-0.1271		-0.249			0.236	-0.8952	-1.9957
WID:278966	WID:278966 || IMAGE:1605426 || MAP:4q12 || FLJ13352 || hypothetical protein FLJ13352		-0.9932					0.0195								-1.3058
WID:189390	WID:189390 || IMAGE:786283 || MAP:5q14.1 || SSBP2 || single-stranded DNA binding protein 2		-0.5676	-0.3976	-0.504	-1.951	0.4254	-0.3261	-0.0362	-0.3326	-0.0491			-0.3989	-0.1069	-0.8989	-0.7171	-0.1582	-0.6389	-0.4026	-0.9972
WID:281533	WID:281533 || IMAGE:2236882 || MAP:15q26.1 || || similar to zinc finger protein 366		-0.5381			-0.7266										-0.418
WID:281199	WID:281199 || IMAGE:1916614 || MAP:19q13.3 || FLT3LG || fms-related tyrosine kinase 3 ligand		-0.625			-1.2054				-0.4772		0.0206				-0.8124
WID:273733	WID:273733 || IMAGE:784247 || MAP:3q29 || PCYT1A || phosphate cytidylyltransferase 1, choline, alpha isoform	0.1708	-0.6719			-1.7434	-0.0236	-0.3509		-0.7104	-0.2423			-0.373	-0.2339	-0.8361				-0.7694	-0.321
WID:275359	WID:275359 || IMAGE:281483 || MAP:2 || || Homo sapiens transcribed sequence with weak similarity to protein pir:A43932 (H.sapiens) A43932 mucin 2 precursor, intestinal - human (fragments)		-1.4608			-1.0827		-0.0559		-0.155	-0.1022			-0.2422		-0.5539					0.1152
WID:186804	WID:186804 || IMAGE:897901 || MAP:11q13 || NUMA1 || nuclear mitotic apparatus protein 1		-0.7362	-0.487		-1.6238	-0.6487		-0.6503	-0.2216	-0.2468	-0.469	0.097			-0.6193		-0.2421	-0.2237		0.0739
WID:187831	WID:187831 || IMAGE:30473 || MAP:13q12.11 || SAP18 || sin3-associated polypeptide, 18kDa	0.2429	-1.2564	-0.4825	-0.1306	-1.731	-0.287	-0.5612	-0.771	-0.6265	-0.3738	-0.3133	0.2054		-0.1516	-1.5338			-0.4447	-0.4362	0.3638
WID:280572	WID:280572 || IMAGE:814587 || MAP:4p11 || OCIA || ovarian carcinoma immunoreactive antigen	0.3287	-0.9531			-2.8621	0.1248	0.0393	0.3484	-0.0161	0.0207	0.1464	0.243	0.0847		-1.9261		-0.9183	-0.9314	-0.4197	0.199
WID:185046	WID:185046 || IMAGE:586803 || MAP:14q24-q3 || PGF || placental growth factor, vascular endothelial growth factor-related protein		-0.9713	-0.057	-0.1513	-1.0977	0.1616			0.0606						-1.5909			-0.363	-0.4633	-0.2865
WID:191300	WID:191300 || IMAGE:2421421 || MAP:3q21.2 || SNX4 || sorting nexin 4	-0.1453	-0.5782			-2.2191	-0.1049	-0.4676	0.0796	-0.1969	-0.3354	0.1527				-1.6103				-0.4788	0.0382
WID:185090	WID:185090 || IMAGE:770454 || MAP:19p13.2 || PTD008 || PTD008 protein	0.2387	-1.2048	-0.033	0.2286	-2.0726	0.4131	-0.5752	-0.1122	-0.5407	-0.1418	-0.4548	-0.0297		-0.4311	-1.4169	-0.0628		-0.092	-0.7238	-0.5098
WID:276338	WID:276338 || IMAGE:788554 || MAP:Xp22.22 || SYAP1 || synapse associated protein 1, SAP47 homolog (Drosophila)	-0.6177	-0.5907			-1.883	0.1237	-0.4693		-0.4328	-0.2296					-0.9365			-0.4469	-0.7589	0.3137
WID:278151	WID:278151 || IMAGE:51851 || MAP:7q31 || SLC26A4 || solute carrier family 26, member 4			-0.6707		-1.1853	-0.2619				-0.1725	0.1074				-0.4665
WID:276904	WID:276904 || IMAGE:273625 || MAP:11q13.1 || MGC:13379 || HSPC244	-0.6036	-0.2477			-1.0375	-0.3614									-0.5588				-0.0713	-0.2081
WID:279485	WID:279485 || IMAGE:1636148 || MAP:2p13 || DGUOK || deoxyguanosine kinase		-0.8945		-0.3157	-1.4547	-0.1923	-0.4424	-0.1322	-0.3154	-0.0833	-1.0176			-0.0011	-1.2683		-0.6344	-0.1888		0.137
WID:187463	WID:187463 || IMAGE:897271 || MAP:13q12 || KL || klotho	0.0998	-0.6053			-1.5116	0.0432				-0.4121					-0.9436			-0.2565	-0.3757
WID:191271	WID:191271 || IMAGE:2268892 || MAP: || || Unknown	-0.7321	-0.4716			-0.9388	0.0689				-0.2322				-0.2084	-0.259				-0.9225	-0.7475
WID:276124	WID:276124 || IMAGE:277956 || MAP:16p11.2 || MYST1 || MYST histone acetyltransferase 1		-0.51			-2.2642	-0.4934	-0.2503	-1.1911	-0.655	-0.6217			0.3662	-0.8783	-0.642	0.435			0.1812	-0.0454
WID:282233	WID:282233 || IMAGE:2516225 || MAP:11p15.5 || CARS || cysteinyl-tRNA synthetase		-0.1327			-1.5636	0.0221									-0.5458					-0.2536
WID:279022	WID:279022 || IMAGE:1631634 || MAP:9q34.11 || MGC3038 || hypothetical protein similar to actin related protein 2/3 complex, subunit 5	0.1269	-0.5514			-2.2114	-0.1905	0.0449	-0.2024	-0.8915	-0.2937		0.2873	-0.386	-0.4411	-0.8665			0.2167	-1.245	-0.7548
WID:279442	WID:279442 || IMAGE:1635221 || MAP:12p12.2 || EKI1 || ethanolamine kinase		-0.5414			-1.475	0.005			-0.2918		-0.0431				-1.429			-0.5076		0.3617
WID:282050	WID:282050 || IMAGE:2343851 || MAP:Xp11.4 || CASK || calcium/calmodulin-dependent serine protein kinase (MAGUK family)		-0.903			-0.7322	-0.1354					-0.2881			-0.1329	-1.0892				-0.3623	-0.2722
[truncated: 14,683 more rows]
